# Supplementary material for: Capn3 depletion causes Chk1 and Wee1 accumulation and disrupts synchronization of cell cycle reentry during liver regeneration after partial hepatectomy
Source: Cell Regen. 2020 Jun 11;9:8. doi: 10.1186/s13619-020-00049-1 (PMC7306836; doi:10.1186/s13619-020-00049-1)
Supplement: Supplementary file 1 — Additional file 1: Table S1. List of primers for plasmid construction. [file 13619_2020_49_MOESM1_ESM.xlsx]

## Sheet: Supporting Table S1
Supporting Table S1. List of primers for plasmid construction.
Primers	Sequence
XhoI-HA-chek1-Fw	CCGCTCGAGATGGAGTACCCATACGACGTACCAGATTACGCTCATATGGCTGTGCCTTTTGTTAA
XbaI-HA-chek1-Rv	GCTCTAGATCAAATCAATGGCAAAACCT
XhoI-HA-wee1-Fw	CCGCTCGAGATGGAGTACCCATACGACGTACCAGATTACGCTCATATGAGTTTCGGGGCTGGGAG
XbaI-wee1-Rv	GCTCTAGATCAGTAAATGGTGAGGCTAA
HA-chek1Δ Fw	TGGATCGTCGCAATAATAAGATGGAGGAACGTATTTTAGTTGATTTCCGG
HA-chek1Δ Rv	ACTAAAATACGTTCCTCCATCTTATTATTGCGACGATCCATTGTAGACAC
HA-wee1S44A Fw	CTGGGGCCGAAGCGGGTTTCACGGAGCTGGACTCTCCAGTACCTTTGC
HA-wee1S44A Rv	CCGTGAAACCCGCTTCGGCCCCAGTGCTGTTGTTTGCGTCTTCAATGC
