# Supplementary material for: Capn3 depletion causes Chk1 and Wee1 accumulation and disrupts synchronization of cell cycle reentry during liver regeneration after partial hepatectomy
Source: Cell Regen. 2020 Jun 11;9:8. doi: 10.1186/s13619-020-00049-1 (PMC7306836; doi:10.1186/s13619-020-00049-1)
Supplement: Supplementary file 2 — Additional file 2: Table S2. Full MS data for six sham protein samples. [file 13619_2020_49_MOESM2_ESM.xlsx]

## Sheet: Supporting Table S2
Supporting Table S2. Full MS data for six sham protein samples.
Majority protein IDs	Gene names	MS/MS count	SHAM_3b_1	SHAM_3b_2	SHAM_3b_3	SHAM_AB_1	SHAM_AB_2	SHAM_AB_3
E7F1R1	pcxa	630	631972	479130	619741	310747	510454	345814
B8A4D7	rrbp1a	644	521123	610756	639467	498443	452552	553956
Q08BA1;Q6EE37;Q58P23	atp5a1	453	329204	322691	314279	338907	397510	343365
Q6P3L9;Q803T3	glud1b	393	359074	302857	310580	388404	373716	381936
F1R9Y8;E7F9M4;Q7ZU44;F1QB10;A9JSW9	hdlbpa	499	462891	500157	549957	406102	358458	416226
R4GE02	si:ch211-113a14.11	400	357747	301098	284308	387168	349052	346865
Q6NWF6;A8WGN0	krt8	516	440752	372945	339743	440313	333970	388520
Q7SYK7	got2a	247	263677	246699	240537	292850	333618	298808
Q1LWN2;Q8JH37;A4VCF4	vtg1	643	465445	451159	549397	257057	327137	334284
F1R446;A3FG33	spna2	377	271975	271029	247654	281470	309092	288888
F1R8E4;E7F1I8	cat	436	249644	250989	253715	274430	307565	275730
F1RBA4	dspa	341	254173	236155	206660	271177	299566	258975
Q7ZTS4;B2GQG8	krt18	491	385307	330057	303577	358919	289076	338709
Q6P3J5	eef2b	458	334341	368490	422530	317371	270300	332530
Q0D294;A4VAK6;A3KPR4;X1WGM1;E7F7C7;Q0D272;A4QN89	zgc:153409;hist1h4l;si:dkey-108k21.23;si:dkey-108k21.12;LOC100538129;zgc:154164;zgc:163040	340	251589	217010	202557	281717	253588	255321
Q92005;Q4JIY5;F1QI74;E7FD96;Q4KMK1;A7YYA5;A2VCX2;Q6P969;Q568F0	eef1a;eef1a1l1;eef1a1l2;eef1a1a;eef1a1b	312	268247	259394	296594	282182	244524	265472
F1R9Y5	pck2	268	231466	216064	215818	213255	234516	217078
I3ISA3;F1R3G4	myh10	257	176143	186261	170908	243234	228081	213618
Q6PHH4;F1R7X5;E9QGZ1	suclg2	251	209438	192485	200112	190504	227563	208904
E7F8G7;A5WV02	pleca	283	207006	204645	185101	226910	226702	222949
A8KBV1	oxct1b	226	194290	176725	189504	197336	224674	192467
B0S564	p4hb	340	282868	302734	356060	286621	216193	255890
Q8JHI0	slc25a5	219	174136	165018	179320	178273	214545	178363
Q2LEK1	dync1h1	326	196641	210406	204764	188605	205333	209993
Q7T3L3	hsp90b1	327	315079	355281	336573	278691	202963	235453
F1QXG4;Q5RGK8;Q7ZT42-2;C9QNV7;Q7ZT42;C9QNV8;Q7ZT42-3	snd1	352	243412	270946	303971	231577	202204	236465
Q1MTC4	vtg2	297	275623	260248	321251	166625	196306	189633
Q9W6T5;B3DFN3	lmnb2	222	180753	162261	145847	181664	196269	185854
F1R9W9;Q7SY23	aldh4a1	236	237404	202526	212120	179133	192927	188196
Q4QRF5;A8KBJ5;A8E503;X1WC76;Q4QRF4;A2VD45;A2VD44	zgc:113983;si:ch211-113a14.14;zgc:113984;si:dkey-108k21.24;zgc:158701	241	197127	166551	155368	225259	186326	190471
F1QFC0;Q7ZYY3;Q5XJ12	hspa9	199	170458	178063	168535	156955	185067	166863
Q803B0	hspd1	203	164004	153568	150561	156748	183289	160558
Q8JH71;Q7ZW73;E9QF34;E9QBQ4	aldob	238	176447	164494	164661	176019	180123	188707
Q6DHT4	aldh6a1	216	134802	133776	126484	165073	179132	158909
E7EY75;Q08CQ9;B8JLQ3;F1R6L6;B3DH54;Q6DRJ8;E9QB18	ncl	190	152098	168454	154643	191651	175725	173977
F8W4C0;F1QXB0	sptbn2	256	139899	150400	139610	166032	175290	163797
K7DY89;F8W3C1;E7EZK4	tpra	195	163649	146481	134161	174150	172790	173871
A7YT47;Q561U8	hadhaa	182	166334	170882	167064	140255	171531	158119
I3ISA6	eppk1	223	200015	188422	171581	181941	169262	197673
F1Q749;Q7ZUT3;Q498Z9	dkc1	176	171461	156120	153296	148531	167216	151284
B8JL43;F1R858;Q6P3G0	tfa	269	213157	177733	204256	189654	166578	132813
B3DKC5;Q90XD7	lmna	258	204676	180459	166153	193510	165791	205086
E7FAZ5	hp1bp3	178	152909	127038	122993	155611	164217	161666
Q9DGL6;Q7ZU25	atp1a1a.1	203	114325	135123	118787	142371	163143	145481
F8W5B8;E7F2Z5	pygl	211	146759	168578	157481	205968	162106	204672
Q6TH48;F2Z4R7;Q32PU9;F1QZU7;Q1JPX8;A5WWE7;A0A0G2KZR6;H9GYU2	aldh2.2;aldh2l;LOC100536795	248	166790	161973	167157	163877	161004	174758
A9JRE6;F1QKH2	dmgdh	154	149585	143446	141962	149352	159587	160780
Q5RI09;E7F7U8	tprb	167	141966	129609	113379	152041	158180	155400
Q6P5L8;X1WFF1	hsdl2	156	156374	158671	157865	117919	157199	127502
Q6TGU8	rrbp1b	302	200906	194368	218377	167723	153375	166660
Q7ZTH8;Q6NYM4;Q502R3;B2GT87;A9JTB3;A2CG95;A2CG94	acadm	136	132066	141255	136523	134174	151653	129497
B8JKW4;F1QT13	c3a.1	212	155817	200509	154125	168425	148292	104857
A2BII1;Q6NYL5-2;Q6NYL5	gpt2l	133	90884.1	83479.2	82009.2	105758	148024	107710
F1QTB5;F1QEI0;E7FAG5;F1QQM6	rpn1	200	173670	177034	195720	161593	147653	155969
Q7T2C2;F1Q8J4;A9JT52	acadvl	119	108326	111915	104376	106954	147551	96546.8
Q5U7N6	tln1	191	123383	126955	116466	131930	146579	136737
Q804G7	anxa4	128	90940.8	134784	133571	101684	145089	131531
Q6P3L3;Q7SZD3	hspa5	304	223360	265381	244453	194617	144154	184022
A3KPI6	si:ch211-288g17.3	104	154226	126400	117720	143271	143219	140525
Q6PEI6;F8W4M7	aco2	196	107313	107739	110540	106608	141709	114507
E9QCD1	fga	116	122765	91047.6	93943.8	140720	141200	74544.9
Q568D0;A3KPR3;X1WDH2;B5DDP0	histh1l	191	132755	114796	106780	163738	141061	131955
X1WGN6;Q803D7;F1QUR3	pdia3	236	184765	188751	213653	177798	141052	170960
Q7T334	mdh2	113	140102	124558	130069	118819	139460	122180
Q6NYQ7;A7YYF6	nnt	170	122441	122954	123097	126116	139200	138877
B8JI08;F1Q5B8;Q58EE8	ogdha	145	113970	116719	113089	116327	135932	123568
Q6DEJ3;F1QDA6;F1QCU1	acsl1b	173	110302	116277	121066	95549.6	134756	107739
Q6AZA0	acat1	173	126068	115629	120641	120510	134479	126759
F1QJK4;F1QC64	myh9b	210	129229	134218	126474	144418	134284	147987
Q4VBK0;A8WGC6;F1R2V7;A4FVM5	atp5b;zgc:163069	317	108235	111041	108924	111374	133673	117138
F1R7K1	prpf8	201	130881	120649	111856	136785	133488	131907
F1RDA6;Q5RKM2	ndufs1	173	117658	115320	115534	115517	130849	121920
Q7ZUY3;F1Q909;B5RHZ4;Q5XJK2;E7F2T2;E7EXD7;A0A0G2L9H0;F1QTL1;F1R7H5;E7F7N9	h2afx;zgc:195633;zgc:101846;si:ch211-113a14.19;zgc:154164	130	126200	103202	99141.4	134501	130692	120859
Q6TLG8;Q7ZVD9	rps3	203	163801	179986	211674	154553	128118	153424
Q6P4V5	scp2a	124	86730.8	82863	85680.8	88849.7	128035	85073
Q9PVF8;A9JRW0	ctnna1	110	88020.7	95728.3	88132.9	112560	126998	112058
Q6PE26;A0A0B5JPZ1;Q6NV30;F1RE67;Q9PUC1	calr3a	145	182121	190181	216906	159506	126618	152094
B0S754	snrnp200	165	121904	113623	103418	127451	126359	125410
F1Q4Q8;E7EZU7	sardh	177	122684	119466	122776	109109	126350	118835
A0A0G2L1F5	sptbn1	163	122704	118365	104169	110177	126035	116695
F1QYX8;A3KMH5;Q561T0;Q0IIQ4;A4FUL2	hadhab	143	107789	107502	103420	102346	125359	106120
E9QCX2;F1QYH7;Q6P0V7;E9QB68	grhprb	238	105205	95923.7	101547	95033.4	123896	105030
B2GRW6;E7FA49;Q6DGK2;E9QGA6	ldhbb	143	101267	101964	103229	111987	123572	102013
Q499A8;Q5RHR0	parp1	137	109947	97864.9	92813.6	135687	122507	133854
Q6NYV3	h1f0	145	124518	107152	109639	155482	121554	128379
Q1LVV8;Q803N2;B2GRT6	smc3	123	113727	101187	91318.6	114459	121202	112029
Q6PBY1	rps3a	158	155685	160574	175642	138436	120322	134761
Q6DG85;E9QGD6;E9QFD2	uox	132	100111	97449.3	103806	100398	119989	113109
Q7ZW95	rpl4	214	149241	159679	178180	136330	119804	138569
Q6NZU8	atad3b	103	107779	107574	106013	105738	119378	111547
F1R966;B3DK43;Q6DRI2	cltca	160	94300.8	98026.5	97936.5	103879	119369	106573
Q7ZTZ4	fbl	140	112632	107471	97654.8	107903	118711	121264
F1QJC1	dhrs9	123	142310	149474	171270	137230	117480	133613
Q6PC13	phb2a	126	102763	98194.1	94474.3	103632	117406	102235
Q6P5M3;A3KQ06	rps9	129	154946	168681	186054	137862	117276	138096
E9QCV2;E7F4T0	plecb	194	132441	131132	115285	120391	116841	134896
F1R1C0;Q0P4F7	acsf2	166	131935	126945	139652	102999	116684	123183
Q08C97	agmat	140	135147	115979	125034	108308	116554	106206
Q7ZVG7;F1RCB0;A8E5P0	fgg	104	101649	79692.5	78560.4	116406	116036	64420.8
F5H8N4;A4QNU0	lrpprc	127	97387.1	103212	96043.8	109643	115147	110207
B0S5C5;Q7ZVG1	acaa2	148	114254	108572	114674	90459.4	114999	92719.6
F1QXP5;Q6DI12;Q7ZVV5	mthfd1b	206	114446	113119	133519	114192	114147	123983
H9GXI2	hadhb	141	100789	104076	103502	93255.7	112675	98783.3
Q7ZUR9;Q1LYB7	rpl13a	134	149971	156027	181786	140058	112323	131348
Q6DRE5;F1QD17;Q6PH34;Q6TEL4	nop56	175	106979	106247	93616.5	111265	111203	115422
Q6DRM9;E7F0X6	smc1al;smc1a	125	103949	92294.4	85170	104759	110564	101386
Q7ZUS9;F1Q512	etfa	80	98417.6	101610	98477.3	99637.1	109999	99361.7
Q66I16	etfdh	114	104334	103037	104304	95827.4	109860	99699.2
Q803N8;E9QCX6	lmnb1	146	124842	124363	111753	109970	109703	127241
Q6TEP2;Q5XFY2	aifm1	110	79583.4	76446.8	73883.9	84810.7	109379	84320.1
Q6TNV0	cox4i1	146	90850.7	90379.9	87694.7	88335.6	107296	95378.4
Q1ECX9;Q6P3I1;Q7ZVH2	pdia4	180	142726	168475	164806	144804	106740	128948
Q1LV08;B2GRL6;Q7ZU29	nup93;dye	98	97795.5	92651.3	82200.9	101249	106583	103652
F1QHH6;Q1RLY6	kmo	141	93323	88982.9	90969.5	91244.5	105981	104722
A0A0F6PK88;Q1L8L9	ak2	91	83034.5	82260.2	75460.7	84284.7	105870	88080.8
Q6PE25;Q6NYN8;Q8JIU6	eef1g	107	108660	106576	118580	103691	105583	97134.9
I3IRW7	abat	169	105793	98097.4	94084.7	100626	105222	111528
I3IRX8;Q6IQR6;F1R0M8	rcn3	171	117881	146542	175580	100161	104518	124320
F1R838;Q5PRA2	dhtkd1	89	84524	84095.4	77768.9	94305.7	103694	97867.5
Q7ZU99	vcp	97	96121.6	107780	102981	102000	103074	98108.5
Q6P3G1	cp	87	88612.4	81903.2	78327.3	101041	102870	96174.7
B8JMZ1	ugp2a	128	92630.9	84671.5	92063.5	97824.7	102759	120782
E7EZD3	abcb11b	149	98488.5	102871	117212	89170.1	102380	91986
Q6NYR4;Q7ZVJ1;Q6TEQ5;P79984;Q90473	hspa8	141	94527.7	101605	96921.3	112530	102380	108048
Q6DHB6	krt17	108	98430.8	98102.6	72422.1	86919.7	101991	91464.5
Q6P959;Q5RH26	atp5c1	103	86034.7	83050.2	79878.2	88884.4	101574	87662.4
Q9DFT9	vtg3	168	132786	124003	152643	74512.8	100778	89193.2
B8JIP9	pdcd11	133	100304	98119	89815.4	100131	100639	108636
A8WG05;Q7ZVI7;Q7ZVF9;B2GTB1;B2GS08;E9QD59;E9QH14;C5IG37	actb2;actba;actbb;actb1	180	103665	99140.6	91015.1	102317	100611	99853.4
Q6NXC1	rbm4.3	183	107475	97656.1	90172.8	114854	99703.9	106823
Q3MU74	c3a.2	144	148248	147139	121895	124475	97861.5	110226
B2GSH9;Q1LYB6	atpif1b	100	74666.1	76497.2	73846.6	72854.6	96870.9	82491.4
F1QTT3;Q9PVF7	jupa	103	80127.5	76177.3	68504	88166.5	96750.5	89454.5
Q6IQI7;F1QDM6;Q9DGM3	hspe1	70	78691.7	75524.1	80791.9	77196.3	96454.2	76453.7
F1RB09;A2CEW3;Q58XP5;Q6JAN2	fn1b	132	84522.9	81833.2	74540.7	92838.4	95417.3	70693.7
Q5BJJ2;Q6Q418	rpl3	159	118600	127645	145899	111255	95158.1	110805
A9JT46;Q6P6X6;A7MBR5;Q803P5;E7FH34;Q6DRE3;F1QG43	nop58	150	89974.2	86156	77777.2	87136.2	95019.2	96208.4
Q642H9	rps4x	157	117628	124795	139155	111868	94463.7	106698
O42248;A7E2L4	gnb2l1	166	117739	128035	142646	104670	93408.2	106033
F1R2V0	aoc2	115	85777.3	86839	80510.1	81716.9	92815.7	85646.6
Q6NY49;F1QCW3	LOC407663;si:ch211-107o10.3	144	79827.6	86459.4	85690.1	72539.2	92310.2	89914.3
Q7ZV76	etfb	108	77729.1	78363.3	78676.4	79172.8	92188.9	80873.7
Q6NUZ3;F1QY96;F6NN54	syncrip	109	101730	89456.1	88526.6	102801	91880.6	98831.5
B8JM34;Q6NYF7	atp5j	76	78606.6	75887.2	73380.4	79553.5	91822.3	79401.7
Q90Z10;F8W4X6	rpl13	125	112653	124188	139631	104106	90714	105397
Q6NWD0;Q6PHK4	agxtb	135	78648.1	75868.7	78423.6	75798.2	90516.8	79141.4
Q1ED16;F1QIL6;Q503C3	acad9	93	82069.9	79527.9	75922.7	79461.5	90125.2	78882.1
Q08BL7	glyctk	123	79530.7	78597.9	91670.9	87083.8	90058.5	81316.2
B5DE37	gcn1l1	156	104050	107955	122278	93681.8	89918.7	95776.5
F1R2E0;E9QEE4	hnrnpm	132	100532	101425	88787.7	112728	89552.1	109985
F1R2S5;Q4QRF3;Q3T7B0	vtg5	142	136636	140648	166847	72311.8	89410.4	97530.1
B8JIY2;F1R7C7;I6NSQ7;I6NLH2	nolc1	106	79510.4	76763.7	70214.4	84700.9	88599.4	90083
F1RAF9;A9LDD9	shmt2	108	83923.1	88105.4	83577.7	73499.3	88194.8	80871.8
Q8AWD0;Q4JHL7	vdac2	109	73377.2	74177.5	71522.9	76100.7	88009.6	80045.6
F1QC46	nup210	134	76547.7	70267.3	63173.8	77977.4	87329.1	77985.5
Q6DRL5;Q4KMF3	mybbp1a	98	78212.5	77493	68114.5	83232.6	87102.3	81459.9
F8W4Z6	porb	145	99216	98783.6	114488	93889.4	87056	96213.2
Q7SXA3;Q7ZU62;B0R193;Q6TLG3;F1Q8K7;B3DLH2;B0R189;Q7ZU63;F1QHN6;A0JPF1;Q6IS68	rps27a;ubb;si:ch211-202a12.4;ubc	147	89466.6	91763.6	95136.3	102336	86915.3	90799.3
Q5XJJ3;B8JIS1	atp5f1	118	72496.7	72235.2	69439.5	71345.8	86594.9	75650.7
Q4V914;B8JN01;B8JN00	h2afy2	97	84811.7	75343	67982.9	84483.4	86378.3	84012.6
F1QWE6	LOC100330353	88	76111	69883.5	64736.1	79416	86270	77337.7
Q1ED17;Q6IQI8	top1l	78	83969.7	74034.5	69147.3	79638.5	85596.9	78124.3
Q7ZUP6;E7F4R9;A0A0G2L6I6	idh2	98	74282.1	65877.7	67435.9	67372.9	85571	63779.7
Q7ZV05;Q6DRF7	rps11	131	106756	113376	126702	96531.4	85399.7	97028.8
A4IGB9	mtp	145	97575.6	107029	122423	93058.9	85189.5	96301.9
Q6PBZ1	rpl7a	130	108367	120094	134047	97671.4	85086.8	98860.5
Q503E6;A8E569	ezra	96	74944.7	79157.5	80624.1	76856.1	84868.3	80967.2
F1Q5L6;Q6NWH7;F1RBJ8;Q6TNU9;B0JZJ1	ddx5	111	89319.7	85049	77042.6	89218.6	84462.7	82961.8
Q7ZTT8	ndufa4l	77	70233.1	70448.3	70882.6	68249	84372	73756.4
Q6DRD1	atp5o	75	68376.9	66394.1	65754.5	67304.7	84329.4	72624.6
Q6PFN9;A0A0G2KSN1;E7FAR0	gldc	110	71474.4	59023.3	62554.3	65595.2	84162.8	69778.8
Q7T1D7;Q6TLD2	fmo5	112	68372.8	69287.9	71229.7	64692.4	83997	72496.4
B8JMA8;Q566T7;D3XD76;A8KBL8	ugt2a4;ugt2a3	82	80359.5	106761	116622	81736.6	83813.7	81017.4
A0A0G2KJ47;A0A0G2KQU1;E7FDB9	LOC100332905	81	52731.3	60306.1	58052.9	68215.4	83710.9	72115.6
A9JRG9	afg3l2	95	69865.3	72027.4	67985	71147	83231.4	76292.7
Q7T1D8	phb	83	69711.3	71582	66964.5	71182.6	83197.1	72674.7
Q6PBW7;E9QHH0	rps19	100	96943.3	105085	118217	94675.5	83097.1	91536.8
Q6NSN2	mao	105	88776.6	80873.4	81478.8	78666.5	82791.6	92989.6
F1QNS0;K7DY20;K7DYF9	eci2	60	77170.8	73866.8	76197.3	70986.9	82705.5	73689.8
F1QJE0	uqcrc2a	91	72651.8	73386.4	70821.5	70420.3	82041.7	74946
Q6NZW5;Q98TA2	hsd17b4	106	78539.7	87330.8	90338.6	73949.2	81655.6	87144.7
Q7ZVX2;Q5PNP7	atp1b1a	76	55867.3	62949.9	62800.8	74724.4	81432.5	86261.6
Q6NWC3	rps2	141	100947	108325	117730	90329.9	80999.2	90782.9
Q6PC77	atp5h	81	68101.3	63693.7	63749.8	66537.4	80991.8	69481.9
B2GRK9	tktb	110	66437.5	92394.2	75402.7	114963	80908.4	84906.2
F1Q5Y2;F1Q670;Q7SY48	heatr1	127	84420.6	83256	75069.1	85326.8	80827	89433.3
Q6NYL3	ehhadh	114	102652	92468.2	106790	87990.5	80489	99795.6
Q6DGE2;F1QPL7	pcca	101	66568.2	64395.3	65270.7	70658.6	80282.6	74509.3
Q58EK8;F1R429	lman1	135	102166	132675	148282	97030.7	79251.2	120329
X1WD71;F1QZ45	ap2a1	88	61790.8	62625.9	61344.2	70105.9	79051.2	68651.9
Q802Z5	nono	96	75499	69565.7	65960.6	78113.8	78682.7	76362.1
Q6DGX1;B8JI00;Q66I58	suclg1	112	76417	72497.5	74675.4	66569.1	78680.8	72723.9
Q7SXP4;E9QGF8;E9QIC5	srsf1a	89	72552.5	66777.8	60622.2	74788.6	78189.2	73175.1
F1R956;Q1LUW0;Q1LV83;Q7ZTZ1	rbm28	76	65809.3	66158.5	58470.4	70834.6	78067	74562.3
Q7SX99;F1QWR4	fh	98	72743	72089.1	76672.8	70181	77803.2	75291.1
F6NK37;E2FHP4;F8W434	cfh	98	62468.6	66544.3	63553	88424.6	77727.2	72618.8
Q6DRC6;Q567N5	rpl6	98	93018	96738.5	108976	84474.5	77414.3	87085.9
Q7ZUN7	ckmt1	123	66770.9	67018.5	60002.6	75938.6	77231	78632.4
Q6P0V6	rpl8	123	95219.8	103336	113016	88956.5	77049.5	87186.1
Q6IQ59;Q7SZ50;Q4QRG3;A7YYB3	uqcrc2b	104	76819.2	76536.3	76106.1	68945.1	76669.9	72193.7
Q6NYS8	ddost	77	85789.5	87324.6	95100	77255.6	76590.3	74056.2
A2CE73;A8E543;Q6NW56;Q9PTB4	khdrbs1a	88	85007.3	74880.1	69170.1	85481.1	76522.7	81819.4
E7EXW7	aldh1l2	73	71255.5	70439.1	65657.1	67657.7	76061.6	75800.1
A0A0F6Y5M7	iqgap2	94	72220.1	73151.8	71631.7	55603.8	75993.1	69285.2
Q6NYE1	fgb	92	64413.1	45782.5	44361.2	77358.4	75742.2	36253
Q6P7X6;F1QD61	skiv2l2	84	71370	68562.7	62829.9	79848.1	75266.3	78860.9
F1QR17	aldh7a1	93	65787	62516.8	63415.2	62306.6	74989.5	64998.2
Q5BJ17	tufm	94	68250.2	65825.2	65960.6	66055.9	74984.9	70437.2
F1QZ50	ahnak	122	77326.9	70098.5	64743.3	77288.2	74522	72391.3
Q8JFW7;Q7ZUJ4	bcap31	60	78318.8	79760.4	86162.5	70414.4	74108.1	69971.6
Q7ZV45;Q6NWJ7;F1QAJ7;E9QJ49	slc25a3b	74	72623.4	68531.8	69477.8	75097.1	73883.1	73159.6
Q6DI22	hadh	68	74286.1	66813.8	68011.9	61727.1	73594.3	65325
F1RE17	acad11	96	69499.6	75020	79099.1	60429.9	73533.2	70139.3
B2GQ15;Q5U3U3	cpt2	96	65124.4	59384.3	60167.4	55718.5	73248	60190.6
F1R4U0;A8WFQ6	slc25a1b	90	66057.6	62721.5	63606.9	68406.2	72788.8	73336
F1QQZ1;Q6DRD6	sf3b1	98	71598	68230.4	60880.1	74136	72072.2	74591.2
A9C3Q7	amt	94	75457.4	65928.1	65954.4	64626.2	71899.1	66520.4
F6P2R4;Q6NWC4;Q7SZN4	gcat	101	63028	58690	59883.5	67403.6	71371.3	68972.9
Q7ZUY9;F1QZM5;X1WG35	stt3a	97	84747.9	93616.3	106231	81369.8	71253.7	77391.7
B2GTW6;B2GT34;Q7ZVY5	cs	67	62091.7	67624.5	64932.9	63787.7	70768.6	63354.6
Q1LWH1	rps16	115	88140.2	91459.1	99684.3	80731.1	70765.8	80715.6
P62247	rps8	108	84324.4	94025.7	106562	78785.2	70747.3	82946.4
Q6P9Z2	ddx23	80	60072.3	56614	51881.5	66444.5	70726.9	64247.2
Q5TZ29;F1QQ87	apobb.1	121	137224	131183	74511.7	92323.3	70655.6	61682.9
F1QUW4;B2GRZ4;Q7ZUW2	hyou1	160	108164	113325	111680	94395.7	70623.2	84562.1
Q6PFS4	immt	107	68905.8	65519.7	65869.5	73598.2	70550.1	76350.5
Q6PBY6;F1QQI6	tomm70a	81	65453.7	63940.6	62665.1	64684.5	70549.2	66880
F1QKS4;Q7SYE1	canx	85	92973.4	101252	105247	91739.9	70189.9	87890.8
Q7ZUI5;A8E5L8;F1R2F7;E9QH32	nme4	109	89630.7	67076.1	91866.7	42093.4	70005.7	44150.3
Q6DRD0	ebna1bp2	75	57389.2	57243.6	52204.7	61446.3	69845.5	68060
Q6P0S2;A8E5I7;F1QJ11;B0R197;B0R198	vdac3	73	60169.6	59287.6	59446.3	59247.3	69832.6	67640.6
Q7ZU14;F1QGH7;Q90424	ctnnb1	71	49859.8	55591.4	50819.6	64431.4	69536.3	65840.8
Q7ZUG3;Q6P5K3;F8W4I2	rplp0	103	85698.3	92435.3	100580	85481.1	69334.5	83004.2
A5D6S3	mut	91	62773.6	62204.1	63780.9	57438.9	69239.1	63991.8
Q8JGR4	rpl24	73	89049.1	97108.8	108696	79932.1	69212.3	81558.2
E9QH15;F1Q6N0;A8WFS1;E7FGW2;Q803Q6	eftud2	97	64493.1	60905.8	55495	67321.5	69202.1	67923.1
B2GP62;Q7ZV82	rpl27	96	86059	87784.4	97685.8	79000.7	68946.5	77977.8
Q567C7	pecr	54	64749.5	62883	65370.1	60094.7	68943.8	63577.2
Q90WA5;Q803F3	pdia6	109	100217	116185	119585	45855.6	68524.4	40496.6
F1Q9T9;F1QGI3;Q6Q416;Q4G0B1	rpl23a	96	88032.8	93584.4	103693	79337.9	68518.8	80868.9
A3KQW5;Q8JGS9;E9QJF2	rps18	116	89771.6	99322.6	109080	81312.5	68485.5	80954.7
Q6PBM0;Q6IQS0;F1RDV2;B0UYL0	ndufa10	65	60820.1	61410.9	60307.2	58949.7	68044.8	65110
F1Q8Y8;Q1LUT2	top2b	99	60839.3	55755	51165.6	66459.3	67999.4	68038.7
Q5BLE8	retsat	113	63857.8	64172	69458.1	65719.7	67944.8	55390.8
Q8AW60;E7FGP9;Q7ZTH9	ivd	86	61134.2	59595.2	59070.2	56261.3	67275.4	59782.9
Q7SXI0	ephx5	75	34320.7	28767.3	30359.8	48572.7	66863.4	53892.7
Q7ZWF5;F1QCD4	got2b	44	64099	60314.3	57967.9	58436.6	66740.3	56960.2
Q7T1K0;E9QHB7	rpl17	91	82632.2	91405.6	101693	88342.5	66680.1	79863.4
Q7ZU93	nhp2l1a	71	61693.5	57747.6	52254.4	63310.1	66659.7	64035.2
Q7T1J9	rps10	127	80913.8	88825.5	96431.2	77894.3	66441.2	78525.4
Q6PFM8;B0S6A9	wdr3	75	66020.1	66246	64458.4	69870.5	66034.8	74818.7
Q7ZUG1;Q6DRE6;Q5BKW5	rpl12	83	86141.1	90446.8	100098	76164	65656.1	77281.8
Q7ZUF4;Q6NYJ9;E9QC84	ap2b1	67	57530.1	60220.7	57269.7	60291.5	65541.3	60331.4
E7FCU0;A8E570;F1QGI4;Q7T362;F1QW36;E9QGH7	npm1a	78	62858.7	65794.3	60850.1	68482.3	65533	71623
Q5BLH8	timm44	48	54417.4	54812.7	53416.8	57472.5	65245	59371.2
Q6PBV6	nhp2	53	63599.4	54239.7	51257.8	52348.8	65153.4	54255.2
Q58EG2;B7ZD02	erlin1	70	66321	62534.3	73164.9	64105.1	64210.9	66824.1
Q6DGM0;I3ITJ0;I3ISX0	rpl35a	72	81633.2	86715.6	98200.7	80872.5	63884	74173.8
E9QG44	si:dkey-108k21.21	71	90641.9	63872.7	61988.6	96973.4	63761.8	70947.2
Q6DH63	cox6b1	72	61450.3	60150.7	59466	60760.1	63754.4	61205.8
F1R8U0;Q05AL9	krt94	84	66176.1	60635.3	49332.9	77614.5	63614.6	83489.1
Q6ZM60	atp2a2b	114	72966.9	77457	80002.5	71068.9	63546.1	70358.2
Q7T1D9;Q7ZZ04	echs1	65	59023.6	52658.5	55159.4	53491.8	63316.5	58766.8
F1R617;Q7T158	myo1b	53	48476.7	47180.5	48840.8	48882.2	63221.1	50978.4
Q6NY60;F1QK60;A9JRS6;Q9PV92	krt4	76	64770.7	58926.6	41030.5	58456.3	63071.1	54635.9
F1QLW8	ddx18	52	57228.1	56635.6	53480	59067.4	63004.5	63771
Q6P948	pdha1a	82	55371.9	55018.4	52666.8	53170.4	62762.8	58945.1
E7FD66	aass	66	63126.2	56199.4	54051.9	61552.1	62613.8	57728.5
F1R8M8;A6H8Q7	si:dkey-16i5.10	61	51976.5	50936.4	49157.9	58871.6	62533.2	66228.3
Q6PC14	rpl23	76	80496.3	86842.1	98044.3	72245.5	62455.5	73531.7
Q6DRE8;Q6DEM1	snrnp70	75	59506.9	54584.3	49166.1	63094.6	62242.5	60427.8
F1R452	acsl4a	68	62854.7	68452.6	77357.6	58385.1	62046.2	56161
Q6PBA6;F1Q890	plg	92	55844	66042.3	64317.5	63341.8	61910.1	52693.4
Q6DGU9;E9QD21	gstk1	44	54145.8	51906.5	55260.9	47602.7	61844.4	50049.1
Q6JWU7;B3DH83;B0R171	copb2	96	63016.8	68119.3	75514.6	64118.9	61800	70385.2
F1R7F6;A0JMD3	uggt1	122	83389.1	83891.7	95821	80902.1	61637	78610.2
A7MCR1	uqcrfs1	81	56509.7	54372.4	55514.7	56214.8	61575	57804.7
F1QLQ9;Q5RGB1	si:ch211-93f2.1	137	82204.6	84929.7	104034	71787.8	61484.3	76139.4
Q6TH07	flot1b	75	52590.5	56868.1	48540.4	58007.4	61272.2	63290.9
Q7SZR8;F1R9X4	bxdc2	52	50684.6	47621.9	45094.7	51955.3	61065.8	59427.1
F1QWP7;A4IGA8;Q5CZR4	nop2	80	62177.8	61649.6	55101.4	69794.4	60861.2	69998.6
F1R5D5	si:ch211-133j6.3	81	63907.4	42855.8	44701	56774.5	60846.4	49903.6
E7FES0	apoa1b	71	68292.8	67035	70021.7	61411.7	60727.8	45389
Q6IQN8;A3KQR0;Q7ZYX3	acadl	84	64433.3	66483.6	70539.7	54281.8	60576.9	56824.3
F1Q6R2;E7F085	si:dkey-8k3.2	71	56152.1	53741.8	52579.7	59653.7	60391.8	41937.8
Q7SYE2	actn4	80	56323.3	59444	54579.2	52348.8	60328.8	57678.4
Q0P3U4;F1QPN7;A8E500	cox5b2	79	49041.1	49137.2	48799.4	47193.4	59856.6	53567.8
B3DLJ9;Q08BK3;F1QSQ0;H2EQR5	dsc2l	55	51133.5	46552	42538.9	55081.7	59812.2	54159.7
F1QPH6;Q6DRN0	ddx27	65	52778	54255.1	48713.4	59026.8	59640	61279
Q8AW82	pa2g4a	76	76100.8	81535.9	83543.5	69065.7	59442.8	70701.4
H9GXV0	ganab	111	98050.8	99187.9	114519	81738.6	59440	77116.9
E7F9L8	si:ch211-94l19.4	88	42040.6	46516	41614.8	49599	59166.9	51262.8
Q6DG86;F1QY24	agxta	56	50219.5	53256.2	52426.4	57132.4	58707.7	66762.4
F6NLI6;Q6PBW4	ppib	103	75869.8	77853.1	90036.1	63406.1	58573.4	68713.6
Q5U3Q5	tbl3	81	57692.2	57496.6	54433.1	61360.3	58494.7	65589.2
A7YT51;F1QLC5	sf3b2	76	58219.1	53953.7	47725.1	59995.8	58210.5	61257.8
Q98T96;Q7ZV97	cyp2ad2	110	91121.2	99658	113420	85387.1	58206.8	95067
E7F9L3;Q08BF2;Q6DG20	slc27a1b	88	49536.6	48081.7	54656.9	54784.1	58038.3	39028.4
Q7ZV07;Q6NYA4;F1QC34;F1QFW5	rpn2	86	67840.9	70925.6	81211.5	64700.3	57968.8	62138
F1QDE7;A1L1F4	pds5a	78	57158.2	51203.9	46959.5	57028.6	57872.5	56985.3
Q6NYW8;F1QTL9;X1WDM8;Q6PHJ4;F8W265	hnrnpa0b	84	67099.2	55979.3	53237.6	70728.8	57625.3	62509.1
Q6DHL6;A7YYE3	rps6	108	71238.3	77736.9	84615.7	72227.7	57612.4	67034.2
F1QXF4;F1RCI0;F1RCI9	thoc2	70	58270.8	53412.6	47250.6	61313.8	57411.5	63706.4
Q4VBU7	cox5aa	57	49666.3	51548.5	50175.2	47788.6	57158.7	49899.7
Q6P6E0;Q6PBQ7	atp5l	58	47890.1	46573.6	47231.9	47688.8	56990.2	50181.2
Q5SPG8;Q503M6	si:dkey-11e23.4	75	48989.4	46527.3	51279.6	43296.7	56857.8	46947.9
Q803L1;Q6TNU6	dldh	77	48579.1	47339	47096.2	48178.2	56807.8	50596.7
Q802G3;B0V1T0;Q5XJ48	gpx1a	77	61985.3	53253.1	56197.4	48526.2	56775.4	51913.5
Q7ZVR1	wdr75	36	57492.6	54226.3	51876.3	57729.6	56579.1	63074
F1R6C8;E7EYR9;F1QS70;B1WB97	ctnnd1	98	40921	43890.7	40196.5	49903.6	56036.6	53394.3
Q5U3A7	opa1	67	51940	50096	48936.2	46658.5	55963.5	56368.3
Q7SY18;F1Q9I2	cyp46a1.2	71	68194.5	91300.6	104335	48003.2	55919.9	44339.2
E9QGM4;E7F981	nup98	92	52906.6	48453.1	43874.3	56458.1	55892.2	57012.3
A0JMJ5;F1QT45;Q66HU9;Q7SXA7;Q501Y9	pnn	54	55156	51677.1	48885.4	58636.3	55854.2	56359.6
F1QKH9	rdh1	59	47572.9	50312	57533.9	48890.1	55851.4	57007.4
A3KNV0;Q6DBW7;A8E5M2;F1QX93;Q7SXW5	eci1	80	52321	48266.9	48445.1	46284.7	55752.4	49472.6
Q90X41	sf3a1	53	55104.4	51550.6	46104.8	56135.7	55655.2	57313
F1QIA5;Q6NUU0;Q3B7E5	mtdha	101	59606.2	67367.3	74269.3	59618.1	55623.7	62718.3
Q6PBI0	sucla2	72	55993	51555.7	54031.2	45271.3	55532	48118.2
Q803F5	apmap	57	57581.8	59996.4	67138.6	40112.9	55356.1	37979.6
Q7ZWJ7	rpl34	87	72270.8	71621.1	79656.5	82907.3	55076.5	64598.1
Q24JV1	rpl32	82	72457.2	79499.1	86575.8	66302.1	55058.9	64595.3
Q6IQB1	rpl5b	78	67619	73175.5	86854.5	59948.4	54982.1	63119.3
Q5XJ10;E9QIH5	gapdh	90	49325.8	44684.9	48154	55252.8	54694.1	54419
Q32PS5	grpel1	49	45154.3	46699.1	45513.2	44851	54642.3	47020.2
Q6NZ29;B8A4B0	glud1a	42	43542.2	45695.1	41995	47058.9	54427.5	52987.5
Q7ZZJ7;F1RAE7	slc4a1a	56	53106.2	47885.2	40219.3	42080.5	54025.7	48276.3
Q6GMM2;B0R1E9	mgst1.2	85	71195.7	80777.8	89843.4	56853.6	53965.5	61381.2
A1A5Y7;E9QI01	zgc:158409	35	43248.4	37737.9	35010.3	46631.8	53851.6	39141.2
F6NVV4	dnttip2	53	40219.8	40097.8	41163.1	51099	53632.2	51258
F1QH34;B2GTC1;Q7ZVA6;X1WDN7	eif4a3	70	57400.4	54274.7	52114.6	58451.4	53630.3	58622.2
Q58EJ9	43891	77	50647.1	47334.9	50489.1	54025.7	53617.4	56387.6
Q6NYR0;Q2TL58;Q7SXN1	shmt1	87	95364.7	99394.7	73834.2	95198.6	53547	92864.2
Q6PC69	rpl10a	114	66816.5	72090.2	82626.6	61127	53309.1	62578.5
Q4V8R2;F1QHK5	agxt2	66	44303.2	44289.8	42291.3	46704.9	53285.9	51495.2
E9QH56;Q561Y2;B2GSB3	nmnat1	38	41049.6	36771.9	35594.6	42042	53075.8	44480
E3P7J3	plxnb2a	72	36042.2	44312.5	39219.6	44271.6	53048.9	46682.8
Q6NYU8;F8W4E3;Q7ZUJ9;F8W5P8;F8W446;F8W2Z3	hnrnpaba	48	55134.8	50228.7	48970.3	64034.9	53004.5	58356.1
A5WVQ0;Q6PFQ5	nat10	87	52373.7	50940.5	46643.5	54166.1	52948	57426.8
E9QIR9;Q7ZV96	rpl10	94	66203.5	69381.5	77737.8	59061.5	52913.7	60929.1
Q642H6;A2CF48	crata	62	50747.4	51395.2	51581	45241.6	52907.3	48647.4
Q803X6;Q1LV81;F1QVW3;Q6IQK9	safb	60	50246.9	51085.6	47140.8	58746	52810	55779.3
Q6GQN6	acaa1	61	33380.4	36221.5	32744.6	45235.7	52743.4	41410.5
Q6PHE5	dhrs2	65	52401	47476.8	47941.6	42974.4	52737.8	42667.6
Q4VBV1	uqcrb	45	51120.3	49246.2	48768.3	49370.6	52661.9	48658
F1Q9K1;Q7ZUU5	smarcc1a	74	52202.4	50543.5	45942.1	52521.8	52536.9	52065.9
Q803I6;F1R349	abcd3a	38	42836	43582.1	44125	41126.4	52497.1	47149.4
Q6DRN7;A8E526	rpl14	81	65105.1	71882.4	79154	57703.9	52304.5	61221.2
E7F225;A4QN90	zgc:163061	49	55709.3	40710.9	35702.4	50386.1	52275.8	45989.6
G1K2N0;Q6PBI5	rps25	64	69909.9	74627	82154.2	60575.2	52029.6	60270.7
Q7ZW17;F1QZU5	ptpn11a	48	50218.5	51260.5	51510.6	51942.4	52005.5	51477.8
F1R319;Q6IQ89	slc25a11	61	47186.9	45436.9	45727.7	47245.8	51979.6	47730.7
X1WGX5;E9QJ83	im:7148292	71	43223	38924	36938.3	53208	51957.3	56611.2
E7F2J3	lonp1	74	48158.6	51288.3	47747.9	48282	51713.8	50639.1
Q803H5;Q6PH57	gnb1b;gnb1	42	39109.3	42705.6	36998.4	43234.4	51566.6	43658.6
Q6DRC2;F1QP79;F1QFC4;B3DKM2	noc2l	51	43256.5	44451.3	39133.6	45343.4	51486.1	49936.3
E7EZ16;O57521	hsp90ab1	56	49797	56417.5	52807.7	49784.9	51363.9	55554.7
F1QV15	vtg6	114	82450.9	89912.9	106189	44576.2	51338	61891.2
Q9DGK4;B8JHR2;E7F8Y5;E9QIY7	tpt1	54	40365.7	46492.3	52783.8	46156.2	51253.7	43489
Q6NUY8;F6NP87;A7MCD7;A8E515;E7F167;Q5BJB8	ndufa9a	69	45432.9	46710.4	45189	44991.4	51225	48053.6
A5A4L9;E7F5E9	supt16h	68	53605.8	52804.6	50515	58748	51108.3	58102.6
Q6P5L3	rpl19	85	62113	62412.9	70496.2	58324.8	51015.8	56765.5
Q6NV11	hmga1a	51	43466.2	40348.8	37999.2	52873.8	50913.9	46746.4
Q7ZUJ7;Q6NV33	idh3a	63	42914	42615.1	40078.4	55071.8	50814.8	46633.6
Q7ZWH5;Q6P0U6	dnajc3a	70	40963.5	27509.2	48946.5	64373.1	50728.7	62798.3
B0UXG8	ndufv3	42	38772.9	39346.8	38080	43714.9	50366.7	43221.9
Q7ZV39	zgc:56235	44	48127.2	48109.5	47295.1	45209.9	50356.6	48033.4
E7F714	ftsj3	58	48819.2	48426.3	44226.5	50906.2	50353.8	51415.1
F1QQC5;Q6NUW3;Q4KMC7	slc27a2a	66	52267.3	54816.8	73267.5	44832.2	50333.4	50965.9
Q6P5K6	slc25a20	45	42463.1	42309.5	42624.9	40100	50285.3	42542.3
I3IT87;F1RD00;F1Q9V1;Q7ZW98	ap2m1b	38	38637.1	38957.9	42036.4	44686.9	50180.6	45785.3
Q6TGW9;Q7ZU71	neil1	41	49938.8	42341.4	42002.3	46986.7	50126.9	47432.8
Q6NSP0	thrap3b	64	51558	45560.3	40858.5	49948.1	50090.8	51856.7
E7F7W7	dsg2l	68	40966.5	37804.7	35567.7	44397.2	50057.5	44333.4
A9JR96;A1L136	wdr43	72	49147.5	47389.4	42572.1	49353.8	50035.3	53353.8
Q6PH55;Q6NYK7	prpf6	68	46187.8	43257	38886	49347.9	49857.5	48303.3
B3DGP8	copa	108	51649.2	56742.6	59600.7	50872.6	49743.7	56400.1
Q6NUY0	ak4	69	36623.8	36353.2	40817.1	41079.9	49686.2	38054.8
Q6NWC7;F1QDJ9;Q7SXT3;A7MBR0;A3KP23;Q08CQ2;Q32PT8;Q1RM37;F1R0H3;Q5BJI4	srp72	81	57529.1	63392.3	70524.2	56175.3	49648.3	58014.8
Q802X3	calr3b	76	72493.7	72272.2	80254.2	61634.2	49632.5	55497.8
Q4KMF4;B8A4E7;Q6DEG9	rrp12	77	49790.9	49388.2	43171.9	52040.3	49618.7	56404
B0R0T1;G1K2V6	si:dkey-18l1.1;vwa8	78	47029.8	45811.3	44444.1	45167.4	49525.2	46616.2
E7FAV6;A0A0G2L2K5	LOC564077	70	35577.1	40374.5	39186.4	45203	49503.9	44250.5
Q6IMW6;F8W246	rps13	80	68024.3	72707.4	80478	60043.3	49444.6	59304.7
Q802X9;F1QWW6	dnajc11	43	40661.6	43926.7	42938.8	41043.3	49353.9	44137.7
F1QFV2;Q803K3;F1QS20	hnrnpa1b	59	57204.8	51229.6	47257.8	54702	49180.7	53509
F1Q931;B3DLG3;X1WDE4;A3KP72	larp1b	78	58428.8	63131	69216.8	53413.7	48878	60733.4
E7EY13	chdh	90	36546.8	33740.2	34741	41939.1	48869.7	38689.1
F1R3V9;Q5XIZ4;Q4QRE2;F1R071	acox1	94	45474.5	48265.9	44614	46240.2	48854.8	46512.1
Q803W0	ddx39ab	49	42412.4	46041.7	40973.5	49375.6	48807.6	47750.9
F1Q8C3	cyp2k6	77	66634.1	68466	82515.8	61356.4	48738.2	55954.7
F1RBC8;A9JRC4	abcd1	50	38122.4	42636.7	42198.1	37981.1	48664.1	41892.5
A0A0H2UKW6;F1QML8;X1WEA4;A0A0H2UKS3;R4GDN3	akap8l	71	60301.3	54372.4	50359.6	55318	48664.1	56940
Q7SXA1	rpl26	67	62574	63919	70617.4	56383.9	48639.1	55846.8
Q7SXI9;B5DDU6	rpl28	82	63024.9	68881.6	76650	54428.1	48551.2	55288.6
F1QGW6;Q7SXT9;E9QBU9	eif2s3	62	47586.1	47752.5	52759	46010.8	48433.6	46912.2
Q6NY78;F1Q8P7	eif2s2	55	46583	47858.5	50758.5	44790.7	48290.1	47863.7
F1R0C2	si:ch211-127i16.2	60	45819	46955.3	48532.1	34210	48282.7	40469.6
F8W3L6;F1R889	myh9a	71	50327.9	53321	48390.2	48935.6	48220.6	47580.3
Q7SXE7;F1R1P2;D3XD50;D3XD49	ugt1ab	91	55025.3	68682	75540.5	41490.2	48081.8	44855.9
F1Q4S6	nol6	73	45067.2	44373.1	39550.1	47740.2	48055.8	51964.6
F1R0C4	rmdn1	82	56683	50104.2	45489.4	38573.4	47991	45555.8
Q6P980;Q2TV65	sod2	36	43034.6	38830.4	38672.6	43203.8	47976.2	43437.9
Q6PBQ4;Q6IQG0;F1Q8T8	rtn1a	56	63805.1	73142.6	76598.2	49354.8	47921.6	55884.4
P61485	rpl36a	39	57168.3	62210.3	67459.7	50883.4	47857.7	51822
Q6TGT9	srsf5a	52	46171.6	42939.1	39126.3	46870.1	47768.8	46643.2
Q6Q417;Q5RKN1;Q3B7P9;A8WGL4	rpl7	93	54150.9	60870.9	70914.7	50949.7	47714.2	55585.5
F1R3G9;Q9DEX7;A9JSU3	fads2	40	50772.7	43863.9	56314.5	39792.5	47697.5	25433.8
Q6IQQ0	rpl21	72	60126	64201.9	72787.8	55280.4	47617	55343.5
F1Q4N4;F1QJ15;Q502L5	ndufs2	79	41595.8	43021.4	42072.7	41776	47555	45198.2
F1R346;E7FFZ8;F1R1X3;A7MCN3	zgc:174637	61	53506.5	52403.4	60892.6	49247	47450.3	52968.2
F1R6T0;F1QLG2;Q7SXR7	mta2	52	52483.1	48125.9	45219	55760	47439.2	53288.2
Q7ZTS8;F1QM02;Q9PTK5;Q90407	elavl1	64	51654.3	47854.4	46865.2	53449.3	47391.1	52425.4
Q6DHE7;F1QB21	decr1	51	47347	48248.4	47148	37403.7	47347.6	38277.5
Q7ZWJ4	rpl18a	100	59338.7	64658.6	80661.4	56483.8	47226.3	55843.9
Q1LVE8	sf3b3	72	48697.6	44487.3	43103.5	50799.4	47204.1	48193.4
Q7ZUY8	pacsin3	37	34169.7	37606.2	34331.8	34121	47180	40930.4
A9C3P0	mlec	60	55135.8	66789.1	74172.9	51584.5	47145.7	52210.5
B0R0K9	si:ch211-103n10.5	55	41263.4	30592.3	31325.3	38746.4	47120.7	43770.5
Q6P0B5;E7F4J8	tbl2	57	56045.7	64925.1	68060.6	50221	47112.4	52128.5
Q5BJB9;A8E7G6;Q568I5	prdx3	41	41562.3	39564.9	40999.4	37471.9	47097.6	41558
E9QH31	aldh3a2b	65	43767.2	45420.4	48588.1	42563	47033.7	48810.4
Q802W2;B2GT49	aldh9a1b	50	25137.6	19613.7	18784.6	38635.7	46981.9	46282.7
F1QCH4	zgc:92040	44	14089.2	19187.8	15776.1	20193.4	46924.5	34538
Q6AXI7;F1Q783	acads	41	37070.6	35749.3	34790.7	36569.2	46778.2	38157.9
Q90ZM2	sec61al1	60	57797.6	63276	74383.2	53008.3	46682.8	52147.8
F1RCV0;Q6PH26;F1DB26	abcc2	75	41808.6	45078.9	44269	41195.6	46549.5	46888.1
Q7T368	pdhb	52	36530.6	37606.2	35471.4	35643.7	46519.9	39506.6
Q8UVG7;I3ISI4	fabp3	30	36312.7	32219.8	35151.2	41737.4	46221.7	28090.6
B0V0X1;Q6NWC8;F1R007	pccb	65	35421.1	34332.8	35392.6	38375.7	45682	41212.9
Q6NY77;X1WHD6	zgc:77082;hoga1	66	45709.6	44243.5	42635.2	39964.6	45637.5	43671.2
B0UYB4	si:dkey-91i10.3	46	43486.5	42846.5	43097.3	42799.4	45512.6	42806.4
E7F3G8	si:ch211-113j14.1	67	38380.7	35184.6	33322.7	44718.5	45501.4	45244.4
Q6NZW7;Q7ZVL3;F1QFQ6	dlst	54	39994.8	40054.5	39357.4	37319.7	45154.3	40349.1
Q5PRD9;E7FCB6	zgc:101540	44	47655	41882.6	46022.9	54199.7	45143.1	38414.3
B0S5S6	pdia5	95	65549.9	71752.7	81752.3	54458.8	45045.9	53864.7
X1WDY6;E7EXW9	pds5b	54	42045.7	37310.9	34301.7	42566	44941.3	43151.6
Q7ZVR0;Q6NWG5;Q6DRI5	gtpbp4	73	41652.5	43638.6	41199.4	48375.9	44921.9	49496.7
A8DZA0;E7F440;F1QGH5;Q7ZV58	rbm25b	59	43975.9	39332.4	36462.8	46552.7	44823.7	44661.2
B2GNT1;Q803F6	rpsa	84	57543.3	65203.9	71562.2	51723.9	44751.5	50778.9
F1R9P5;E9QI62	flna	81	52309.8	48721.6	35766.6	42219	44735.8	39720.6
Q6NWF0;Q1LXK8	zgc:85777	51	39400.1	42112	42060.3	39514.7	44483.9	39394.8
Q6P6E7	rps20	50	58218.1	62351.2	70765.6	51235.4	44221	52241.3
Q6NY97;A2BGT3	dao.2;dao.1	47	34341.9	32900.8	35395.7	34616.4	44130.3	39664.7
Q1MTA9;F1Q5A5	cpt1a	53	39325.1	44669.4	43493.1	38406.3	43938.6	41223.5
Q7T2D7	cx32.3	36	26768.9	30801.1	31163.7	25532.7	43678.5	31225.6
F1Q537	rad50	60	43797.6	39230.5	35655.8	38722.7	43639.6	39437.2
A0A0G2KZU0;F1QD15	LOC101883373	36	24687.7	26243.9	25019.2	36186.5	43611.8	38800.9
Q6Q420	rps15a	73	54055.7	59756.7	64284.4	62117.7	43610.9	51589.6
Q3B732	hmgn2	29	37837.6	26027.8	24177	38913.5	43564.6	34613.2
Q7ZV92	prp19	60	46364.1	42548.2	38577.3	46553.7	43561.8	47007.6
Q642J7;B7ZD34;B7ZD32;Q6TEN7	rps24	57	54879.4	58079.9	65144.3	50328.7	43537.7	50061.7
Q6P2A9	fubp1	58	51472.9	48896.5	46355.5	55449.5	43485.9	43702
F1Q9R5	steap4	46	40531.9	41074	34657.1	52000.7	43449.8	31642.1
Q803E5;F1R877;A8KB65	etf1b;etf1a	46	50904.5	55740.6	59182.1	46950.2	43385	47746.1
Q5XJS8	hsd17b10	64	39268.3	37189.5	38594.9	37557	43364.6	40166
Q5RGI2;A0JMB3	nup107	49	39001.9	35581.6	32297.1	40045.7	43235.9	41417.3
B2GQZ3;Q9I8L5	fabp10a	46	38484.1	34633.2	39945.8	41458.6	43073	25892.7
F1RAE2;E7EXU2;Q7ZVE0	gar1	39	40162	38232.7	36544.6	33868.9	42959.1	36731.2
A1A5X7;X1WHY2;X1WBW7	taf15	42	41397.2	40578.2	35614.3	50367.3	42800.8	43710.7
Q6PGV7	cyp2p9	46	9371.31	8964.23	8854.73	52485.2	42789.6	65836
A7E2K4	rplp2l	62	46227.3	52003.2	58230	52239	42585	49439.9
B0UY94;Q7ZUP4	eif5a2	53	52698.9	55755	59341.7	45581.7	42386.9	47220.7
Q6PC90	rps12	86	53130.6	58022.3	63852.4	47136	42363.8	49196.9
E7FDF9	LOC564844	59	28224	29785.8	32080.6	36109.4	42345.2	35471.2
F1R9T0;A4IG36;F1QE89	aldh5a1	54	41268.5	39067	40867.8	34040.9	42305.4	36542.2
F1Q6Y7;Q6NXA4	ilf3b;ilf3	87	47168.6	43336.2	39981	48028.9	42177.7	42381.3
Q803M1	tpm3	41	47240.6	41694.3	36706.3	45148.6	42131.4	39510.4
F1QE76;Q7ZW07;F1Q953	nup155	55	39602.7	36562	31845.4	39967.6	42110.1	41014.3
E7EYC3	LOC100330539	66	43839.1	42362	38204.3	45388.9	42086.9	49619.2
Q66I22	srrt	75	38148.7	38047.5	33690.5	44802.6	42016.6	42530.7
Q499B6;F1QB54;Q6P5M4;Q6P3L1	pabpc1a;pabpc1b	89	62511.2	64114.4	76540.2	60597	41996.2	60017.1
Q0P429;F1QCH7;A4QP35	LOC571260;zgc:162816	44	39599.7	37302.7	40627.5	38827.5	41968.4	41317
Q68EI6;Q3B7R0	cyc1	54	39086	38460	33993	37398.8	41963.8	38897.3
E7FGT2	h6pd	86	58529.1	61287.5	72500.8	51986.9	41929.5	46770.5
Q7ZW06;B0R0D7	coro1ca	54	41430.6	43294	41897.6	41794.8	41729.6	41848.2
Q8AWW3;F1QR23	ssr1	45	54551.1	63565.1	71574.7	58128.1	41696.2	53488.8
Q498X8;F1QJ18;Q1L8Z0;F1QHF5;Q1L8Z1;Q6DRN9	nup205	77	38356.4	36766.7	33535.1	41609.9	41666.6	42117.2
Q7SXQ3;E7FAQ8;E7FAB3	hnrnpa1a	73	47360.1	41848.7	38183.6	48035.8	41665.7	45618.5
F1RDX1;Q6DC25	auh	50	35607.5	32944	33810.7	35602.2	41563.8	36991.5
Q7ZW04	mat1a	49	36677.5	44467.8	44245.2	41405.2	41370.3	48930.9
Q6NWI5;A2BIN5	mccc2	77	38101.1	36343.9	36310.5	40566.7	41326.8	42235.7
Q7ZZA3	fkbp11	73	48896.2	60472.7	65807.3	50616.5	41308.3	47026
Q5BKV9;Q6DRM3;A7YY92;Q6YIR2	rpl9	70	52475	57321.7	62474.5	47602.7	41213.9	48943.4
Q5U3K0	chchd6b	63	41212.8	40072	43329.4	42369.2	41179.6	44136.8
Q6DHS3	rpl15	77	51086.8	56289.9	64057.5	46692.1	41099.1	48470.1
Q24JV3	rpl31	56	50136.4	53894	58038.4	45234.7	41095.4	46053.3
Q9PU59;Q0P468	nipsnap1	30	31667	29320.8	30116.3	35691.2	41056.5	37834
F8W4C7	emilin1b	73	38915.7	38543.3	34353.5	35171.1	41046.3	37353
Q6PHG2	hpx	45	22264.1	18148.8	21978.6	25759.1	40881.5	20321.6
Q7ZVB4;F1QC05	ephx1	64	40663.6	44534.7	48446.1	45447.3	40850.9	44863.7
A9JSY9	si:dkey-239i20.2	21	17507.9	27223.2	23501.5	12620.5	40752.8	15185.3
F1Q9K4	polr2a	83	40028.3	38705.9	34634.3	41605.9	40654.7	39278.1
B0UYS0;Q803Y5	krt15	35	33727.9	30321.8	20776.8	34598.6	40573.2	37085
Q5BKV3;F1R4V9	dbt	40	31646.7	30493.6	29030.6	32774.3	40563.9	32963.8
B2GQF5;Q6DGA6-2;Q6DGA6;Z4YIX0	allc	50	38060.6	38404.5	39857.8	33464.5	40206.5	34452.2
B2GQ13;Q7ZVF3;G8JL21;Q6TNQ9	sdha	56	34523.3	35773	34992.7	33829.3	40065.8	36484.4
Q8JGR2	ddx54	50	33720.8	34785.4	31416.5	35370.8	39847.3	38987
Q5TYQ3	coa7	33	26773	23718.4	21483.4	32384.8	39755.7	34767.5
Q6PBH6;Q6NSN3;F1QUE3	uqcrc1	80	35567	36958.1	36948.7	34882.4	39729.7	37773.3
Q6NUU2;Q6DRK8;Q1L8R2;I3ITB4	sfpq	84	40393	36328.5	32957	43511.3	39570.5	41862.7
Q6NYD2;Q1MTE6;Q7ZUP3	sfxn2	56	34958	36997.2	35134.7	38968.9	39517.7	37602.6
Q7SZ49;E9QDU8	sdr16c5b	62	46619.4	47372.9	62311.9	44779.8	39452.9	46400.3
Q6NUT5	hnrnpul1	57	36884.2	40784.9	36241.1	50473.1	39395.5	47575.4
Q6NWC1	vdac1	28	16598	17063.5	10545.4	20342.7	39273.3	8469.22
R4GEC2;E7F6B7	a1cf	67	49484.9	46650.8	53097.7	50003.4	39050.2	47041.4
F1QAZ9	hnrnpk	61	46257.7	46951.1	41656.2	43913.7	39029.8	42254
Q08BV6;B8JJ24;B8JJ23	ckba	51	33804.9	44981.1	45045	54594.2	38991.8	53562
F1Q9C7	ufl1	66	45326.5	50032.2	56514.4	48913.8	38767.8	49071.6
Q6PCR7	eif3a	89	40061.7	47847.2	49264.6	44520.8	38488.2	50930.2
Q6DC00;F1QA91;F1R5W5	sfxn1	51	30831	31567.5	26739	41447.7	38247.5	43312.5
Q5TYP7	ehd3	46	32610.3	35960.2	33431.5	32545	38215.1	35419.1
Q7ZUE4	prpf40a	35	38411.1	32818.5	30360.8	36485.2	38201.2	37379
B3DGI9	timm8b	19	22129.3	21953.1	20572.7	26564.9	38194.7	24678
F1R8Q3;Q6NWG1	lrrc59	36	53171.1	59677.5	68067.8	47328.9	38169.7	46774.3
B8A5H6;Q6DEJ8	hkdc1	54	31112.7	32812.3	32526	39513.7	38106.7	28781.8
Q90Y38;Q6P0S5;Q4QRI0	adh8a	45	34436.2	28798.2	27423.8	45049.8	38106.7	36157.6
F1RB69;Q6NY52;E7F5W7;X1WDL2	thoc5	46	41711.3	39255.2	34819.7	39056.9	38079	39283.9
E7FFT7;E7F710	polr1a	65	32674.1	33617.8	32820.3	37665.7	38069.7	38816.3
B0UYS4;Q5XJS7	dera	48	30149.1	31473.9	30445.8	37412.6	37770.7	43722.3
F1QQE5;Q9DGM6;B3DGY6	sptb	68	38342.2	36554.8	30931.6	33441.8	37708.6	39079.5
Q6DGW3;F1QSB3;Q502T9	srprb	49	40377.9	44195.2	48552.8	39664	37691	40669.2
Q6PC80;Q8JHH3;Q0P475	rps5;zgc:153322	62	43879.6	47474.8	52195.4	41075	37662.3	41415.3
A5PL98	sdhb	39	35466.6	34714.4	33371.4	34589.7	37539.2	33778.4
Q6GQN9	dhrs1	45	33511.1	37391.2	39361.5	39369.4	37498.5	43250.8
E7F349	bms1	50	34421	34881.1	31058	38285.7	37481.8	39555.7
E9QBG3;Q7ZWA3;F8W5K3;Q7ZWA3-2	rbmx	65	38329.1	35484.9	33211.9	39989.3	37466.1	40294.2
Q4U0S2;B3DFS9	myh11a	69	51716.1	46611.7	36339.5	35455.9	37460.5	33468.9
Q5RKQ3;A0A0G2KNI1;A0A0G2KHK5	fubp3	77	41994	41889.8	40794.3	42827	37405.9	42638.7
Q0P487	cyb5r2	33	28403.3	24841.7	30229.2	29617.2	37334.6	28272.8
Q32LS3;Q08CQ0;Q6NWE8;F1QPX6	alas2;sb:cb283;zgc:152830	61	35581.1	37150.5	32764.3	47644.3	37292	46406.1
F1QGN5;Q6DRP2;Q567V7	gnl3	38	34547.6	36561	33210.8	37030.9	37289.2	44262.1
Q9I9E9	eif2s1b	58	35935.8	37074.3	39878.5	34043.9	37241.1	37014.6
Q98TZ8;Q98TZ8-2	flot2a	58	32367.1	34901.7	30468.5	35493.4	37138.3	38964.8
B8JIZ8	nup153	53	35771.6	35251.4	30630.2	39675.9	37058.7	40122.6
Q566S4;F1R4C8	ndufs3	48	33264.9	34475.8	33960.9	32758.5	37056.8	35145.3
F1QY90;Q7SYB2	thoc1	57	37374.6	34410.9	31789.4	42032.1	37020.7	40262.4
E7FA31;E7FFQ8;Q9I8G2;F1QI24;Q7ZUR1	zgc:55262	38	34475.7	35995.2	37426.3	35789.1	36968	34664.3
B2GQW3;Q6PI52	calm3a;calm1a	35	29549.3	36522.9	32774.7	31312	36966.1	34668.2
F1R1V6;Q32Q49;Q568G0	krr1	47	37773.8	36520.9	33548.6	37336.5	36955.9	37981.5
A7YYE9;F1QI99;Q6DRB2;Q6DH97	srp68	63	43049.8	48440.7	53515.2	43198.8	36793.9	44138.7
F1QEJ5;Q6DGN1	uqcrq	34	36865.9	35475.7	35783.2	35740.6	36774.5	34519.7
E7FB15;A8WIP5	hcfc1b	66	38659.4	34524.1	32735.3	40845.6	36774.5	39004.3
Q6NYQ3;Q7ZYY0	acad8	45	33914.4	33358.6	31456.9	33284.5	36756.9	36623.2
B8A4C4	mogs	60	40567.3	43563.5	49883.1	40992.9	36678.2	39968.4
Q6DI34;Q5RJ97;F1QMY2;Q4GXW4	lbr	48	40759.8	34501.5	32898	37032.9	36650.4	33648.2
F1RBT2	chd4b	76	35226.5	32880.2	30317.3	36981.5	36631.9	36707.1
Q5BJA1	zgc:114188	50	52031.2	55089.4	64891.5	46745.5	36629.1	43730.9
Q4VBI5	ndufa2	56	34417.9	34524.1	33960.9	33730.5	36627.2	34459.9
F1QXP8;A4QP88	khsrp	57	35047.2	35886.1	32606.8	39107.3	36620.8	34575.6
B0S642	hibch	41	37494.2	36171.1	38584.5	31020.3	36587.4	33988.5
Q9PUL9	mtch2	36	31920.3	30739.4	31455.9	32110.9	36585.6	34646
E7EZF9;Q7T3D9;Q801E6;Q7ZSY2	mdh1aa;mdh1ab	37	36602.5	30539.8	29266.8	36292.3	36562.4	28604.5
Q1LXU0	cpt1b	46	30371	38367.4	35449.6	28055	36551.3	25659.4
Q9DDT1;F1QYZ6;B3DGZ9;B0S5R6	pcxb	44	17890.9	10736.8	10913.1	34118.1	36506.9	31877.3
Q6TNS5;E9QG86;Q1JPY2;Q5U3D1;E9QF73;Q3B730;E9QCD6;Q5XJ62;E9QB41;F1QWU4;A7MCF2	MLC3SM;zgc:153867;myl6	36	30307.2	32805.1	29741.3	35702.1	36346.7	36053.5
Q4V9P9;F1QZM7	nol11	62	36535.6	34356.4	33168.3	38717.8	36292.1	42308
Q3B738;F1QLH1;A7MCN0	ppifb	27	29043.7	27803.4	28049.5	31473.1	36291.2	32423
Q5TZ76;E7EZ45;Q803J0;Q5TZ75	cyp2p6;cyp2p7	23	14656.6	13962.9	17329.1	37989.1	36245.8	39523
Q802Z9;F1Q5Q3	serbp1a	49	44658.8	48865.6	50391.7	45950.5	36090.3	42930.8
Q6DHD5	akr7a3	46	49659.2	43070.8	44748.7	39383.2	36029.1	40602.7
F1Q8A5;A4QP67	hnrnpd	27	38677.6	40328.2	36804.7	42248.6	35816.2	41131
F1QHE1;B7ZV91;A0JMP7;Q1LYJ8	mccc1	66	31633.5	31271.3	32160.3	33289.5	35791.2	34876.4
Q6P3G9;Q6NY22	erp44	43	39045.4	40403.3	44794.3	40291.9	35773.6	38536.8
Q7ZWJ6	nipsnap3a	26	34252.8	29881.5	34182.6	30218.4	35738.4	29205
Z4YIA7;A0A0B5JW24;Q6IQP3	calua	62	64588.3	71881.3	85267.4	38378.6	35679.2	47424.1
Q08CA7;F1QDQ5;A0A0B5JF91	manf	51	55526.9	63545.6	66601.9	48055.6	35673.6	47346
F1QRF1;Q7ZU98	ctage5	50	36061.4	35656.7	42900.5	37346.4	35543.1	38023.9
P62084	rps7	63	43141	45554.1	51744.7	40529.2	35464.4	39423.7
Q6NYA1	hnrnpabb	32	37395.9	34322.5	30862.2	37922.8	35402.4	36909.5
B3DG37;Q90486;Q1RM32	ba1	42	58294.1	35394.4	40599.5	38100.8	35386.6	42194.3
E7FFF7;Q7SXU9;F1QNA5	srsf6a	17	34812.1	30427.7	26817.7	34734.1	35382.9	32799.9
F1QT63;Q504C3	sarnp	38	35559.9	32971.8	30408.5	38310.4	35364.4	34870.6
F1QEB4;E9QCL4;Q7SZP7	ssrp1a	47	35660.2	34931.5	31875.4	38997.6	35332	36034.2
F1RA00;A3KMS1;X1WFW9;Q4TVV3	ddx46	59	35204.2	35447.9	32400.7	43248.3	35318.1	38129
F1QKF2;B2CZC1	atp2b4	56	26827.7	31130.3	28831.7	28092.6	35280.1	32201.2
B0UYE4	soat1	37	45315.4	58727	61838.4	39569.1	35257.9	43815.8
B0R0L1;B0R0L2;F1R692	CH211-152B13.1-001;CH211-152B13.1-002;si:ch211-149e23.3	41	28111.5	28612	25288.6	33542.6	35157.9	34145.7
E7F6F7	abcb7	42	28647.5	28907.3	28603.8	32638.9	35153.3	34914
P79741	pes	40	32301.3	34736	30320.4	35547.8	35074.6	37211.2
E7FCS1	LOC798210	39	26052.6	26912.6	25976.5	25558.4	34999.6	30824.6
E7F7R2;Q1LVN0	chd2	42	30618.3	29146.9	25889.5	33629.6	34995.9	35760.4
A4IGC8;E7EZW8	aldh18a1	60	30124.8	29417.5	29538.2	30180.8	34822.8	30258.7
Q6DRE7;Q1JPZ5	ddx56	59	32678.2	32893.6	30285.2	34624.3	34749.6	37097.5
X1WDQ5;Q7ZWI5;E7EZU5;F1QDT7	gnai2b	35	24289.5	28381.6	25639.8	29670.6	34733	29605.1
Q7ZW09	hnrpl	51	34494.9	30984.3	29406.7	37030	34651.5	35685.2
Q8UVK2	supt6h	62	31139.1	28898	26846.7	32529.1	34557.1	32208.9
E7F9V7	plekha6	55	27394.1	30624.2	26533.8	33552.5	34503.4	36341.7
Q6Q415	rpl36	71	40968.6	44921.5	49347.4	39119.2	34437.6	38631.3
Q08BB1	gfm1	53	27974.7	27303.5	25732	28453.5	34430.2	29029.6
B2GT51;Q08BB2	pm20d1.2	50	38076.8	40594.6	44531.1	37320.7	34259.9	33554.7
Q6DGM9	ndufa7	44	31084.4	30434.9	30423	33221.3	34058	32568.5
F1R300	snrpa1	25	31620.4	31551.1	27098.5	36393.2	33991.4	38536.8
Q8JHJ1	rpl35	50	42289.8	48441.8	53165.1	38510.1	33969.2	39397.6
Q6DRK2;Q568L3;Q4V9Q2;F1QRL9;Q1L8D1	sf3a3	42	33403.7	31806.2	27445.5	33550.5	33909.9	32189.7
F1QSP8	prdx4	84	47185.9	58504.8	69666.4	41086.8	33842.3	46878.5
Q5CZU9;B2GS03;A5PN39;A5PN40	cryz	51	26436.6	24923	24989.2	28911.3	33834	30610.6
Q66I42;Q7ZWC7	msna	41	31793.6	31183.8	28432.8	35494.4	33811.8	31802.1
A9C460;A9C461;A9C459	si:ch211-170d8.5	36	23274.3	26071.1	26880.9	26688.5	33659	27635.6
B0S6Z1	dhx9	83	38565.2	35997.2	34011.6	41351.8	33634.9	38877.1
A4FVH7;K7DY73;Q7SXE5;F1QVP6	hao1	64	59076.3	44244.6	49767	39143.9	33633.1	45153.8
F1QH12;F6P055	acaca	90	46099.7	54797.2	52580.8	84871	33568.3	68305.8
E7F4J7	prkdc	51	28480.3	26217.1	24874.2	34757.8	33469.2	35572.4
B3DK09;F1QJI4;F1QKK2;F1QTQ4	vps13a	61	28669.8	31446.2	28774.7	30228.3	33349.8	34118.7
F6NXE7;F1QCJ8;Q6DRG0	cpsf1	39	31847.3	28643.9	27643.4	31532.5	33294.2	31785.7
F1Q4Q4	lmf2b	39	30633.5	37211.1	38313.1	29874.3	33287.7	30515.2
B8JL46;F1R101	eif4g1a	89	38659.4	45251.7	47679.5	42336.6	33260.9	42267.5
Q6DGH3;F8W5Y7	sec61b	58	41387	44172.5	50393.8	42811.2	33200.7	38409.5
I3ISJ2;F6P0Y5;Q3B750	uqcrh	43	23930.8	26548.4	26676.8	24142.5	33167.4	32300.5
Q803Z5;Q7SZV9	hbaa1	35	48884.1	29295.1	30286.2	31162.7	33112.7	36048.6
Q6NXE0	srsf9	43	30699.3	27778.7	25717.5	32409.5	33072	32222.4
Q592E5;B0V3S8;Q32PS6;F1QRQ0;E7EZM9;Q08CT7;B0V3S9	myef2	56	35793.9	34705.2	32214.2	37882.3	33023.9	38224.4
E7F4F1;F1Q9X9;F1R0C3;A8WFV1	trap1	45	31855.4	34758.7	31640.3	33545.6	32997.9	33064
Q32PT3;B8JL29;B8JL30	hmgb2a	40	42485.4	32133.3	33497.8	33874.8	32874.8	25180.3
Q6P125	cirh1a	34	32702.5	31680.7	29954.7	34007.3	32826.7	36230.8
Q6PBK3;X1WC82	rps28	46	39596.6	45454.3	49314.3	34730.1	32798.9	38155
Q803K2;B0R1D4;A9JTC5	utp6	51	32310.4	31996.5	29091.7	33405.2	32772	36254.9
Q1LVZ0;Q5U3E1;Q802D1;Q6DGU2;A7YYE6;Q1LVZ1;Q7SY35;F1RDZ1	rab11ba;rab11a;rab11bb;rab11al	19	33666.1	35823.4	32318.8	38579.3	32624.8	35587.8
F1QX56	ahctf1	58	30292	27733.5	26082.2	32724.9	32623.9	33416.9
F1R3W8;A0PJ30	cyp2y3	51	34426	45997.5	48850.2	36727.4	32616.5	37903.4
B3DFP9	apoa2	34	42852.2	41605.9	42361.7	38569.5	32565.6	25626.6
Q3YAA0;B3DHB6	itgb1b	31	27353.6	29421.6	23272.5	28260.7	32455.4	29242.6
A2ARG7;Q08C42	atp5ib	43	26400.1	25436.3	23761.5	25917.3	32429.5	27761.9
Q7SXN2	hnrpdl	35	30796.6	33097.3	28382.1	37670.7	32429.5	33563.4
Q4VBU0	bckdha	51	25713.1	26963	25274.1	27919.5	32412.8	30318.5
E9QIC1;E7EXD6;Q803E9	cdc5l	45	34644.9	30640.7	28018.4	33226.2	32407.3	33283.8
F1Q6E1;Q7ZUY6	hpda	36	32568.8	30186	28164.5	30874	32401.7	24670.3
F1R3T3;F1R2L8	ddx1	53	38517.5	39582.4	38998.9	35921.6	32336.9	37504.3
Q7ZUV4;F1RAC4	pwp2h	24	31444.1	30421.5	28048.5	33663.2	32317.4	34506.2
Q801U4;Q801U3	srsf3a	22	31720.7	28838.3	25861.5	30927.3	32260	30163.3
G5CTT5		35	25447.7	25588.6	24714.6	27519.1	32246.2	29228.2
Q5XJP4;F1Q8H6;A8KBX4;A7MCF4	ech1	41	29640.5	28291	29164.2	26984.2	32186	25486.8
A0A0H2UKQ7;F1RDD0;Q503F1	pycr1b	34	16315.3	18987.2	17145.7	28172.7	32062.8	30682.9
Q98874	erh	31	33111.9	29617.1	26925.5	34204.1	32045.3	33651.1
F1QPU3;F1QMS7	adhfe1	45	28509.7	26457.9	29347.6	25957.9	31949.9	28714.4
F1QXY8;Q6DRH1	polr2b	48	30932.4	30609.8	27221.7	32950.3	31928.6	31339.4
Q6P963;Q6P963-2	hagh	49	25228.8	23959.1	24335.5	28730.3	31925.8	30318.5
Q7T348;F1Q911	zgc:64106	38	34276.1	34719.6	36357.1	23202.2	31875.8	13290
A3KP65;A5WVP6	mlycd	49	26889.5	28752.9	27401	25255.8	31865.6	27127.6
Q6PUS3;F1QIB2;Q7ZVG5	cstf3	42	30032.6	27270.5	25273	31617.5	31822.1	31580.4
A2BFT4;Q08CC1;Q4V9H0	ftr82	48	41617.1	37766.7	34933.7	37472.9	31799.9	41427.9
Q6NWC6	cpsf6	41	30690.2	28995.7	27534.6	33323.1	31778.6	33449.6
B2GRP4;Q9PUE4	copg2	60	33879.9	34793.6	38552.4	33921.3	31727.7	36203.8
Q6DG11	sart1	38	31070.2	28831.1	26744.2	33169.8	31699.9	32279.3
F8W3D4;F1QMM9	ddx10	36	31443	30670.5	27704.5	32432.2	31638.8	32882.8
R4GDR2;Q6PBZ6	snrpb2	28	31566.7	29883.5	24710.5	32633.9	31605.5	31921.7
F1QSK1	parp3	57	25965.4	26200.7	27506.6	34308.9	31596.2	33856.5
R4GDP5	api5	44	33544.5	31652.9	28161.4	33406.2	31532.3	31469.5
Q6PC49;F1QS69	ndufa13	45	26288.7	26901.2	26975.2	27602.2	31511	29495.2
F1Q9M2;Q7ZV87	cd2bp2	28	30323.4	27921.7	25442.9	30866	31334.2	28073.3
F1Q511;F1QRA3	acin1b	49	33451.3	30108.8	27309.8	32756.5	31323.1	32121.2
A2BIC6	lap3	42	30241.3	28917.5	29281.3	28555.3	31293.5	29880.8
F8W3Q0	si:ch73-361h17.1	43	22580.2	22950.9	23259.1	26847.7	31270.3	25534
Q7ZW33	utp15	32	30753	30119.1	26786.6	31198.3	31214.8	34880.2
E7FA67	si:ch73-132f6.5	42	18452.2	17542.9	16845.2	19331.2	31205.5	19860.8
Q800H6	matr3l1.1	45	31374.1	33004.7	28524	34681.7	31127.7	32532.8
F1RA88;A8E4S1	adam10a	24	23834.6	24966.2	23807.1	25234.1	31104.6	27241.3
Q5I0F6	prkar1aa	26	11682.7	11741.9	9776.25	19496.3	31080.5	18974.8
A8KC22;F1Q577;Q7SYM9;F1RC33	hnrnpl2	68	35672.3	33003.6	31239.3	36295.3	31053.7	35076.9
F1RCV7;F1QLU3;B3DIF4;F1QRS6;Q803J4;B0QZM4;Q7T135;B0QZM5;E9QCG8;E9QCK8	hnrnpc;RP71-1G18.4-003;RP71-1G18.4-002	30	33273	30681.8	28360.3	35819.7	30989.8	35408.5
E9QFI5;Q6P5L2;Q7ZVC7	dbi	21	26299.8	18086.1	21350.8	28068.8	30962	16526.2
Q6NWH2	marcksl1b	32	28111.5	27049.4	25159.1	28175.6	30945.4	29445.1
Q6PHE4;A8E5I2;Q6NYL7	zgc:77517	43	36910.5	33820.5	25602.5	44661.2	30885.2	28136.9
Q92051	cahz	32	33222.3	30660.2	25835.6	25386.3	30874.1	29340
F1QJZ6;Q66I39	tmod2	27	28943.4	27379.6	25645	29731.9	30869.4	27724.3
A0AUP8;Q6DHA4;F1RDM4	zgc:152816;zgc:92551	34	30399.4	28508.1	27224.9	30594.1	30860.2	30308.9
Q1ECZ7;Q5RHQ7;Q498X5;Q6PYX3	hnrnpub	46	34268	33742.3	30768	36409	30812	34754
F1QKC0;Q7ZVA0	smu1a;smu1	33	31307.3	28683	27378.2	31180.5	30763.9	32583
A5PN46;Q6PBY3	edf1	49	33958.9	34513.8	36852.3	32702.2	30756.5	31318.2
Q7SXN5	dnm1l	39	29528	30582	29550.7	30436.9	30639.8	31937.1
A8E7H0	si:ch211-117n7.6	38	33117.9	32841.1	38589.7	37139.7	30393.5	36700.3
E7FCV2;F1R0S4;A5D6S4	c5	44	31191.8	34442.8	35355.3	36621.6	30340.8	33142.1
B2GQM3;Q802W4	nol10	40	28409.4	28607.9	26422	32298.8	30310.2	33560.5
F1QNV4;Q7SZE9	nup133	54	29211.9	27233.5	24990.2	29827.8	30227.8	29983
Q7ZTX7;F1R9I6	mfap1	28	29383.1	26121.5	24524	29931.7	30184.3	29098
Q8AW03;F1RBK6	ndufa6	29	29696.2	27401.2	28341.7	29542.1	30156.5	27790.8
Q6TEL1;Q7ZW30	rad21a	40	28058.8	25419.9	23260.1	29373	30154.7	27928.7
Q6PFM3;F1R0G9	slc25a12	48	25723.3	25381.8	25056.5	25413	30128.8	26677.4
F1QNA0;B2GRL2;Q7ZVZ6	pitrm1	55	28503.6	26920.8	26937.9	29776.4	30105.6	29890.5
F8W3Z4	xirp2a	41	37670.5	38078.4	35627.8	33482.3	30083.4	35039.3
Q803T5	ahcy	49	27738.6	26131.7	21352.8	30899.7	30062.1	25996.8
Q7ZUS2;Q6NX06	nucb2b	63	37489.1	40249	39772.8	30565.5	30051.9	34208.3
F1R6R1	acin1a	48	34557.8	34609.5	33877	41585.2	29995.4	40749.2
Q6AZA2	ndufv1	58	30037.7	30294	31196.9	29906.9	29994.5	28917.8
Q6P2B0	vapb	35	32097.6	35036.4	33881.1	31323.8	29927.8	32694.8
Q66HV6	macrod1	27	26003.9	25504.2	21322.8	28479.2	29913	29318.8
Q8JG61	epb41b	39	29431.8	29214.8	25433.6	26842.8	29875.1	29782.5
Q7ZVC6;Q6NX86	hmgb1a	34	30032.6	23145.3	23463.2	27251.1	29771.4	25204.4
F1QPL0;Q08C92	tyw1	33	28163.2	32707.4	34737.9	32669.5	29717.7	32134.7
Q7SXZ8;F1QZ40	ftcd	66	34623.6	35047.7	33399.4	42574.9	29674.2	46692.4
B1H1J4;E7F2U3	ddx21	44	24934	25054.7	23902.4	28629.5	29666.8	27801.4
Q7T2E6;Q1LY92;Q6PGZ8	xab2	48	27266.4	26369.4	26415.7	29988	29639	31506.2
A2CED8	man2a1	67	43319.3	42558.5	37881.1	35497.4	29594.5	40553.5
Q6DRP3;Q32PT7;A3KMS7;F1R6U5	snw1	41	29184.5	28133.7	26406.4	30061.2	29553.8	31668.1
E7EYG6;F1R119;B2GT29;Q5RKN4;E9QH81;E9QI75	glyr1	27	29787.4	26322.1	23291.2	27303.5	29502.9	29223.4
E7FFT5	si:dkeyp-86f7.3	26	25289.6	22481.8	20769.6	24874.2	29471.4	27305.9
H9GX86	im:7159098	59	28206.7	29516.3	26587.7	30593.1	29386.2	31803.1
E9QF69;F1QN76;Q6DGL0	rpl18	63	33820.1	38362.3	41852	31834	29355.7	33816
Q803A9;Q6NYZ0	dnajb11	49	36014.8	41351.8	41961.9	33934.2	29335.3	34437.8
F1R5N2;Q5SP05	mia3	41	29606	30542.9	35928.2	30616.9	29323.3	30513.2
A7MCK2;Q6QA33	hsd17b12b	42	28088.2	30154.1	38552.4	33085.8	29314.9	32617.7
X1WCZ7;Q6NWD5;Q7SX91;A8KBQ7	rrs1	31	30206.9	29434	26982.4	31562.1	29314.9	32930
F1QWY2;Q7ZUL4	prpf4bb	32	27505.6	25750.1	24948.8	29929.7	29272.4	28687.4
Q6P2A8;Q8JIY7;Q5RKQ4;F1R653	hdac1	31	28860.3	26266.5	24506.4	30356.8	29249.2	29562.7
Q6IQE2;Q7ZV16	eef1b2	32	30057.9	29718.9	32691.8	28547.4	29228.8	26159.7
F1RCE0;Q66I08	slc51a	20	20245.7	23546.6	22709	20018.4	29046.4	22281.4
U3JAH9;Q6TNV6	bub3	34	29755	28777.6	26552.5	31426.7	29042.7	29368.9
Q802C9	eif4a1a	47	30282.9	39760.3	41693.5	35933.4	29012.2	43422.4
Q6P2M0	rpl27a	44	37807.2	43129.4	48250.3	36607.8	28935.3	34544.8
Q7ZU03;A1A605;O93584;B5DE31;Q6NSP3;F1RB19;A8KBS6	ybx1	84	31229.3	33856.5	40265.9	31208.2	28925.2	35927.2
E7F3A6	LOC797473	43	29273.7	25915.7	24023.6	28899.4	28915	28359.6
Q7ZW20;F1QFK2	ywhae1	28	27859.2	30480.2	27325.3	28382.3	28852.9	30742.7
Q7T391;Q804G4;B8A4V2	anxa11a	41	20706.7	24390.1	24218.4	21729.9	28803.9	23098.9
Q567G0;F1Q895;Q66IA8;E7F0H8	hmgb3b	31	24328	20022.1	18865.4	25627.6	28796.5	24980.7
Q499A7;B8JKN6;Q6P5J4;B8JKN7	ppiaa	25	26160	25382.8	24884.5	22677.2	28764.1	23614.7
E7F5L8	mphosph10	34	27337.4	26400.2	23741.8	33559.4	28712.2	29348.7
Q8AUT3;B3DKI8	scfd1	20	33049	35694.8	33994	29704.3	28701.1	32790.2
Q6NZS4	rtcb	52	34652	35440.7	35783.2	32791.2	28581.7	33106.4
E7FAT4;A0A0G2KZ18	LOC100001114	40	37821.4	32566.4	33586.9	28444.6	28581.7	36366.8
F1R3V8;Q66I12	ccdc47	47	29757	33437.8	34629.1	30308.4	28501.1	28677.7
F1Q6P3	col6a1	33	43221	45365.9	32607.9	30810.7	28440.9	27103.5
Q05AL5;F1QYD1	cyp2x9	41	31353.9	40419.7	46957.4	31799.4	28348.4	32676.5
Q7SXM1	cox6b2	29	13992.9	18045.9	16556.2	22275.7	28214.1	18987.4
Q66HU8;A4QN51;A0JMJ6;A0PGM0;F1QVL9;F1R9N0;A4FVL4	cyp2k19;cyp2k17	61	42939.3	50267.8	47523.1	39576	28210.4	36187.5
Q32PU7;F1R6Y8;Q08C80;F1R4K1;Q6NW90;Q8AYC4;Q2YDQ0;F1QEH9;Q08CC8;Q4VBI6;F1QKY8;E7F797	tubb2b;tubb4b;zgc:153426;tubb5;zgc:123292;zgc:112335;zgc:153264;tubb2;LOC100538320	68	23652.2	28690.2	28630.7	28147.9	28210.4	37740.5
F1Q9K6;F1QZF4;A8E5G7	zgc:162544	28	23425.2	21742.2	22179.6	19917.5	28173.4	21412.9
Q66HV4	copb1	60	29268.6	32174.5	34631.2	28982.5	28037.3	32154
D3XDA8;A3KPS7;Q0P492;D3XDA7	ugt5c2;ugt5c1	26	30104.6	33861.6	40016.3	26520.5	28022.5	25926.4
Q7T3D4;X1WHN7	cdc73	33	26628.1	24665.8	23068.5	27744.5	27989.1	26510.6
F1QS59;D5LHQ7;F1R9P2	sec24c	34	25387.9	26565.9	27388.5	29520.3	27972.5	29268.7
E7FAN5;Q7SXH8;F1R704	f2	37	28241.2	26881.7	32326.1	24461.9	27963.2	18884.2
Q6DGI6	txn	12	20526.3	17591.2	19963.6	27666.4	27943.8	22337.4
Q7ZVF6;Q6TNW3;Q502R2	abce1	34	32581.9	35790.5	39043.5	30521	27880.8	29951.2
Q6P2T5	arpc2	35	30880.7	30365	31337.7	32787.2	27842.9	28837.8
Q561T4;F1Q6S1;A9JT03	npepl1	36	31396.4	30717.8	27394.8	29150.5	27841.9	29971.4
F1QFQ7	acadsb	35	18376.2	21308	18600.2	25012.6	27840.1	26364.1
A2CEY8;F1QHG1	si:dkey-251i10.3	40	26607.8	27767.4	25603.5	30533.8	27791.9	32205.1
P79735	ran	39	27005	27555.5	25032.7	29497.6	27780.8	30855.5
B0S522	rbm45	37	26458.9	25094.8	23577.1	27601.2	27772.5	27643.3
F4ZGF2;B0UYJ6	comta	48	30169.4	30091.3	32675.2	25495.1	27700.3	24790.8
A2CET0;F1QK70	sympk	39	27815.6	25680.1	23737.7	28216.2	27669.7	27674.2
E7F6D4	ganc	42	25676.7	24646.3	24596.5	27267	27669.7	27824.6
E7F568;E7F8J1	cobl	47	23670.4	24590.7	24617.3	27169.1	27653.1	30077.5
F1QZ83;Q8JFU0;F1QL42;Q6DC55;Q1RM64;A1L1X4;Q5EAP9	ubtf	53	28887.6	25093.8	22892.3	26289.1	27530.8	29663
B3DKN1;Q6DRJ4;Q7ZW19	kri1	28	26856.1	24827.3	22581.5	27132.5	27436.4	25366.3
Q08CC2	oxct1b	38	18904.1	17825.8	20176	25590	27432.7	12983.4
F1RBW3;Q802Z2;E9QBB3;E9QHL2	prkcsh	48	37669.4	39121.5	43499.3	34379.1	27179	32562.7
Q4V9C6;F1QZW7;Q5XJM3;Q4V9C5	ilf3a	49	28881.6	28342.5	26015.9	31765.8	27178.1	31213.1
B0UXS0;Q6P6Y3	hmox1a	50	27175.3	23139.2	25417	31839	27134.6	27945.1
Q7ZVN5	srp54	49	30978	33922.3	36874.1	31316.9	27092	31308.5
Q6P2T1;B0V3H3	snrpa	24	28616.1	25834.4	24016.4	29343.4	26963.3	29800.8
F1R1X4;Q7SXR0;F1Q8Y9	atp13a1	61	31933.5	33634.3	37555.8	30212.5	26931.8	30480.4
Q804G9	anxa2a	35	25993.8	30842.3	23323.3	46017.8	26924.4	24634.6
E7FE08;X1WHN9	tjp1b	39	31452.2	30702.4	26556.6	31153.8	26893.9	34066.6
Q803S2;F1R3Q7;E9QD90	rrp9	43	25559.1	25424	22327.7	27069.2	26880	29180.9
Q6NY24	plscr3b	16	20478.7	22287.4	18550.5	23554.2	26869.8	23924.1
Q7T356	ywhabb	46	25377.8	26244.9	23501.5	26801.3	26861.5	29244.6
F1R9Z2	si:ch1073-412h12.3	53	23554.9	23772.9	21323.8	24868.2	26782.8	26455.7
Q860B9	ik	35	25479.1	24718.3	22416.8	26115.1	26767.9	27407.1
Q6PC22	ndufa8	33	24626.9	24154.5	24370.7	23773.7	26755.9	25690.2
F1QHE9	ndufs7	24	22946	23459.1	22560.8	22758.2	26745.7	24592.2
F1Q9D1;A7MBY2	alyref	39	26416.3	24806.7	22760.8	26638.1	26702.2	26448.9
Q6IQA7;Q7SZC8	hm13	32	34946.9	35909.8	37962.9	30201.6	26672.6	28296.9
F1QYG1;B2GSC5;Q4QRJ7	eif2a	52	37063.5	39150.3	41153.8	35384.7	26623.5	34594.9
F1QJZ0;F1R046	cabz01076234.2	14	9480.13	11310.9	8104.05	18064.6	26619.8	18034
F1QPC1;Q7ZTW6;Q2M5F1	cyp3c1	40	34843.5	31032.6	34975.1	32893	26609.6	24967.2
F1Q6C8;B2GQH5;Q803X4	dcaf13	49	26960.4	27232.5	24442.2	27497.3	26554.1	28188
F1Q5Q7;F1RC54;Q7ZVS7	exosc10	43	24001.8	22969.4	21793.1	27532	26551.3	27717.6
Q5XJ60;F1QCG5	fundc2	17	17272.8	16421.6	21118.7	21618.2	26447.6	23316.8
B0S6P6;A2RV38;A0A0H2UJY3	ddx3	44	29425.7	28586.3	30811.5	27970	26401.3	28388.5
A0N0A7;Q4G5W0;Q4G5W2;Q4G5V8;F1QT89;Q66HZ3;Q4G5V9;A0N0A8	rtn4a	51	37997.7	40879.6	46140	35314.5	26354.1	34782.9
Q804G3;F1Q9R1	anxa11b	33	27009.1	25018.7	27251.8	23230.9	26351.3	32090.4
Q6DH02	mrpl24	21	21997.6	22859.4	21101.1	22984.7	26333.7	24052.3
Q804C3;B3DIV6	dlat	43	24273.3	22351.2	21540.4	24745.6	26292.1	22764.4
Q504B1	sub1a	24	25887.4	24108.2	19953.2	27540.9	26265.2	23693.7
F1QE65;E7FE42;Q90YM8	cyfip1	35	23945	24723.4	22615.7	25170.8	26231.9	24859.2
F8W5J3;F1QMC3;Q4V8R9	sept7b	35	25368.6	25276.9	23475.6	26074.5	26215.2	25267
F1RA77	dnajc25	19	24977.5	29860.9	33282.3	23626.4	26180	25829
A3KPX2;Q6NV15	abcf1	36	25223.7	24514.6	24561.3	25204.4	26166.2	25397.2
F1QSC5;B1WB89;Q6U1J5;Q6P4U1;F1QJC9	col1a1a	33	62732.1	34974.7	20671.2	50066.7	25896.7	19180.2
Q7ZUY0	seta	24	23116.2	19963.5	15084.1	23482	25872.7	19161.9
Q567H2;F1QCN0	zgc:112056	54	26483.2	26127.6	25164.3	21946.5	25843	22610.2
Q5TYN9	cx28.9	20	19191.9	19671.3	19889	15892.3	25813.4	18137.1
Q5RKQ0	bcas2	30	23835.6	22197.9	18939	23971.4	25806	24351.2
Q6P0D4	vapa	44	31521.1	33137.4	35251.7	29629.1	25756	31911.1
Q8JH72;Q803Q7;Q6P043	aldoaa;aldoab	25	21438.3	17760	15983.3	23588.8	25752.3	19398.1
Q6DI30;Q7ZU94	srfbp1	42	24545.9	25188.4	23494.2	27506.2	25717.1	27113.1
X1WCV5;E7F580	ddx24	44	21700.7	22383.1	21312.4	25794.7	25691.2	26818.1
Q6PFU1;Q9DDS7	cd81a	19	19684.3	20515.9	16534.4	23171.5	25680.1	20249.3
Q6IQR5;F8W2V6	idh3b	42	21489.9	20360.6	21107.3	28300.2	25656	24045.6
Q7T3A6;Q6DRK9	surf6	35	21672.3	21601.2	19376.2	25159.9	25632.9	24895.9
Q7T390;B8JM55;B8JM53;B8JM52	tecrb	41	27233	28842.4	33706	26883.3	25594	27068.8
Q6PFN7;F1R3J9;Q803D9	prmt1	21	21037	30092.3	36688.6	30440.9	25586.6	34633.5
Q5D018	rbm8a	31	27207.7	24953.9	23462.1	26096.3	25565.3	27158.4
F1QP17;Q0P4B8;B2GT74	mrps9	27	19825.2	21334.8	20350	23069.7	25523.6	24224.9
Q6TEN8;F1Q6W6;F1QJA1;E7F049;F1R9S8;Q803P9	ktn1	45	27691	32436.8	33631.4	30562.5	25475.5	28501.3
Q567V5	snrpd2	40	25169	23133	20616.3	25174.8	25474.5	25568.8
B0S5J3;E9QCG7	u2surp	24	24887.3	23523.9	21075.2	25518.8	25452.3	24053.3
B2GSH6;Q6DGJ3	timm13	32	21217.4	20688.7	19823.7	23350.5	25383.8	23271.5
F1QIC6;A3KP48	fam162a;fam162b	17	17231.3	15586.3	15970.9	18735	25377.3	19562.9
Q5U3E7;A8WGL5;F6PBQ1	dhrs13a.1	49	31627.5	35554.9	40596.4	27530	25297.7	23933.8
A8DZG2	srsf6b	59	24761.7	22754.4	20559.3	25114.4	25211.6	24347.3
E7FDU0;A1L2C0	bckdhb	15	20028.8	21452.1	19848.6	21504.5	25200.5	22874.3
Q6NWG7	cd9a	21	17218.1	19712.5	17174.7	19663.4	25173.6	20126.9
E7FE97	stag2b	38	20598.3	19291.7	17301.1	24353.1	25169	21903.5
A8KC04;F1Q9A5;Q7SZQ9;Q7ZVQ6	gnl2	37	25699	25818	24103.4	27224.4	25166.2	25906.2
Q502T3;F1QJD0;Q5RH04;Q6TNU1	chchd3a	26	18466.4	16301.2	16537.6	21785.3	25164.4	22308.4
Q5XJS3;A9JT93	scp2b	25	16892.8	20065.3	21741.3	21676.5	25135.7	19288.2
Q6DGY6;F1QGI2	sec63	45	27839.9	30046.1	32980.8	27426.2	25020.9	27062
F6NMD4;F1QMA8	si:ch211-288g17.4	53	34090.7	36437.5	40680.3	31155.7	24950.5	30885.3
Q503C0;E7F2Q2;Q801W3;E7F5N9	fkbp3	33	33032.8	33630.1	39874.3	26933.8	24945	27449.6
P83571	ruvbl2	48	23747.4	22643.3	21339.4	25263.7	24944	24682.8
F1RB32;Q32PR4	arfgap2	24	25042.4	25374.6	29945.4	26105.2	24868.1	31893.7
Q7ZUI6;F1QE26	zcchc9	22	22161.7	21697.9	18328.8	24924.6	24860.7	23441.2
B8JL82;Q7ZUR5	ssr3	35	29808.7	32436.8	37175.6	28787.7	24749.6	30094.8
A0JMQ2	si:ch73-308m11.1	23	21556.8	19250.6	19877.6	22970.8	24669.1	24598
B1H1M2	aqr	55	23425.2	23073.3	21402.6	26063.6	24637.6	25910
A5D6S0	sin3aa	28	22714.9	21237.1	19574	20786.6	24616.3	23557.8
Q6TH14;Q568G3;F1QBW7;E9QJI6;Q3B7R7	eno3	34	21865.8	19382.3	18793.9	23043	24611.7	16354.6
E7F071	FP085405.1	37	20832.3	21532.3	18415.8	29744.8	24570	26268.6
Q7SXI1	cox7a3	29	22954.1	22376.9	22901.7	22153.1	24550.6	22649.7
Q6PHD8;E9QCR3	pa2g4b	39	29792.5	31788.7	32268.1	26226.8	24549.6	28108
Q6PBW3	rps14	78	28998.1	31717.7	34402.2	26995.1	24545.9	27733.9
B8JLC8	si:ch73-131e21.5	30	26551.1	27797.3	30206.4	26271.3	24483	29159.7
H0WES8	si:dkeyp-80c12.10	21	18714.7	17871.1	17751.7	18852.6	24458	19607.2
F1Q8W8;A0A0B5JK63;Q6PFP8	calr	40	33282.1	36806.9	39170.9	28242.9	24413.5	29422.9
F1QHW0;Q7T2D8	cyp20a1	35	32229.3	35840.9	37598.3	27621.9	24401.5	29934.8
Q7ZUG5	rps21	52	26217.7	27417.7	31441.3	24679.4	24383	26274.4
E7F3I8	dhx15	52	23602.6	22798.7	21725.8	27286.7	24364.5	25545.6
Q6PC16;F1QJ56	ndufb10	34	19894.1	18748.6	19395.9	21139.6	24302.4	23014.1
Q6YLH9;Q6YLH8	cav1	29	19707.6	20199.1	18447.9	19063.2	24279.3	20896.1
F1QMB4	golgb1	72	31834.2	32861.7	29086.5	29945.5	24250.6	31037.7
Q1RLT6;F1QM18	zgc:136858	35	18074.3	17392.7	19047.8	20613.6	24239.5	23031.4
Q7SXX8;F1R8D5;F1QCD8;E9QHU8;E9QF28	hao2	42	22382.6	23005.4	22876.8	20827.2	24214.5	22998.7
Q6P2V4;Q9DG46;F1QRA0	hgd	21	11278.4	14648.1	15030.2	22078	24160.8	24437
D3XDA9;A3KPS8	ugt5c3	34	30518	32653.9	38501.6	26925.8	24146.9	25337.4
F1QYT2;Q566N7;R4GF06;R4GEK8	sqrdl	33	19504	18353.5	18463.5	21748.7	24047.8	20469.1
Q6P0G2	zgc:77262	42	27101.3	24806.7	22443.7	27706	23998.8	27668.4
B2GS95;Q7T3C6	cpsf5	23	23702.9	23593.9	21927.8	26158.6	23976.5	25795.3
E9QD18	wu:fd49b10	39	23387.7	31985.2	30966.9	22317.2	23951.5	24034
Q6NYN6;F1QFK9	cstf1	36	23415.1	20761.8	19275.7	23969.5	23918.2	24603.8
Q6IQJ7	rpl37	25	34344	34509.7	40595.4	32245.4	23916.4	28232.3
B0V1J9;Q7SXG6	zgc:66350	37	19247.6	17654	18696.6	16900.8	23906.2	18015.6
F1R4X2;F1QU45	bco2a	34	22360.3	21298.8	20250.6	25127.3	23863.6	23125.9
Q801Z9;F1Q6Z5;E9QBN6	cnbpa	38	25122.4	30369.1	31504.5	24564.7	23844.1	24277.9
E7FFE8	nt5dc3	24	23140.5	22517.8	23094.4	22452.7	23812.7	24677
Q6DRN3-2;Q6DRN3;R4GEV8;A4IGB4	noc3l	41	18082.4	18255.8	15609.3	19683.2	23791.4	22845.4
X1WEZ6;F1QBN2;Q6PFK8	nup160	28	21510.2	20202.2	17720.7	22291.5	23765.4	23404.5
Q6DI25	imp4	27	24059.5	23209.1	21520.7	24191.9	23750.6	25697.9
A3KNL5	atpif1	21	19605.3	17969.8	17330.1	19104.8	23729.3	17954.9
Q566Y8	magoh	17	24667.5	23810.9	21633.6	23663.9	23720.1	25363.4
F1R8J8;E9QE89;F1QM35;Q6IQD4;Q5XJM9	luc7l	33	22644	22800.7	21200.6	23677.8	23709.9	22588
B2GNQ7;Q6DGM3;F1R4Y4	mrpl15	19	18820	18158.1	17799.4	18943.6	23705.3	18623
Q6TGU6;Q6IQT8;Q8AWW7	ruvbl1	40	24162.9	22047.7	20685.7	24271	23692.3	24808.1
F1R6L3;Q1RM16;E7EYX7;F1R6L4;Q7ZUQ9	cirbpb	51	30299.1	27448.5	26158.8	34240.7	23648.8	31251.7
F1QBE4;B2GSP6;Q803G5	samm50;samm50a	32	20882	20572.5	20697.1	22622.8	23584	22708.5
A7MCI0;Q6NX89;E9QD54	eif5a	46	23497.2	24372.6	26596	22000.8	23559	23982
F1QQ09	ddx41	34	22531.5	20698	19221.8	22805.7	23552.5	23052.7
E7EXJ6	nup188	53	22031	21972.6	17514.5	23486.9	23546	23864.4
Q6DRL3;Q6PGU5	wdr46	43	24023	24200.8	23102.6	24445.1	23544.2	26581.9
B8A688;A6H8T3	si:ch211-198a12.6	32	22357.3	19805.1	18094.7	21412.5	23532.1	21571
Q6NXB9;F1QP99	zgc:77086	35	32188.8	38537.2	39815.3	33431.9	23505.3	32993.7
Q6P026	banf1	23	23946	21988	20841.1	23492.9	23490.5	24337.7
Q0Z946;A2BFY9;Q7ZU59;Q71PD7	h2afvb;h2afva;h2afv	37	21961.1	19195	17859.5	22538.7	23489.5	22482.9
Q1RLR9	h2afy	23	20486.8	20700.1	17758	23276.3	23385.8	27234.6
Q6PEH4	diexf	32	23179	23021.9	21832.5	24941.4	23372.9	26402.6
F1R9N9	gcdhb	23	18775.4	19241.3	19992.6	20845	23342.3	21573.8
Q7ZV32;F1QTF0	hmgcl	29	28203.7	28993.7	29320.7	22580.3	23325.7	23232
Q802Z1;Q1LYB5;F1QX19;B2GS23	zmpste24	23	27798.4	29173.7	30859.1	25219.2	23314.6	25288.2
B0V1R7;Q1MTC0;X1WD56;A4VCG9	fam20cl	52	29346.6	30030.6	27713.8	19343.1	23297.9	25864.7
E7F5R7	myo1c	42	21305.5	21937.6	18653.1	21884.2	23278.5	22249.6
F1R1W8;Q08CT2;A4IG15;Q501V3;Q1JQ33	aatf	27	22521.4	22898.5	20421.5	23592.7	23273.8	24581.6
Q9PTF5;Q9IAD3;Q7SXG5;F1RBS6;E7EZL7;Q9PTF4;Q7SXL4	nme2b.1;nme2b.2	17	27073.9	22334.7	22099.8	25675.1	23212.7	19852.1
E7F616;Q6P018	fancd2;tex264a	14	7925.31	6681.48	7305.72	11767.2	23197.9	10028.7
A4FUP1	hal	31	24760.7	22362.5	15675.6	22810.6	23182.2	20586.7
A2BGW6;Q7ZUG8	utp11l	33	21975.3	22358.4	20020.6	22522.9	23168.3	25242
F1Q529;F1RCR6	trip12	38	22203.3	21215.5	18761.8	23312.9	23133.1	22113.7
B8JKQ1;Q7SYL9;A8E567;Q68EL8	esf1	30	21215.3	20903.8	19164.8	23408.8	23075.7	23222.3
F1QU55;Q32LQ4	bhmt	44	27251.2	22356.3	18018	29612.3	23071.1	23348.6
F1QD27;Q9DDT5;E7FBU9;Q9DDT5-2	supt5h	33	20804	19706.3	18268.7	24362	23060.9	23048.8
A8KBM7;Q5PR58	armc1	15	19291.2	20090	18052.2	19451.8	23059	20615.6
B8JLK7;B2GS10;Q803J8	zc3h15	33	26196.5	29206.6	31711.7	24005.1	23030.3	24747.4
Q102R8;B0UY92	slc2a2	31	13838.9	16221	15170	19539.8	23012.7	21178.6
Q6IQA6	cdk5rap3	45	25709.1	30383.5	33578.6	28857.9	22984	29422.9
Q1LXK4	mov10b.1	43	22285.3	23521.9	25134.2	30225.3	22981.3	26154.9
Q7ZUD6;Q4G5W3	rtn3	43	22737.2	22627.9	26499.7	24808.9	22931.3	25956.3
Q6P5L5	ndufb8	37	21182.9	20819.4	19871.4	19578.4	22918.3	21708.8
Q68EG6;F1QXI2	xrcc1	27	23929.8	23512.6	21925.8	24293.8	22904.4	25429
F1R4J4	acoxl	42	22949	23803.7	22892.3	19774.2	22897.9	16099.2
Q6DEG3;B8JI44	kmo	5	3642.42	7144.21	4847.72	7714.29	22864.6	5532.04
E7F8A9	tap1	27	22699.7	24271.8	23446.6	28950.8	22810.9	21989.3
Q6NUX3;Q1JPX9;F1QW85	im:7137941;zgc:136493	13	16845.2	15057.5	16012.3	16670.5	22800.7	14246.3
Q6DRI3;Q504F0;F1RAI8	rcl1	28	21049.2	19675.4	17966.2	22963.9	22728.5	23678.3
F1QQV9;F1QF81;Q6PBP3	fam213aa;fam213a	27	19497.9	20845.1	20435	20245.8	22723.9	21107.3
Q7ZTI0	ssb	26	19807.9	19090.1	15210.4	19893.8	22721.1	18345.3
Q1LY46	letm1	42	20035.9	21453.1	20425.6	19862.2	22715.5	21623
Q66JN5	pon1	32	22711.9	19243.4	23905.5	27629.8	22674.8	26114.4
Q6NYB0;F1QS28	hnrnpa0a	29	27920	23285.3	20759.2	27331.2	22647	21800.4
E7EZB4;A2BGG2;Q6PCR6	zfr	46	26279.5	23822.3	22201.3	29234.6	22602.6	26865.4
Q58EB0	zgc:110843	49	19703.6	18106.6	19741.9	18372.1	22556.3	21696.3
Q6PFJ0	rpl7l1	22	19913.3	19351.4	18910	22691	22548.9	24864.1
F1R9W2;Q6DRI7;Q498X9	ddx51	41	21224.5	20704.2	18566	22097.7	22514.6	23905.8
F1R9Q0;F1Q5S9;Q5BJI9	spcs2	32	27699.1	29942.2	35003.1	24819.8	22506.3	25466.6
Q1LY17;Q1LY16;A4IFZ7	nom1	31	21278.2	21521	18955.6	22920.4	22456.3	24951.8
Q802C7	tardbp	25	23812.3	23096	21000.6	26852.7	22442.4	24607.6
F1QRD4;Q66HY6	ncoa5	34	21800	20662	18438.6	24201.8	22378.5	22774.1
Q6P009	dao.3	28	21106.9	20482	19229.1	21327.5	22360	25910
Q6DGJ6	prdx2	19	29583.7	24278	19219.7	22539.7	22325.8	19644.8
F1QKR6;Q6TGV1;F1QAY0;Q5XJC0	raly	29	26056.6	23670	21362.2	22477.4	22323	24905.5
E7FC78;F1QR95;Q9W762	timm9	35	19656	19931.6	19031.2	18334.5	22316.5	20143.2
Q504K4;Q8UW07;Q6TH23	cyp1a	25	16601	19720.7	20509.5	22764.2	22312.8	18122.6
Q7ZUG6;Q1L8Q7	rpl30	77	25895.5	29082.1	33547.5	25711.7	22299.8	26117.3
E7EZW6	srpr	49	23839.7	26529.9	30214.7	24001.1	22296.1	25771.2
Q803J3	rab2a	23	22579.2	24624.7	26004.5	22612.9	22219.3	26353.5
A7MBU6	tdo2a	26	19726.9	19976.9	21521.7	22048.3	22161	23655.2
Q66I02	utp3	30	21536.5	22068.3	20389.4	23752.9	22149.8	25193.8
Q568U3;Q1RM74;F1Q7G3;A1L222;Q1LXJ8	krt92;cki	47	37164.8	31049.1	27834	27513.2	22148	27431.2
B3DIT9;A0A0H2UKW1;F1QLF7	pdk4	22	18947.7	16530.6	17226.5	17950.9	22147.1	20444
Q6NWI7	tmed10	34	28630.3	27781.8	28905.2	24387.7	22123	25579.4
Q6TH32	cfl1	22	20914.4	21098.2	17965.2	21824.8	22120.2	20383.3
Q568F8;B8A5I7	ssbp1	24	20896.2	18878.2	18863.4	23847.8	22109.1	20631
F1RCW3;A8DRM1	si:zfos-1404b8.2;FAAH	25	18528.2	19477.9	19192.8	16631.9	22101.7	19477.1
Q6NYR9;A3KQE8;Q7ZW39;Q4KME9	prps1a	28	20623.6	16921.5	18545.3	18947.6	22089.7	30500.7
A0A0H2UKQ1;F1QX52;Q6PH19;F8W3L4;F8W4N8	gatm	21	7925.61	6667.7	8259.25	12082.6	22061	14103.6
A7YY99;A7YY11	atp5ia;zgc:171957	17	21928.7	21066.3	18916.2	20155.8	22051.7	18623.9
Q0V948;F1RD77;Q566X7	npm1b	38	21635.8	21283.4	20340.7	22213.4	22037.8	24140.1
Q1L907;A2V6B1	gstr1;gstR2	20	18464.4	17276.5	16739.6	18557	22035	18430.2
Q6DGZ7;F1Q6Z3	mpc1	14	16468.3	15987.5	15699.4	17462.4	22028.6	18673.1
Q5U377;F1R8U1	mospd2	29	17895.9	17428.7	16755.1	22695	22019.3	23232.9
F1QSS0;A3KP59;F8W459	zgc:162967;no66	28	20423	21073.5	19822.7	20656.1	22005.4	25089.6
F1QT75;A8WGN1;Q7ZTY4	rbb4l;rbbp7	28	21759.5	19866.8	18325.7	23927.9	21999.9	22913.8
Q7ZWA7	slc25a10	35	19240.5	19888.4	23185.5	23969.5	21991.5	23568.4
E7F1W5;F1QR45	ggcx	50	27138.8	24555.7	27063.2	25984.5	21978.6	26617.6
F1QNB3	ank3b	24	15185.5	16095.5	15623.8	15686.6	21973	16250.5
F8W3H2	atp5e	23	17894.9	18622	17509.3	17999.3	21965.6	19185
Q6IQI6	rpl11	41	28565.4	27115.2	31478.6	25304.3	21946.2	25159
Q6PBZ2;F1QHJ1;Q6P6E2;F1QP94	rps26l;rps26	39	27536	31462.6	35305.6	26963.4	21918.4	25603.5
Q6IQM2;CON__P62894	cyc	19	19027.7	18180.7	17511.4	18048.8	21909.1	18921.8
E9QHX8;Q6IQ57;F1QXF8	ssr4	39	26995.9	31727	36609.9	31923	21904.5	28790.5
Q6NW62	khdrbs1b	42	23653.2	20461.4	18888.2	22563.4	21866.5	23004.5
A0A0A0VB08;Q9MIZ0	ND1;mt-nd1	22	19614.4	19184.7	19153.4	19797.9	21819.3	20408.3
Q7ZU89	arcn1b	33	23483	25754.2	26876.8	24290.8	21736.9	26572.3
Q6DBY4	mphosph6	22	20448.3	20264.9	18000.4	22079	21708.2	22483.9
F1QYS7;B0JZJ9	acss1	41	30975.9	24807.8	29811.7	41584.2	21703.6	22964
E7F1E2	si:dkey-165n16.1	8	22855.8	19771.1	20420.5	18055.7	21694.3	19369.1
Q6NUZ9;Q4KM15;F1QWS2;F1R2H0;E7F546	nupl1	20	18797.7	17535.7	15297.5	18996	21600.8	19871.4
B0V2R7;F1RBV7	serping1	30	22269.1	24823.2	24993.3	21482.7	21597.1	17620.4
F1QZG8;Q8JHJ2	ddx55	30	17921.3	18667.3	17375.7	23278.3	21590.6	23842.2
Q90Z37;E9QFA9;F1QXB1	cdh1	26	15311.2	18421.4	17370.5	18002.3	21570.3	18453.3
A2VCZ6;F1Q7L0;F1RBA0	vtg4	29	32439.1	33552	36463.8	19805.8	21570.3	26424.8
Q5XJ96;A2CEM4	atl3	37	26395.1	27716	27781.2	26927.8	21544.3	25450.2
Q1ECZ5;Q32PQ3;Q6NWF8	ddx52	40	19738	20524.2	18584.7	21813	21541.6	23631.1
Q6IQE0-2;Q6IQE0-3;Q6IQE0	puf60b	46	26764.9	28169.7	24666	35080.1	21510.1	33358.1
Q7ZUP5	dnaja2	30	20675.3	21680.4	22744.2	20264.6	21498.1	22728.7
F1QE39	zgc:162297	20	14218.9	12980.5	16340.7	17988.5	21480.5	17845
Q6NWA7;Q803E3;Q4QRG0	ewsr1b	34	23642.1	21414	19269.5	23895.3	21477.7	21849.6
F1QBS3;A0A0J9YJ53;E9QJH3;Q566U2;A0A0J9YJF2;E9QC29	nsdhl	36	34708.7	35630	39702.4	33882.7	21474	35299.6
Q6NY41	cyb5b	26	20119	19394.6	20304.4	23360.4	21435.1	21159.3
F1QW52;Q502D2;Q1JQ29;Q08CS9;A3KP18;E7FC55;A8WFR8	habp2	24	15544.2	15801.3	13934.1	18195.1	21408.2	20100.8
Q7T3F0;Q1LXM2;Q1LXM1;F1R412;Q5U3J6;F1QKG7	tpm4a	22	23883.2	22657.7	20061	21846.6	21354.6	21184.4
E9QG66	emc1	44	24795.1	27553.4	29833.5	24346.2	21335.1	23203
Q66HZ5;F1QGC2	taf6	30	20735.1	19249.6	17840.8	21303.8	21313.8	20312.9
Q7ZUL1	slc16a1	16	12555.1	14348.7	12494.1	17421.9	21266.6	16113.6
Q5U3A0	nop14	46	20629.7	21355.4	19066.4	22378.5	21194.4	24978.8
F1QEL0	tmem214	52	26597.7	28085.3	30715.1	23084.5	21181.4	23012.2
Q6NZ15	col1a1b	31	53307.9	26108.1	14140.3	42611.5	21122.2	13621.6
Q4KME8;Q8JFV8;A7YYF7	vat1	26	20189.9	18923.4	17513.5	19351	21108.3	19532
F1QD56;Q5U3S0	zgc:101699	25	18050	14403.2	16487.8	53662.8	21104.6	22550.4
E7EZE2	OTTDARG00000022263	30	25368.6	29977.1	35744.9	23660	21072.2	23767
X1WEJ6;F1QCJ7	nomo	50	25350.4	28121.3	31847.5	22858.1	21043.5	22945.7
A2CEI4;Q501Y6	nup88	38	22438.3	20956.2	18427.2	20200.3	21022.2	20940.5
F6P921;E2FHP8	cfhl4	21	18199.9	24863.3	22100.8	19594.2	20982.4	15703.9
Q6PD84;F1QXJ4	stxbp3	26	16305.2	17746.6	16179.1	19380.6	20970.3	18761.8
Q1ECV0;A8WFX5;A4QN44;F1QBS1;I3ISW2	LOC556764;si:dkey-156n14.5	26	20732	19389.5	19160.7	21654.8	20970.3	22993.9
F1R1T1;B2GT01;Q4VBT2	noc4l	30	20949.9	21162	18664.4	22175.9	20927.7	23366
F1QWV5;Q1LYP4	chd4a	24	22803.1	21863.6	19574	23628.3	20905.5	22167.7
F1QXK3	acox3	55	18180.7	19077.8	18625.1	16968.1	20904.6	19066.4
F8W5L3;F1QV62	oat	47	25111.3	26875.5	26543.2	24453	20899	31049.2
F1QIS3;I0J0E6;F6IA09;E7F4H1	dysf	28	17760.2	16608.8	15485	17050.1	20858.3	18335.7
Q08BL2;F1QF85	tfam	21	19112.9	18737.2	18294.6	22811.6	20810.2	24143
E7F2S4	spg7	32	16688.2	17651.9	17520.7	17992.4	20790.7	19013.4
Q6P119	ndufb3	13	18068.2	18503.7	18018	17459.5	20727.8	19379.7
Q566V8;X1WHQ5	mrpl12	22	16229.2	16178.8	15485	17240	20708.3	17243.5
Q6NX91;F1Q7F8;Q803F7	rbm4.2	67	22295.5	22008.6	19980.2	23413.8	20704.6	22935
B3DHH0	cast	44	26293.7	26917.7	26530.7	28588.9	20675	23527.9
Q6TNP4;Q6PC95;Q6P5N0	tuba8l2	37	18792.7	21664	22681	21991.9	20671.3	27391.7
Q5TYW4	nbas	44	23538.7	26357	27535.7	26048.8	20654.6	24243.2
F1R4V5;A5PLH1	dap3	32	17124.9	17964.7	16910.5	20723.4	20600.9	19692.1
Q9DEG7;Q7ZU55;E9QEQ4	ctbp1	28	18421.8	18586	17311.4	22039.4	20600	19707.5
E7F7R9;F1RBY1;A5D6U6	akap1b	49	22143.5	23542.4	24362.4	29947.5	20577.8	32102.9
A2BGU5;Q7ZW96	lrpap1	39	26717.3	28162.5	30026.2	25156	20575.9	25536.9
Q9DDU5	gstp1	29	21996.6	18995.5	19623.8	20229	20569.4	16584.1
Q6P0T0;K7DYG6;Q4VBU6;B2GS87	ndufs8a;ndufs8b	25	16646.6	16879.4	16372.8	17190.5	20524.1	18938.2
B7ZVR0;B0S751;Q7ZUC7;A7E2Q4	ptgesl;ptges2	23	17427.8	18278.4	17882.3	19571.5	20509.3	19591.8
Q66I01;A3KPZ2	cratb	28	19598.2	18579.9	19222.8	17653.3	20490.7	17380.4
Q6P9P2;Q1MTE3	smarca2	58	19737	18641.6	17050.4	20140	20485.2	20125.9
Q6DRF8;F1QVJ3;A4QP06;Q6TNT6;Q568C8;F1R181	prpf3	42	22236.7	20392.5	18461.4	23895.3	20433.3	22550.4
Q08C83;F1R9P1	slc25a21	19	19865.7	19040.7	21160.2	22504.1	20406.5	23775.7
F1QX42;Q6DHE5;F1QVV4	cpsf2	27	18931.5	19153.9	16329.3	19919.5	20391.7	19507.9
A4VCH0	sacm1lb	30	23386.7	25320.1	25959.9	24808.9	20273.2	23493.2
F1RAV6;F1QQ73;B0R0I0;Q1JQ01	acin1a	38	20151.4	18307.2	17363.2	20975.5	20266.7	19943.7
E7FB58	fdxr	47	25125.5	21432.5	28082.7	26223.8	20261.1	22250.6
F1QUQ0	iars2	33	18401.6	17749.7	17248.2	18476.9	20259.3	17896.1
A8WGP5;E7F295;Q7ZVU6;F1QKW9;R4GDY1;F1R5M0;Q6AXI5;B0R0Z8;B0R0Z7	picalma;picalmb	13	16598	17379.3	16890.8	17238	20240.8	16913.8
B8A6D3	l2hgdh	37	21819.2	22989	20614.2	19390.5	20240.8	22908.1
F1QF15;Q7SXW6	actr2a	35	22119.2	23027	21305.2	24534	20235.2	21294.3
F1Q9F6;A5D6T9;A1L1N4;Q504D7;F1RDF4;Q1ED13;Q6DH04	luc7l3;LOC553425	22	17914.2	17238.4	14632.4	20629.4	20223.2	18093.7
Q6GMG0;Q31365	mhc1uba	25	18070.2	18456.4	16133.5	28567.2	20220.4	17873
E7F7J1	fdx1	36	16764.2	16801.2	16027.8	19739.6	20203.7	19135.8
B0S7C3;Q7SY36;B0S7C2	ubtfl	30	19984.2	18644.7	17242	18532.3	20158.4	20236.7
Q6NX08;B2GTD1	wdr12	19	18686.3	18100.5	16354.2	18804.2	20139.8	20049.7
F1R2W1;Q5U3R4	dhrs13a.3	29	21537.6	23565.1	24898	20314	20126.9	21361.8
F1QGN4;A9NIM7;A9NIM6	slc4a2b	36	13773.1	16763.1	15698.4	19447.9	20116.7	20077.7
Q6P113;Q7ZU48	hnrnpa0l	30	25628	24096.9	23078.8	27767.3	20113	23134.6
A5WUY4	smarca1	32	19692.4	19659	17906.1	18964.4	20089.9	20366.9
Q1LV47;F1QUP9	nol8	22	20763.4	21272	21083.5	25710.7	20083.4	26720.8
F6NGD6;Q1ECW0	slc27a2b	46	27031.4	27498.9	27451.7	23037.1	20076.9	22099.2
Q08C85	utp18	44	20120	19796.8	17447.2	20269.5	20057.4	21519.9
A8KB78	rps23	41	26029.3	27417.7	33342.4	23918	20053.7	23756.4
Q7ZW75;E9QE12	tmed2	31	25590.5	27217.1	28003.9	21782.3	20046.3	23917.4
F1RB36;Q6NYI5	hacl1	29	17577.8	17862.8	17888.5	17163.8	19966.7	19160.9
E7FCY5	acsbg1	27	19455.3	19654.9	18298.7	20136	19954.7	21122.7
A8WFU9;Q6ZM23	cox6c	29	29930.3	28780.7	28565.4	17716.6	19954.7	21279.8
Q504B4;F1Q9A4	cox7a2a	17	17824	17745.6	16302.4	17123.3	19944.5	18867.8
Q58ER0	rbm39b	32	22719	21872.8	16541.7	19714.8	19912.1	19714.2
Q7T3F8;Q6DRD8;F1R7L3	bysl	18	19726.9	20278.3	18624	20321.9	19906.5	23175.1
Q66HW5;E7FBE7;A0A0G2KJF1;F1QS10	clpxa	42	16843.2	17847.4	16363.5	16169.2	19897.3	14971.3
Q7SZC7	pgrmc2	30	20397.7	22145.4	23401	19910.6	19857.5	21461.1
Q1LWG2;Q66I52;I3ISK7	ndufs6	21	15972.8	15108.9	13396.4	15898.2	19851.9	18501.5
Q6P0U7;F1QWP0;Q7ZUX2	cstf2	38	20054.2	17740.4	15875.6	21018	19845.4	20453.7
E7FCQ0	cnbpb	23	23550.9	25393.1	27216.6	20423.8	19812.1	21670.2
Q502E4	ndufs4	19	16781.4	18402.9	17349.8	16737.7	19805.6	18260.5
Q1RLN9;Q5RGV2	slc26a3.2	18	14560.3	15886.6	15292.3	17777.9	19795.4	15788.8
E7FEW2	mtpap	16	17253.6	17070.7	16311.7	18142.7	19789.9	19508.9
E7EXF9;F1Q771;A2RV29	CU914629.1;znf346	30	22597.4	21079.7	19877.6	22079	19782.5	21088
H0WF44;B0UYS1;Q04475;C5IG52	b2m	17	11068.7	11275.9	11054	21702.2	19775.1	12943
Q6NYX2	tardbpl	17	20083.5	18875.1	18123.7	21339.4	19751.9	20079.6
Q803R7;E7FGM7	crnkl1	28	17482.5	17622.1	16601.8	20700.6	19746.4	20119.1
Q4V9I4;F1QUV7	gars	15	18069.2	17468.8	16942.6	17841.1	19744.5	18751.2
X1WGK9;Q0P452	zgc:153405	15	26296.8	19234.1	18651	22311.3	19738	22141.7
F1QTQ6;Q56A55	abcb8	21	18154.3	16845.4	17102.2	18475.9	19735.3	16012.4
B2GSV7;Q7SZE5	sec23a	40	20001.5	22373.8	21843.9	20589.9	19725.1	21858.2
F1QUG5;E7F475;Q6PFQ2	eif3c	48	20395.6	23269.8	24462.9	22710.8	19642.7	24938.3
Q7ZTY9	snrnp40	35	19222.3	18330.9	16613.2	19266.9	19611.2	19966.8
Q6PBK0;E9QEE8	ndufb4;gb:co360592	30	14718.4	15161.4	15420.8	17209.3	19609.3	18601.8
E7FB64;F1QSM0	cyp4t8	34	23804.2	26478.4	32527.1	17373.5	19584.3	15142.9
Q1JPZ7	prpf39	41	16305.2	17604.6	15759.5	19226.4	19577.9	20601.1
Q6TGU2;Q7ZU38;F1QRY0	seh1l	22	19297.3	18810.3	17818	19464.7	19550.1	19644.8
E7FAZ8	LOC100536352	19	18247.5	17837.1	15464.3	18564.9	19513.1	19989
F1QJZ5;B8JMA9;Q6DRI9	wdr33	32	18720.7	16475.1	15687	18616.3	19505.6	18677
Q501W5;F1QQT3	lims1	22	16257.5	16208.6	14294.6	15381.1	19475.1	17144.2
G1K2T0;A0JMQ0	bop1	36	17038.7	17977	15880.7	19513.1	19465.8	19334.4
Q6PHD7;F1R3Q3;F1QQ74	43714	30	16123.8	16243.6	16566.6	18518.4	19449.2	18560.3
Q7SXK3	pklr	67	32496.8	37907.6	34286.2	45890.2	19435.3	49921.9
Q1JPT8;Q32LR3	clybl	23	16506.8	15896.9	16681.6	16338.2	19409.4	16927.3
Q5BL26;F1QEZ5	slc27a1a	25	17788.5	18711.5	19586.5	18126.9	19377.9	19087.6
E7F588	LOC100333650	41	18456.3	17804.2	16459.9	18507.6	19377	19538.8
I1XUS8;Q6PGT6	ddb1	35	16758.1	16519.3	15273.6	18395.8	19374.2	17809.3
F1Q6F9;E7F7Q8;Q6PHE6;F1QKM5	sltm	34	20502	19537.6	17616	19625.8	19371.4	20846
F1QJB4;Q7SXP0;A7MCK9	sec22bb	26	24149.7	25656.5	28552	25885.7	19360.3	25556.2
A6NA21;A3KP36	ptrfb	23	16408.5	16070.8	13753.8	16601.2	19356.6	18659.6
Q499A2;F1R9U9	plgrkt	34	13781.2	15170.7	13700	15720.3	19342.7	16935
Q5BJA2	ndufa5	35	17604.1	17382.4	16866	17242	19312.1	18505.4
H9GYB5;A0A0G3Y5C5;H9GXK5;A4QP84	slco1d1	24	12089	14682	15035.4	18049.8	19301	19290.1
B3DHE6	nudt19	14	14326.3	12513.4	13198.5	13444.1	19250.1	13358.5
Q5RIK6;K9L5F8	sel1l	30	22987.5	25239.8	25334.2	21687.4	19198.3	22345.1
Q802U8;F1QY27	h1fx	22	16892.8	13802.4	11715	20874.6	19157.5	16491.5
F1Q8X5	fermt2	27	16422.7	16225.1	16138.7	16105.9	19152	16956.2
F1R4D9;Q6PGW0;F1Q643;E9QE35;E9QB64	tcerg1a	34	19788.7	17985.2	16907.4	19422.2	19147.3	20077.7
Q5TZG5	ezrb	36	19353	20032.4	20891.8	21782.3	19134.4	22705.6
A5WV64;Q7ZUH7	imp3	22	19220.3	18856.6	17480.3	19926.4	19113.1	21643.3
Q6DEH3-2;Q6DEH3;F1RAL9;F1QL80;F1QGL7;Q6DGS3-3;Q6DGS3-2;Q6DGS3	camk2d1;camk2d2	26	12644.3	14016.4	14477	15316.8	19079.8	15322.2
Q1XIH8;Q1LY08;Q05AK3	cpox	30	26066.8	21169.2	21775.5	23879.5	19078.8	23725.5
F8W494;E7FE91	si:dkey-201c1.2	30	11014	10908.6	10465.6	11985.7	19055.7	12443.6
Q1LXV4	si:ch211-243g18.2	26	14072	18957.4	13119.8	15626.3	18964	17332.2
Q6PBX8	ndufv2	40	16912.1	17640.6	17991.1	16764.4	18931.6	17614.6
Q6DBY0;H9GYE2	nup85	26	17023.5	15822.9	14047	18037.9	18921.4	18243.2
B0S786;F1RDU2	glsb	21	12756.8	13531.9	12960.3	14286.6	18908.5	15626.8
X1WH26	flnbl	42	19958.9	19450.2	17900.9	19253.1	18889	18960.4
Q1RLP0	ugt5b6	15	10914.7	13167.7	16164.6	22187.7	18887.2	21895.8
E7F6E2	rbm12b	35	18375.2	19819.5	16890.8	20762.9	18873.3	20706.2
Q5YKG3;Q4VBH5;F1QXP2	gna13a	26	11361.5	12966.1	12861.9	16572.6	18782.6	16614.9
Q1LXQ4;A4IG84;A8E4Z8	si:ch211-154o6.6	23	12867.2	17408.1	15750.2	15032.1	18762.2	15473.5
Q7T337;F8W455	fbp1b	36	22584.2	15833.2	17710.3	18507.6	18724.2	14493.1
Q5TZ63;F1QC17	emilin1a	23	17377.2	18633.3	15666.3	13802.1	18711.3	14107.5
Q6PD83	bzw1a	28	19112.9	21289.5	23396.9	20079.7	18654.8	20824.8
Q1L8K3;G1K2E7;Q90275;A0A0B5JK11	cdh2	29	11612.8	14974.2	14570.2	16986.9	18627.9	17977.1
Q6P7Y3	prpf38b	16	17062	15455.6	14143.4	16985.9	18586.3	18589.2
F1R264;Q5PRC6	ephx2	26	15627.3	16474	14619.9	18586.7	18585.4	17892.2
E7FDN9	si:ch73-91k6.2	19	24156.8	23070.3	19323.3	18032	18577	20752.5
A8WG92	acp6	15	15883.6	13038.1	11658	16294.7	18575.2	15755
Q7ZUI4	zgc:56493	11	16185.6	15195.3	15226	17433.8	18565.9	16855.9
B0V199;B0V198;Q803P3	hacd2	23	22318.8	24562.9	25947.5	20508.8	18546.5	21410
B8QSI4;A0JMP8;F6NTZ9;A4QNS8	a2ml;sb:cb37	43	24716.1	29369.2	24451.5	22161	18540	18211.3
F1QY34	lrp1ab	45	17303.2	20431.6	17643	20486.1	18538.1	18935.3
Z4YHV8;A0MTA1;F1QTR9;H0WED1;H0WEZ7	apex1	28	15996.1	14439.2	12421.6	13969.2	18494.6	13844.3
F1QBF3;A4QN49;E7FAW0	smarcc1b	9	17541.3	14019.5	15029.1	15005.4	18489.1	17233.8
F2Z4U9;Q6PBL0	pam16	22	18655.9	18940.9	18136.1	17911.3	18452	18956.5
A0JMN2	zgc:154046	28	12751.7	13848.7	13736.2	16790.1	18413.1	17026.6
A8WGT4;F1RA32	epdl1	16	27192.5	30320.7	26022.1	23592.7	18410.4	17085.4
Q6NY65	rcc1	34	18018.6	18508.9	16601.8	18878.3	18403.9	23019.9
Q9PVK4	ldhba	22	13345.5	13633.7	15404.2	17358.6	18384.4	17778.5
X1WBM9;F1R6L2;C9K4U5	hip1	34	13244.1	14061.7	13285.6	15390	18373.3	16076
E7F9W3;A1A5X4;Q7T147	add1	29	17648.7	16857.8	15394.9	17176.7	18365.9	17569.3
Q5TZ42	cdc42bpb	45	14103.4	15713.8	15280.9	17722.5	18353	17835.4
F1QK02	mrps22	19	14145.9	15829	15149.3	16096	18302	16472.2
F1QX16;Q6PGY2	agpat4	29	20021.7	20100.3	24966.4	18354.3	18267.8	18022.4
Q66IB6;A7YYD4	hmgb2b	16	19511.1	15850.6	14616.8	18750.8	18258.5	17677.3
A8WGM4	rbm34	34	29396.3	25918.8	24574.8	23324.8	18249.3	24646.2
Q4U0S6;F1QGG3	nsfb	44	21894.2	22493.1	22843.6	20874.6	18220.6	21571
Q1LVI0;Q6NW66	gatad2ab	24	17802.7	17547	16358.3	19997.6	18216.9	18932.4
Q7ZUI0	rpl5a	26	21787.8	22634.1	25164.3	19984.8	18199.3	21521.8
B0S6B1;Q08C72	cwc22	17	16873.6	15995.7	15128.6	18220.8	18189.1	16981.2
F1R5K1;A8KBN9;Q6DEL2	clptm1	26	21623.7	23330.5	22887.2	21358.2	18187.2	19191.7
E7F4I4	CABZ01085054.1	46	20149.4	22651.6	23267.4	21228.6	18183.5	23634
Q6DHE9	cldn15lb	13	16220	17706.5	16992.4	16360	18080.8	18304.8
Q7ZUR3;Q6NWF7;Q5TYQ4	echdc2	42	23207.4	16737.4	18148.5	24963.2	18061.3	20920.2
F8W4Q1	dspa	32	17744	16162.3	14572.3	17146	18036.3	17050.7
A8WIP2;Q7T2T7;Q567M8	mecp2	23	16147.1	16663.3	14082.3	14812.6	17977.1	17093.1
F1Q740;Q5BLI2	vars	52	18747.1	24281.1	23245.6	20891.5	17942.8	23228.1
Q63ZW2;E7F621	chchd6a	27	15474.3	15024.6	13848.1	14925.3	17882.6	15302.9
Q4KM23;F1QJL4	lig3	39	18102.7	17499.7	16241.3	17540.6	17866.9	18228.7
Q803S0;B2GSC3;F8W4D6;F1R8R8	fah	19	15504.7	14268.5	11998.9	16667.5	17854.9	13941.7
Q502D1	glod5	53	51215.5	59536.6	52956.8	58313	17828	68256.6
F1R1I6	acss3	32	11082.9	11109.2	11513	14409.2	17813.2	13281.3
Q6NZ06	ilf2	38	19357.1	17727	17466.8	19293.6	17796.5	18845.7
E7F809;D3XD85;F1R7D3;D3XD87;D3XD84;F1QG53;F1QUD5;D3XD89;F1QYK6;F1QCF6	LOC100148803;ugt2b1;ugt2b3;ugt2b5	22	10406	12129.7	12595.6	17370.5	17788.2	16075.1
A0A0H2UKN4;A0A0H2UKT2	utrn	45	15128.8	15633.6	14624.1	15727.2	17778.9	17275.3
Q24JV4	zgc:136864	21	19274	16731.2	15130.7	16257.2	17763.2	15274.9
F1QB50;Q503J3	tmpob	32	14794.4	15079.1	12130.4	17648.3	17753	16070.2
B0S5L3;B0S5L1;F1QI75;Q4V9J7	eef1da	34	17862.5	17207.5	19682.8	16621	17719.7	15410.9
A8KBL4	ndufb9	29	13062.8	13337.5	12434	13788.2	17691.9	13911.8
Q6P038;Q5TZH5	hmga2	14	20652	26405.4	25017.2	18135.8	17676.2	19529.2
E7F6G9	uggt2	33	18192.8	19778.3	21685.4	19319.3	17658.6	18571.9
Q6NWB9;F1QA41	mrpl38	19	14848.1	15768.3	13539.4	15250.6	17647.5	15782
Q7SY54	etnppl	31	14640.4	16547.1	15990.5	19957.1	17637.3	21247
B5WY10	ftr39	18	9925.25	10203	7667.38	14316.2	17625.3	19715.2
E7F9Y7	abhd10b	14	12605.8	11196.7	10912.1	14713.7	17612.3	14819.9
B0R159;Q7ZTZ7	bckdk	26	14782.2	14374.4	13971.4	14453.7	17604.9	14816.1
Q6DC36;F1R809	ndufa3	14	17303.2	16791.9	16470.2	16263.1	17566	17693.7
Q7ZV18;A7YYI8	stx4	20	12932.1	15015.3	12990.3	15223.9	17565.1	15284.6
Q7T2F5	napab	25	19604.3	20075.6	20042.3	17633.5	17564.2	19160.9
F1QH05;Q4KMD1;Q1JQ54	si:dkeyp-69c1.6	11	16607.1	15629.5	14479	16406.5	17559.5	17613.6
A8WGM1;Q6DGS7	vapal	20	19374.3	20168.2	20713.6	18098.2	17556.7	18336.7
B2GRH9;O73872	sod1	19	12875.3	13286	12456.8	14590.1	17521.6	13457.7
E7FE90	fetub	36	14830.9	17692.1	19885.9	19005.9	17516.9	18365.6
A5PLI6;A2AV34	coq9	14	16159.2	16222	15160.7	15420.7	17490.1	16010.5
F8VNP0;X1WDV9	arsh	27	17894.9	18371	19556.4	17516.8	17488.2	16391.3
Q502P6	ndufs5	31	15298	15183	15941.9	15078.6	17486.4	16824.1
Q8JHH0;Q6PBW6	cct2	16	16648.6	18344.3	17866.7	17055.1	17483.6	21858.2
E7FEI0	cyp7b1	20	17173.5	21505.6	18235.5	21937.6	17468.8	19443.4
A0JMN1	cyp4v7	18	13703.1	15670.6	16819.3	16690.2	17465.1	14599.1
Q68EG7	morc2	31	17075.2	16531.7	13985.9	17593	17452.1	17779.5
Z4YIG5;Q6TEN1	rap1b	18	18461.3	18456.4	16886.7	17048.2	17445.6	16672.8
Q7SXU7	ddx39b	13	11702	9616.03	10837.5	18111.1	17407.7	17257
Q6PBX0;F1QJ99	cox5ab	31	13518.7	13776.7	13519.7	14718.6	17404	16625.5
Q6A3P5;Q6PFU0;A5WW18	ndrg1a	56	13576.5	18460.5	15571	17385.3	17391	19795.2
F1R3A4;D5LMH4	sec24d	22	18769.4	19415.2	20407	17644.4	17371.6	20226.1
Q7T2A5	eif3l	28	19140.2	21874.9	23862	21524.3	17329	24056.2
E7FC79	pdpr	31	16443	15989.5	16128.3	16036.7	17298.4	16703.6
Q6NZZ9;F1QE11;A8E551	rbm22;LOC100536002	31	17790.6	15372.3	14845.8	17231.1	17294.7	18325.1
G1K2G0;Q6NW52	msrb2	32	14386.1	13673.9	12675.4	13185.1	17283.6	14763
Q7ZVQ1;F1QEV3;A9JT34;A7YYJ0;E7EY26;Q6NY46	hsd3b7	41	19639.7	21562.1	22931.7	17051.1	17276.2	18491.9
A5PMC1;F1RCK2;Q803I8	syvn1	19	18744	21799.8	21555.9	19056.3	17273.4	20100.8
Q1LWX6;Q8AW16;Q561S1;Q9W7B1	hsd17b8	28	13594.7	12871.4	13841.9	16049.5	17213.3	14825.7
A3KP84;F1R9B4	bdh1	16	14738.7	15669.6	19348.2	16223.5	17175.3	15153.5
E7F0I0;F1QX98	pex14	25	15428.7	17142.7	17537.3	15991.2	17129.9	17623.3
Q6P6X9	nup35	14	16861.4	14834.3	13098.1	17192.5	17123.5	17082.5
Q0P453;F1QWT8	pex11b	14	13783.2	15067.8	14336.1	14567.4	17117	15900.6
E9QFI0;F1QF30;Q7SYJ8	tceb2	16	16208.9	16281.7	15153.5	17001.7	17115.1	17942.4
B8A5E1;Q1RLP6	hnrnph3	28	17505.9	16896.9	15590.7	18221.8	17061.4	18071.6
Q5PRD1;H9GXK1	cdk11b	29	16009.3	16054.3	14299.8	18484.8	17029	17705.2
E7F5G8	LOC557979	23	16670.9	16586.2	14637.5	16774.3	16975.3	20511.5
E7FCV8	col6a2	28	24596.5	24264.6	17963.1	19564.5	16952.2	15674
F2Z4V7;Q803F1;F1Q695	slc43a1a	23	12947.3	16679.8	14792.9	11970.9	16920.7	14877.8
F1R1J3;Q6IQU9;F1RCH5	zgc:86599	21	16381.1	17595.4	16178.1	15659	16915.1	17878.8
F1Q9N0;F1QX33;F1QFH8	apom	11	29886.7	29083.2	33538.2	21443.2	16908.7	19266
E7FAW6	LOC100331639	22	16771.2	19405.9	16439.1	18410.7	16904	18918
Q4V8Z6;F1QJ73	sec62	32	18827.1	20466.5	21141.5	17617.7	16893.8	19250.6
Q6RIA7;Q1JPY5	cyp51	27	17696.3	12141	13669.9	11774.1	16849.4	11945.2
Q504E5;F1Q6L1	fahd1	23	20344	18589.1	19362.7	18039.9	16849.4	21596
Q4QRH6;Q6PGW2	zgc:112265	23	15863.4	17114.9	18255.2	15658	16844.8	14769.8
A8WGS0;Q7T341	cyb5a	49	21148.5	21576.5	23622.7	20313	16830	19849.2
Q641M4	zgc:100918	30	16406.5	17148.9	17643	17726.4	16812.4	19425
Q6PUQ3;Q8JGM2;Q4V9L1;F1R4C3	actr3	39	18952.8	18452.3	18089.5	19300.5	16809.6	16909.9
Q9PTK4;F1QUX1;F1QTY0;B5DDU7;Q7ZU56	hug	15	18592	17290.9	15316.1	20665	16787.4	18226.8
Q1LUE5	zc3h18	28	15788.4	15738.5	13917.5	17325	16776.3	17799.7
Q7T3D5	pdcd6	8	12624	13130.7	12177.1	15966.5	16770.7	15475.4
B8JKD7	polr1b	31	14765	16386.6	14790.9	17612.7	16735.5	17667.6
Q503N1;F1QPG1	lactb	17	14118.6	13780.8	14059.5	15661.9	16713.3	14666.6
E7F9D9	LOC100329277	16	16300.1	14842.5	14203.5	15770.7	16685.5	17647.4
A7MCL6;Q7ZUH5	mrpl14	15	14068.9	15225.2	13717.6	16238.4	16683.7	16596.6
F1R184;Q6PFL9	txndc5	33	17564.6	16524.5	18836.4	21388.8	16676.3	20132.6
F1QZ60;E7FG57;A8KC26;Q06IS3	xrcc6	20	15558.4	14747.8	14210.7	16094	16671.6	13816.4
Q7T340;Q6XMI5	drg1	29	18121.9	20967.5	22307	17454.5	16653.1	17210.7
E7F637;F1QKE3	mpp6a	36	10479	12392.1	11512	13398.7	16638.3	13794.2
Q6DHB9;E7FBP6	sccpdha	16	21698.7	27386.8	26246.9	13541	16631.8	15207.4
B8A5Q1	cyp2u1	33	24624.9	27313.8	29384.9	25249.9	16621.6	24422.5
F1QVD4;F1R3L4;E9QCH6;Q502L1	acbd5a	44	19739	23081.6	22903.7	18123.9	16614.2	21560.4
A8E581;Q7ZVB1	chmp1b	15	16146.1	15271.5	14532.9	15669.8	16612.4	15367.5
Q6NWB3;Q8JGT1	sf3b4	11	17260.6	14457.7	14000.4	16672.4	16563.3	17016.9
B8JLK6;E7FGI1	myo1hb	22	13949.4	13662.5	13450.3	12801.4	16557.8	13367.1
F1QBJ3;A8KB87	coa3	15	11443.6	10891.1	11906.7	9160.25	16519.8	10329.5
E9QGV8;A7YYD9;E7FGA2;Q6NUT4;F8W5X1	pabpn1	12	18203	17501.7	17446.1	20414.9	16519.8	18592.1
Q0P482;F8W4V6	grsf1	14	14000	14764.3	14258.4	14959.9	16497.6	15409.9
F1RC28;F1QGD1;Q7T3E1	diabloa	23	13698.1	13240.8	14453.1	14855.1	16491.1	16455.9
E7EZ94;E9QFP4	gstt1a	28	16886.8	25011.5	26371.2	12735.2	16488.3	32712.2
Q6PE29;Q8UVX4;A0A0G2L833;E7FFL6	lyar	20	13649.4	14131.6	12558.3	13852.5	16424.4	11120
A2CEA9;Q4V8R8	bri3bp	14	19752.2	18843.2	20946.7	15336.6	16424.4	15133.2
E9QJ96;Q5PRD0	ywhaba	17	15001.1	16130.5	13710.3	15463.2	16409.6	17171.2
E7F9A5;Q7ZZ91	atp11c	29	10671.5	12904.4	12387.4	14173.8	16369.8	14434.3
A0A0A0VG08;Q9MIY7	COX2;mt-co2	26	12869.2	11452.8	11538.9	12644.2	16355	13598.5
Q6P022;Q4KMI5;F1QVD2;E7F8Y4;I3ISW3	u2af2b;u2af2a	19	16072.1	14651.1	13393.3	18821	16332.8	17504.7
Q6NYJ1;F1QU06;Q7SYA6	lasp1	17	19075.4	17016.2	15050.9	15759.8	16330.9	15377.1
Q7ZU19;F1QM20;Q6TLE7;F1R473;Q8JGS6	actl6a	23	15586.8	14480.4	12482.7	15652	16260.6	15250.8
E7F408	si:ch73-334d15.1	14	19321.6	21465.4	25507.2	14478.4	16259.6	13450
B2GSB4;F1QTN7;Q7ZUP0;E9QB42	anp32a	25	13271.5	15081.2	12070.4	15028.1	16231.9	13764.3
Q6DEG5;E7FDD7	polr2eb;LOC100330570	18	15002.1	14103.9	12723	16219.6	16220.8	15479.3
Q6NV34	decr2	19	11897.5	11152.4	12113.9	15930.9	16195.8	13687.2
A3KP88;A9JSY0;F6NJS4;A8KAZ3;Q5CZR9	atl2	47	16475.4	17736.3	18093.6	19071.2	16193.9	19689.2
A2BG55	si:ch211-217k17.7	23	19086.5	19103.5	17718.6	18574.8	16155.9	16399.9
Q5RKM9	pygl	13	4935.82	10148.2	6622.89	20652.2	16109.7	20398.7
E9QIZ1;E7EXJ3	si:ch211-197h24.6	27	18592	17693.1	17241	18294	16054.1	20059.4
F1QIJ9;Q6AZW0;A8KBX6;X1WEZ3	cyp8b1;cyp8b2	36	22610.6	26013.4	30679.9	22567.4	15993	22673.8
E7F7G0;Q5BLA5	npm3	19	15479.4	17547	16625.6	15601.6	15975.4	17033.3
Q7ZWC9	agpat3	23	18972	20640.4	22337	16063.4	15954.1	16306.4
Q6PBJ6	ndufb6	15	14825.8	14360	15170	14907.5	15932.8	15387.7
Q6NYE6;Q1MTC9;H0WF81	cyb5r3	24	15792.5	16414.4	16423.6	16355	15884.7	16928.2
E7F3B1;F1QV93	si:dkey-97a13.6	29	13114.4	14385.7	15998.8	17224.2	15881	19854
B0UYQ8	si:dkey-67c22.2	16	14810.6	13309.7	12588.3	14522.9	15872.6	14733.1
Q6NYA7;F1Q8G3;F1R183;Q6PUR8;Q5PRE0	eif4bb	53	15918.1	25430.2	24647.3	23335.7	15823.6	23557.8
B3DFK4	LOC557217	6	15343.6	12826.2	13671	15825.1	15821.7	13312.2
R4GEX4	eif3f	14	17209	19448.1	20761.3	18372.1	15780.1	21606.6
Q499B2	spcs1	23	18607.2	20361.6	23452.8	17316.1	15774.5	18144.8
A0A0J9YJL0;F8W4G3;Q2Q447	abcg2a	14	15838	15707.6	13826.4	15100.3	15762.5	15107.2
Q5XJ24;H0WER7;F1R911;F1QQ99;Q0VFW2	elmod2	15	19712.7	21686.6	23608.2	17412	15715.2	17150.9
F1RCY7	rbm15	34	16158.2	16466.8	15821.7	15988.2	15713.4	15665.4
Q6P0H1;Q6PH44;F1R8Z4;Q1LVH2;Q1LVH3;Q7T1J4	bsg	24	11044.4	13507.2	12072.4	14131.3	15709.7	13532
F1RB48;A3KNS6;Q4V8W2	mrpl44	14	12945.2	13978.4	14040.8	15578.9	15692.1	15819.6
Q7T1E0;F1QGK0	gpd1b	32	16827	16165.4	12665	14226.2	15679.1	16371
E7FAY2	LOC101884754	20	14721.5	14803.4	14885.1	15814.2	15643	15719.3
Q08C39;F1R6P0	mrps5	25	12442.7	13022.7	12206.1	14144.2	15642.1	14541.3
Q6DGP6	sub1b	17	13514.7	10977.6	10093.8	13714.1	15619.9	11262.7
Q6Q421;Q6DGW6	rps15	30	18675.1	19843.1	22457.2	27494.4	15550.4	18980.6
F1QYM4	eif4h	30	14948.4	19727.9	19187.6	18938.7	15540.3	18195
E7FFJ7	LOC100333757	20	14873.4	15464.9	12679.5	14264.8	15481.9	14039.1
Q6AZ98;F1R7W8;Q6TNV9;Q7ZVV7	sec23b	38	15050.8	14505.1	15198	14658.3	15462.5	15706.8
X1WHM2;Q4V993;F1QPV5;Q6DGL3;X1WD04;X1WBU0	gstz1	28	14973.7	16498.7	17548.7	14275.7	15455.1	16644.8
B7ZDD1;E7FC94	si:ch211-200p22.4	18	13216.8	13360.1	13251.4	14669.2	15371.8	14328.3
Q6DHD1;B8JMA6;D3XD71;A7YYE2;D3XD73;D3XD72	ugt2a1;ugt2a4	30	14587.7	16301.2	18596.1	11773.1	15370.8	11768.8
F1R2T3;Q1MTC6;A3KMS4	vtg7	70	48132.2	37341.8	44636.8	12532.5	15369	20875.9
Q8JGR6	ncbp2	7	15435.8	14390.9	13887.5	16101.9	15363.4	15524.6
Q6NWE2;Q08CQ1;A4IGC0;Q32PU0;F1QP89;F1QW60;F1QJI7;A7MBR1;F1QQN9;Q1JPX7;Q7SXV6;F1QNN4	43710	30	15568.5	14849.7	14313.3	15234.8	15354.2	15220.9
Q6TGN4;Q32PT4;E7FEQ1;Q567N0;F1QSL3	lgals3l	8	8394.95	14590.4	13113.6	11317.3	15353.2	12895.7
Q498W6;Q5RH31	ndufa12	31	14684	14693.3	13573.6	14283.6	15353.2	14631
A8E597;F1QP29;A0A0G2L877;A3KNL4	taco1	5	14333.4	13405.4	13164.4	14416.1	15344.9	14661.8
A5WV65;Q7ZV15	sec22ba	34	17065.1	19840	19946	17625.6	15341.2	19513.7
A1L1R7;Q58EL5	aldh16a1	35	12818.6	13266.5	13231.7	15820.1	15338.4	17324.4
Q6DGR3;Q1LVK8	sec11a	27	17746	19475.9	22979.4	16915.7	15332.9	17629.1
Q6PBX9	reep5	15	18284	19495.4	18924.5	17650.3	15326.4	16598.5
E7FE29;X1WCS2	myo18ab	40	11310.9	12179.1	10698.7	13953.3	15302.3	13380.6
E9QJ40;E7F1Z6	fam120c	21	19487.8	18313.4	21608.7	20122.2	15276.4	19798.1
B8A5J2	coa6	10	14123.6	14354.9	12752	15176.4	15269.9	15736.7
Q6DI06	timm10	20	13102.3	13718.1	12254.8	13111.9	15238.4	13581.1
Q6NYE2	rcc2	14	15235.2	14278.7	12430.9	18299.9	15218.1	13899.3
Q6PBZ7	fhit	17	19658	20424.4	19855.8	16405.5	15208.8	17907.7
Q05AJ2	mettl7a	19	14461	14556.5	15473.6	14242.1	15198.6	15983.5
F1QQA3	dido1	23	13444.8	13112.2	12007.2	15356.4	15181	14595.3
Q6PBY4;F1QNX9	smfn	11	12383.9	14985.5	12299.3	12609.6	15180.1	14795.8
A3QJU3	adck4	12	10101	10420	10145.1	11559.6	15153.3	12608.4
F1QE62;Q7SXJ4	hibadhb	15	13944.3	12412.6	11918.1	13003.2	15146.8	13811.5
F1QZA4	idh3g	35	13204.6	13253.1	12910.5	16160.3	15135.7	14392.8
Q32Q51;F1QG80	rpl22	29	18374.2	20784.4	23066.4	16417.3	15132.9	16963.9
Q7ZVP4;Q6TGS8	ucp1	21	13335.3	13847.7	15896.3	19086	15130.1	18277.9
Q503D3;F1QKG2;Q58EL3	ptbp1a;ptbp1b	15	20340.9	18942	17131.2	22133.3	15109.7	18293.3
Q6DHU0;Q90ZZ8;A7YYF4	aldh3a2a	37	12663.5	13011.4	11819.6	13631	15094.9	14729.3
A7YYD1;Q5U381;E9QH74	hmgn3	10	9961.93	13590.5	7682.92	13120.8	15087.5	13388.3
A7MCF0;B2GRL3;Q5XJD3	fip1l1b;fip1l1	14	15518.9	14477.3	12866	16757.5	15060.7	16436.6
F1QCT0;B2GQE9;Q6NWD4	timm50	28	13799.4	13975.3	13599.5	13703.2	15042.2	13687.2
A8KB43	cbln8	19	11833.7	11767.6	14967	22982.7	14963.5	14622.3
Q803S1;F1Q5P8	smarce1	22	15099.4	14074	12800.7	14941.1	14957.9	14050.6
Q6TH15;Z4YIM6	eif3d	28	15644.5	17231.2	18887.2	17228.1	14915.3	18273
F1R9X2;Q6DHK4	coq3	16	11652.3	11365.4	11578.3	11690.1	14875.5	12696.2
A4QN79;A2CEZ0	si:dkey-251i10.1	10	7365.39	7782.33	6303.08	9990.41	14866.2	8577.87
Q5TZ73;Q6DC47	mrpl19	18	12039.4	13423.9	12253.7	14351.8	14852.4	13793.2
Q6PBT1	rps27.2	25	17108.7	18095.3	20480.5	15804.3	14839.4	16207.1
F1QMM1;F1Q532;E7F4D6	mdn1	52	13911.9	14520.5	12861.9	16467.8	14821.8	16063.5
Q502B7;F1RDB7	mcee	19	12584.5	12646.2	13493.8	12276.4	14819	12926.6
Q6NYD7	ociad1	17	11538.8	12410.6	11644.6	12709.5	14783.8	14069.9
A7MC16;F1RBI9;F8W401	cyp2aa12	44	29957.6	22026.1	31741.8	33666.2	14773.7	22392.3
Q08CJ0;F1QE51;E7F2A8	ero1lb	20	20535.5	18438.9	20788.2	17369.5	14764.4	19548.4
Q4V9J6;B8JLJ8	hnrpkl	38	16926.3	16784.7	16476.4	17560.3	14757	17587.6
B2GS36;Q7SXM7	prpf31	22	13644.4	13510.3	12186.4	14396.3	14746.8	13769.1
F1R818	nit2	27	14335.4	12920.8	13481.4	15835	14682.9	16209.1
F1R5C2;F1R961;B7ZUV2;B0JZK4;Q503Q9;Q7T175	acot9.1	26	13888.6	13304.5	12493	12610.6	14679.2	13967.7
Q7SY50	stoml2	17	12547	12548.4	11618.7	13806	14646.8	13914.7
Q7T326;Z4YJ68	cisd2	17	17126.9	18267.1	20139.7	16847.4	14629.2	16441.4
Q5RGX8	gys2	26	13999	13985.6	13086.7	13106	14626.5	14993.4
Q66IC2;F1QH80;A9JSW0	fkbp2	36	22461.6	22017.9	25928.8	20730.3	14610.7	20719.7
Q6NUX5;Q7SXK1;F1QI82;F1Q4Z2	metap2b	11	13629.2	14342.5	14316.4	15869.6	14607	14732.2
F1QA55;Q7ZUS1	vrk1	24	15415.5	13138.9	11728.5	13074.3	14602.4	12775.2
Q6NXA5	pon2	32	15442.9	17405	19248.7	14380.5	14592.2	16243.8
Q7ZTT1;Q9PT92	cat	10	2763.32	605.561	3175.32	4378.51	14590.3	9361.91
Q6AXK9	thoc3	14	14313.1	13439.3	11952.2	15327.7	14576.5	15607.5
Q0P4E4;A8E7G9	si:ch211-117n7.7	17	16626.4	19286.6	21691.6	14894.6	14527.4	15569.9
B0V0U5	urb2	31	13194.5	12639	11057.2	13524.2	14524.6	15283.6
Q6TLF6	rgn	20	13774.1	11169.9	12489.9	14244	14513.5	8034.83
B0S784;Q5BL25	zgc:101744	15	13283.7	15331.1	16910.5	16986.9	14496.8	16517.6
F1Q8U7;Q7ZVU9	rrp1	17	13407.3	14832.2	13002.7	14344.9	14490.4	14392.8
F1Q9M9;Q5PR34;E7EXG9	slc7a2	23	10454.7	13352.9	13328	12919.1	14468.1	15843.7
Q6NSN6	ppp1caa	32	13274.5	13096.7	12518.9	14386.4	14459.8	14559.6
F1R0Q5;Q5TYV0	emc7	10	15676.9	17555.2	17623.3	15837.9	14448.7	14448.8
Q3B7G1;A8E5B7	ndufb5	17	14086.1	13452.7	13457.5	13797.1	14418.1	13532.9
Q5I0F8;A5WUR0	cdc40	23	13866.3	13335.4	11332.7	14270.7	14412.6	14225.1
A0A0A0VDA7;Q9MIY0	ND5;mt-nd5	21	11621.9	11923	11550.3	11928.4	14395.9	13124.2
B3DIZ3;F1QKH3;A7MC23	zgc:171967	50	19707.6	21176.4	23336.8	20202.3	14380.2	19088.6
Q6TNT8	gnai2a	12	13365.7	12521.7	11790.6	13316.6	14376.5	13705.5
Q561X2;Q6IQJ4;Q499A0	tmed9	23	19142.2	19957.3	20826.6	15491.9	14373.7	17663.8
F1QHR0;Q6DHE2;Q567B9;Q3B7G4;E9QJQ2;B3DHC5	apoa4b.1;apoa4b.2	43	22613.6	24951.8	27027	16705.1	14366.3	18568
F1QKG5;Q7SXF1	dhcr7	20	17343.7	14464.9	17312.5	16837.6	14353.3	16965.8
F1QTS9;Q568C9	mrto4	24	15346.6	15058.5	14375.4	15887.4	14328.3	16357.5
Q6TNR7;F1QSZ2;Q6DRE2;Q5U3B5;E7F399;B5DDG5	plrg1	28	14065.9	13060.7	12348	14154.1	14326.5	14246.3
R4GDT8;R4GEZ2	si:ch211-132g1.3	19	12612.9	13846.7	12521	11159.1	14284.8	10821.1
E9QEF1;A0JME6	isoc2	23	12050.5	10708	12626.7	10762.6	14280.2	11717.7
Q08BW1;F1QDN6	agpat5	17	12788.2	12865.3	13143.6	12213.1	14280.2	12543.9
Q8JGR8	scarb2	22	10063.4	10326.4	10068.7	11468.6	14263.5	10285.2
F1QTL6;F6NW08	si:ch211-13c6.2	31	14301	14406.3	13791.1	15931.8	14261.7	16605.3
Q0IIP9;Q66IB3	zgc:152808	13	17289	18048	17935.1	18026	14216.3	15607.5
Q6P4V4	ctnnbl1	17	13556.2	12808.7	11420.8	15107.2	14214.5	15598.8
F1QB47	eif5b	57	14617.1	13321	13893.7	13556.9	14210.8	14222.2
B8JIB1;Q4QRK0;F1R5G0	metap1	26	14640.4	14951.5	14540.2	13937.5	14204.3	16215.8
B8JIS5;B8JIS6	gstm3	11	8825.98	8283.42	7678.47	9439.87	14193.2	11419.8
Q802V8;Q6NYQ1;F1QZ64;E7F1S8	abcf2a;BX322787.1	21	15528	15504	17036.9	16202.8	14179.3	15671.1
B8A6G7;Q7ZV27	atp5s	19	11774.9	12871.4	12305.5	12307.1	14142.2	13622.6
Q6NYM6;A5PMZ3	scinlb	17	10103.6	12647.2	9693.16	16038.6	14137.6	12310.6
Q90YN8	vtg1	44	20621.6	22632	27315	11484.4	14136.7	17174.1
F1RC39;Q0P483	slc25a42	27	11107.2	12618.4	11271.6	13000.2	14126.5	12696.2
R4GDZ7;R4GE63	si:dkey-25o16.2	12	12210.6	9334.16	9006.92	9481	14124.6	10236.9
B3DKM3;Q6PHI4	tmed3	22	17831.1	18694	19810.3	14938.1	14123.7	17287.8
E7EXU3	CABZ01080568.2	13	13271.5	12425	10711.1	13446.1	14078.4	13772
E7FEJ9;A0A0G2LAP2	LOC793335	14	9359.96	11124.7	10983.6	12090.5	14074.7	12509.1
F1QCR3;A1A5V2	palm3	16	10614.8	12895.1	12142.9	13990.9	14065.4	12178.5
F1QSL4;Q6GQM8	cyp2x8	15	15390.2	14335.3	17033.8	15885.4	14056.1	14550.9
Q568M0	rras2	15	9397.96	10724.5	8620.39	11919.5	14020	11318.6
E7F7W5	chd9	15	13313	13290.1	11892.2	13846.6	14016.3	13695.9
Q6NY81	ehd1a	25	14488.4	13868.3	13385	14354.8	13983.9	14498.9
Q6YMR2;E9QHY3	phf5a	22	14239.1	14683	11448.8	14651.4	13983	13934
Q6DG71	uqcrc2a	8	4941.7	4608.29	3644.42	10663.7	13980.2	14059.3
Q3MU73	c3a.3	26	27098.2	30234.3	22915.1	11923.4	13975.6	9874.48
F1RBQ4	atp8b5b	25	12898.6	12473.3	13109.5	11792.9	13973.7	11971.2
Q6P3H6	pck2	22	12858.1	11048.5	13538.4	11630.8	13924.7	13217.7
F1QU85	si:ch211-14a17.10	16	12955.4	8572.29	6649.21	28437.7	13911.7	15479.3
Q6P5I9;Q5SPJ1;Q24JW6;X1WBV8	serpina1;serpina1l	22	18157.4	18024.3	19614.5	13197.9	13907.1	10669.8
A7MBM0	lars2	23	12571.3	12449.7	12776.9	11693	13890.4	12638.3
Q6WFZ4	mtx2	16	12902.7	11865.3	12047.6	13544	13882.1	13782.6
E7FD19	LOC796572	18	11648.3	12347.8	7765.59	13165.3	13862.6	13563.8
F1QS46;A4IGG3;A7YXZ7	nol7	15	13592.7	13817.9	12454.7	14166.9	13858.9	15251.8
Q7ZVN6	rbm17	22	14398.2	13620.4	12266.2	16552.8	13824.7	14906.7
Q6PFK6;A3KPR1;B5DDC5;Q6DRC9	wdr36	25	14458	15870.2	13255.5	14239.1	13817.3	16003.7
E7F427	CABZ01055343.2	21	11895.5	13680	12971.7	11990.7	13809.9	9266.28
E7F4R0;U3JA65	mllt4a	28	13822.7	14074	13357.1	15417.7	13803.4	14768.8
G1K2Q8;F1QXP4;B7ZVU3;Q1L8T5	cgnb;cgn	37	14074	13381.7	12049.6	13460	13789.5	14434.3
F1R0Z9	itsn2b	28	10442.5	11667.8	10462.5	12744.1	13775.6	12546.7
Q6DBV8	prkacab	9	6795.74	7465.48	6868.11	10688.5	13759.9	10100.1
Q6NWJ2	spcs3	35	15727.6	18458.5	20536.5	14276.7	13755.2	14935.6
F6PD25	zfr2	31	16125.8	14818.8	14234.5	14659.3	13755.2	15863
Q5TZ78;F1Q4M5;E7FCI2;Q4L204;Q1RMA8;E7FBH5	cyp2ad3	46	28649.5	34636.2	38443.6	23943.8	13745.1	28842.6
Q9PT91;Q7SYN6;B0S5X5;Q7ZWI6;F1QD04;F1QDL0;C7U142	ptpn1	27	14362.8	16369.1	16125.2	15642.1	13731.2	16289.1
Q1MT52;A7MD59	hmox2a	10	14760	15866.1	16141.8	15338.6	13714.5	14035.2
A4FUN4;F1QR16;E7F9Z3	anpepb	13	13448.8	11691.5	11738.8	11805.8	13683.9	11053.5
Q5RGM4;A8KB08	fmo5	7	4973.01	7413.84	6686.19	3925.57	13653.4	4483.86
Q6DHE8;F1R5L0;Q7T2E8;Q6NUX8;Q0P3X9;Q7T399;B2GTI4;Q6DHM9;A7MCP4;A0A0G2L6T9;Q52WZ0;A2BDW5;Q800Q4	rhoad;rhoac;rhoaa;zgc:153713;rhoae;rhoab	17	12002.9	12507.3	11706.7	12960.6	13626.5	12829.2
Q6P3J6;A7YYG2	fkbp8	20	13648.4	14533.9	14355.8	15953.6	13608	15990.2
B0V1D1	hint2	11	13407.3	13297.3	12501.3	12595.8	13587.7	12072.4
F1QAI1;Q503F8	crot	30	11604.7	12761.4	12235.1	11055.3	13585.8	12287.4
E7F2T3	FP325123.1	22	13839.9	13035	11954.3	12890.4	13578.4	12905.4
Q6Q419	rps29	26	18000.3	17923.5	20363.5	16884	13577.5	14950.1
B3DJB7;F1QMJ6	LOC571819;zgc:194887	26	22093.8	25065	30482	18285.1	13568.2	18422.5
F1QYN9;Q6DBZ2;B0S5Q3;B0S5Q2	sdhc	8	11822.6	12793.3	12494.1	11480.5	13556.2	12245
E7F6D6	si:ch1073-174d20.2	25	12465	13622.4	11928.4	12535.5	13532.1	12941
E7F4T6	si:dkey-118j18.1	14	12101.2	12402.3	11922.2	14062.1	13523.8	14363.9
Q6DH51;Q90X39	pqbp1	20	13404.2	13224.3	12350.1	14764.1	13506.2	15447.5
Q1RLT1	gmpr2	25	20519.2	20842	19088.2	16612.1	13500.6	17768.9
U3JB26;E9QHD6;Q7ZV13;U3JAM8;Q6NZT9	srsf2a;srsf2b	22	12417.3	11862.3	10775.4	13097.1	13494.2	12871.6
Q7SYM1	foxk1	18	12270.4	12160.6	11185.6	14714.7	13471	11930.7
Q567W4	mrps25	15	9903.97	10765.6	10208.1	11870	13434	11617.4
T1NXD7;Q7T1S3;U3JA98;Q7T304;A9JTF5;F8W2V9	yy1a;yy1b	13	13351.5	11805.7	11042.6	12883.5	13432.1	13157
H9GXJ4;A0A0G2KLU8	LOC100329459	13	12693.9	13299.4	13552.9	14443.8	13424.7	13904.1
Q7T118;Q7T119;Q6TLH6;Q6DHG3;Q502T4	zgc:92326	9	12429.5	12297.4	11570	19876	13395.1	11268.5
F1Q8P9;A0JME8	nceh1b	14	9430.08	8126.44	8954.19	10429.4	13394.2	12283.6
Q6NYP5;Q6DRN8	cdipt	12	15941.4	17097.5	18320.5	14946.1	13390.5	15115.9
Q5RIH2;F1R9G9	mthfd1a	35	10756.6	13858	11546.1	8715.21	13376.6	10057.6
X1WET9;E7F5F8	eif3ba	29	14778.2	17568.6	18454.1	15928.9	13362.7	18570
F1QDD8;Q32LU7	ptcd3	21	11082.9	12204.8	11740.9	12773.8	13359.9	12948.7
Q6PC06	ahcyl2	28	9202.91	10589.7	9899.74	13854.5	13346.9	13364.2
E7FF41;F1QCU8;Q800S8	ahsg1	32	14963.6	15207.7	17010	13107	13307.1	11990.5
Q5U3F0;F1QL43;E9QHJ8	rsu1	14	11441.6	11351	10618.9	11140.3	13303.4	11897
Q7ZVD4	sf3a2	24	12877.3	12564.9	11744	13425.3	13278.4	13977.4
F8W5I5;Q7ZUU8	ap1g1	12	14340.5	14213.9	13617.1	14867.9	13267.3	15030.1
Q05AK9	tma7	7	13532.9	12124.6	13405.7	14610.9	13264.5	12905.4
Q568A3;Q1LYC9	capns1a	18	12098.2	12643.1	12494.1	12818.3	13264.5	14077.6
E7FDY7	g6pd	17	12179.2	11725.4	11614.5	13135.6	13252.5	11261.7
F1QD40;A4IG41	mtif2	29	11526.7	11781	11100.7	12006.5	13230.3	11882.5
Q90YJ0;Q6IQX2;E9QCG6	col1a2	23	28609	16530.6	9175.58	25469.4	13207.1	9780
E7EXE9;I3IS00	rbbp6	27	13018.2	12055.7	11312	14295.5	13179.4	13689.1
A3KDM3	ctr9	23	12330.2	11371.6	9994.95	13148.5	13109.9	12276.8
F1R6C4;F1R1P1	dek	25	14042.6	12979.5	12057.9	14056.2	13104.4	13672.7
Q7SYD0	cbr1	17	12211.6	13076.2	12837	12320.9	13095.1	12300
I7HJI0;Q6DHK2;J3JS14	nup37	15	11739.5	11423	10620	11824.6	13074.7	12890.9
Q6P0E5;Q7ZWE0	ddrgk1	25	14374.9	17556.3	19461.1	15652	13061.8	16609.1
Q6P0U5;E9QI11	tcea3	22	13012.1	13017.5	11512	14280.6	13060.9	14335
Q5RGZ9;Q05AM7	rint1	12	15223	16667.4	18178.6	15612.5	13054.4	15812.9
Q6PBP0	cox7c	11	11603.7	11546.4	10103	10369.1	13048.8	12566
Q568T7	rrp7a	21	11117.3	10964.2	10018.6	12568.1	13033.1	14347.5
B8A552;A2RUY6;A5PLF2	smarca5	50	12722.3	11988.8	11151.4	13697.3	13026.6	10954.2
Q6P404;F1QND0	dhx38	20	11705	12272.7	10870.7	13044.7	13014.6	13656.3
Q9PU58	gbas	25	11204.5	11836.5	11818.6	12196.3	13009.9	12086.9
E9QFX0;E9QDI1	apoc1l	17	12633.2	12535	13470	12687.7	13007.2	10892.5
Q6PC41	sap18	21	13075.9	11854	11185.6	13065.4	12990.5	12547.7
F1Q8W0	cactin	26	10890.4	9897.29	9287.05	12228	12974.8	12109.1
Q502A5;Q1RM81;F1QQ17	emg1	25	11793.2	11308.8	11020.9	12351.6	12936.8	12747.3
A7E2P9;Q6PBT7	dnajc19	15	12154.9	11627.7	11422.9	11665.4	12920.1	12884.2
Q6DGR0;F1Q8L0;Q5VSI3	mrpl46;DKEY-265M8.1-001	12	9278.39	10361.3	9495.6	11245.1	12915.5	11247.2
Q7SXP1	capzb	21	12899.6	13010.3	11361.7	13539.1	12896.1	13610.1
Q504C6;F1Q6B2	ptrh2	12	10617.8	8998.9	9692.85	12851.9	12884.9	12386.7
A1A5H8	yes1	15	10581.3	11787.2	10419	12400	12875.7	12414.7
A2AR65;A2AR64	rca2.1	9	9017.08	10322.3	7780.1	12724.3	12872.9	8025.77
Q6AXJ2;K7DYD9	eif3ha	17	13849	17020.3	18223.1	15062.7	12860.9	18471.6
Q5PQZ3	slc30a9	13	10543.8	10654.5	10593	10785.4	12857.2	12169.8
Q501S0;F1R1L9;E7EZV6;E7FGG7;A9JT00;X1WHH7	sun1	21	12067.8	10500.2	9307.67	12709.5	12856.2	12492.8
Q5RHM7	man1a1	19	14294.9	13799.4	11229.1	11292.6	12854.4	12088.8
Q5BJK4;F1QT96	ndufc2	32	9403.94	12358.1	8090.48	11160.1	12829.4	14936.6
F8W3M2;Q6DRH3;F1QSF6;Q6DHE6	kars	22	11010.9	11129.8	9877.57	12111.3	12809	12237.3
Q6NY56;A8E7S3	sdr16c5a	14	12842.9	15020.5	16355.2	12659.1	12777.5	13827.9
F1QVR7;Q6NV26	sdad1	18	13982.8	13980.4	13644	15463.2	12774.8	14581.8
F1R6Y1;A1L1X0	cdk12;LOC559027	16	13369.8	11630.8	10703.9	13839.6	12766.4	12671.1
Q4V9I2;Q1RM43;F1R1T5;Q6DG87	zgc:136472	21	23624.8	24975.5	28043.3	21230.6	12762.7	22083.8
Q804H2;Q7T3A8;A2BFV8	anxa1a	15	11287.6	11412.7	9485.96	13646.8	12740.5	10800.9
G1K2F5;B2GP49;Q6NWK2;F1QLI6	ap2m1a	4	9317.3	8926.89	8030.29	11470.6	12736.8	10579.2
F1R6K1;F1R7D5;A4QP66;E9QCT8	phex	30	11266.3	12760.3	11000.2	12768.8	12714.6	13254.3
F1QDS2;E7F157;Q5PQY6	lonp2	23	12454.8	12096.8	12486.8	12652.1	12712.7	12485
Q7ZTX2;E9QEX1	wdr5	21	12532.8	11246.1	10401.4	13040.7	12680.3	12599.8
Q6JAA4	ctcf	42	12764.9	12283	10835.4	12505.8	12672	12839.8
F1QE13;A4IG64	exoc8	18	10494.2	11004.3	10329.4	11959	12665.5	11860.4
F1RAW7;Q5U400	zc3hdc1l	22	14614	15408.3	14647.9	12223	12647.9	13536.8
A9JTF6	znf576.2	26	13553.2	11154.5	10217.8	12225	12646.1	12673
F1QXM5;Q803V9	ldhd	22	11477	11254.3	11582.4	11274.8	12634	10627.4
F1Q963;A1A5Z3;A7MC80	tsfm	16	12104.2	10799.6	10655.2	11465.6	12631.3	11602
F1QJ75	cyb5r1	10	14756.9	13358	12771.7	13004.1	12623.9	12999.8
A0JMN4;E7FAC6	csk;LOC100536093	13	11217.6	11644.2	10797.1	12785.6	12610.9	11849.8
Q5RIX5;Q4VBR6	bcap29	19	13504.5	13879.6	14307.1	14923.3	12594.2	14201
G8JL25;Q5XXA7;Q7SXL1;F1QIV9	hdgfrp2	12	13360.7	12509.3	13052.5	14922.3	12569.2	13428.8
Q9I9E5	snrpb	24	12941.2	11506.3	11151.4	12983.4	12567.4	13231.2
B2GSF5;Q6PI20;G1K2S9	h3f3b.1;h3f3a	14	11172	9322.74	9228.83	11039.5	12566.5	11701.3
Q8JIY8	nifk	21	11422.3	12048.5	11552.4	12706.5	12538.7	13754.7
E7F973	abcd2	32	9148.9	9937	10563	9904.38	12533.1	12110
A2BHA7;A2BHA8;A2BHA9;A2BHB0;A2BHB2;Q6P0K2;K7DYA2;A2BHA6;K7DY51	srsf7a	25	13070.9	12016.6	11026.1	12871.6	12530.3	12346.2
Q3YAA1;F1QG85	itgb1a	27	9111.21	9238.08	8654.58	9646.22	12507.2	10879
F1QCU4;Q6DHT9;F6P5Q3	entpd8	11	8538.62	9444.96	7660.86	12575	12482.2	11578.9
Q7ZU96;Q6TNV4	cct8	16	11716.2	13075.1	11748.2	11288.6	12474.8	14360.1
Q503W7;B2GP29	atad1b	19	11056.5	11810.8	12064.1	10553	12470.2	11491.1
E7F8A4	zgc:172341	26	16565.6	17670.5	18025.2	15284.2	12424.8	15413.7
Q802Y1;Q05AN6;F1QNQ3	srsf4	23	11497.3	11039.3	10378.6	11819.6	12406.3	11756.2
Q5RGU1;Q5RGU1-2	adck3	22	10160.8	10937.4	10610.6	10787.3	12404.4	11382.2
E7F881	abhd6a	16	12964.5	16101.6	15606.2	13069.4	12394.2	14911.5
X1WF43;F1RBD9;A1L297	isca2	8	9799	9511.41	9213.08	10159.5	12392.4	10749.8
Q568Q9;A8E536;Q6GQN8	mecr	19	10931.9	11218.3	11145.2	9859.1	12389.6	10975.4
A4QNZ7-2;A4QNZ7;F1Q8E4	p33monox;zgc:123105	25	12030.3	10481.7	11311	11697	12382.2	12359.7
A5D6S2;A8DZG9	si:dkey-33i11.3	14	8488.47	11040.3	9335.23	9365.41	12363.7	9573.51
Q5SPB2;F8W5M3	scaf11	20	12130.6	11948.7	10530.9	14720.6	12362.8	13632.2
Q7ZVK7;F1QUZ5	ppan	20	10400	10963.2	9387.75	11605	12356.3	12758.8
Q498Q0	itih3b	21	15862.4	17885.5	17254.5	9742.13	12354.4	10779.7
Q6P0C5	rpf2	29	12744.6	13443.4	12928.2	15226.9	12335.9	14987.6
Q32LS9;H9GXI7	pcyt1bb	19	11696.9	11757.3	12499.3	10148.6	12285.9	8679.48
F1QC95;E7F957	sdk1a	22	7767.85	9498.04	7914.36	8075.38	12268.3	6893.05
E9QCZ3;F1Q7N8	si:dkey-28b4.8	23	14141.9	14794.1	15538.9	12922.1	12259.1	13566.7
Q7T1C5;B3DKK1;Q6DRI6;F1QF98;Q5CZT8	rbm19	26	10670.5	12021.7	10362	12514.7	12196.1	11959.7
B1H1J6;F8W3R8	dpys	10	13962.5	12075.2	10062.3	12779.7	12191.5	9322.67
E9QBV1;E9QD79;E9QG93	cltcb	23	9008.97	9801.51	9370.04	9717.11	12186.9	10044.1
F1QJP9	si:ch73-209e20.4	15	9187.4	8688.22	8026.46	10121.9	12185.9	10676.5
A9JRP6;Q802F6	dio1	18	12554.1	13282.9	15650.7	12042.1	12166.5	10247.6
F1QYU7;Q7ZTW2;F1RDL2	mat2aa	22	9372.52	12490.8	12172.9	10928.7	12153.5	13119.4
F1QIT7;Q5XJK9	cmss1	20	11510.5	10953.9	9648.1	11947.2	12150.8	11512.4
A8KBB1;A8KBB0;A3KPG5	crp3	18	10303.7	11811.9	11878.7	15751.9	12150.8	12076.3
A1L1W9	slc16a10	9	8433.55	10605.2	9148.13	10933.7	12109.1	11071.8
F1Q829;B0JZC1	mrpl22	15	10068.9	10689.5	9682.39	10492.7	12098	11025.5
Q6PGX2	zgc:63674	16	11516.6	11770.7	13939.3	12380.2	12096.1	11852.7
X1WDP6;A8E4Z0;A2RV45;F1RD71;E7FBG2	fars2;LOC101886527	13	9908.73	9761.29	9282.18	10160.5	12094.3	10648.6
E7F5M0	nup214	25	12663.5	12120.5	10842.7	15177.4	12082.2	15266.3
A4JYD5;Q1LWY4;Q9W7A9;B3DIC7;A7MC30	tapbp;si:ch211-51f10.1	14	11426.4	11205.9	11649.7	15499.8	12078.5	11135.4
A2RUY8;E7F5B6	LOC100002196	7	8116.1	7695.91	8084.27	8621.57	12070.2	9251.72
F1R8B5;Q5MPX3;Q32PQ5;E9QGG9;E7F131	tfr1b	31	15724.6	14961.8	16553.1	13862.4	12069.3	13279.4
E7F9M6	LOC570106	15	10461.8	10910.7	11807.2	9707.13	12068.4	10902.1
B3DHE5;F1RDW5	zgc:194224	14	10681.6	9889.78	8873.8	12470.2	12033.2	12675
B0S5I2	DKEY-75L1.5-001	27	11605.7	14029.8	16916.7	11965.9	12028.5	10440.4
F1RAM9;Q6NWX3;Q06IX6	tmed7	12	13825.7	13309.7	12455.7	12625.4	12023.9	12596.9
Q6NV04	ilvbl	21	11427.4	10482.7	12596.6	9453.02	12019.3	11636.7
Q6DRI1;Q1LUA8	eif3ea;eif3eb	30	13183.3	14670.7	15616.6	15011.3	12017.4	16389.3
Q561W9;F1QB57;Q6PGV8;F1R313	pex19	7	8734.38	9595.97	9549.47	10304.8	12006.3	11183.6
Q6NZZ2;E9QJ46	arpc4;arpc4l	12	13052.6	13033	13023.5	13667.6	12006.3	12404.1
F1R3X1;Q7ZV20	rrp15	11	11877.3	11558.8	10250.9	12519.6	11997.1	12712.6
A7YY10	zgc:171772	30	14155	15781.7	19017.7	13548.9	11987.8	14302.2
Q6DEJ9	dpm1	12	13245.2	14296.2	15712.9	13019	11932.3	12197.8
F1QLZ5;F1QDI8	fam60al	25	11178.1	10267.1	9590.81	11808.7	11910	11701.3
Q5TYZ5;Q802V5	cand1	37	11666.5	12329.3	12345.9	11922.4	11907.3	12977.7
Q6PBX2	sar1b	7	16823.9	18111.8	19307.8	11776.1	11896.1	20942.4
A5PN19;F1QSP9;F1QQI7;A4IGH5	zgc:163098	12	9978.24	9942.14	9493.11	11394.4	11893.4	11164.3
A8KBQ2;Q6GQM4	tha1	20	10583.4	10420	10870.7	10764.6	11885	10523.3
Q7ZV29;Q6P003;F1QXV8;E9QF19	pgk1	13	11111.3	8980.38	10155.1	13383.8	11868.4	11737.9
F1QBM2;Q7SYL0	pdcd4a	19	13669.7	15471	16427.7	14817.5	11861	17823.8
Q6DGK7;B0S7W6;A7MCH3	spryd4	17	10982.6	11126.7	10969.1	10952.5	11850.8	10796.1
Q6PFP1	acsl4a	7	7784.06	7056.04	10877.9	10088.3	11841.5	8739.05
O93423;Q58EG9;F1QCQ7;Q568N1;F1R5A4	stom;stoml3b	21	11703	12778.9	11521.3	10419.5	11830.4	12112
E7F7E3	dhx8	34	10868.1	10880.9	10409.7	11845.3	11827.6	11692.6
Q1LXI5	mrpl54	6	8744.41	8952.2	8184.86	9247.26	11820.2	9498.03
F1R9C6;Q6DI14	phb2b	14	10094.9	9992.55	8612.62	11039.5	11796.2	9072.03
A0A0J9YJ24;E7FFD9	LOC100536140	30	12835.8	10856.2	10876.9	13622.1	11794.3	12362.6
F1REQ4;A7MCK4;Q6PFJ1	ngdn	16	11712.1	11608.2	10369.3	11987.7	11750.8	12983.4
F1Q5D5;Q66HY3;E9QI36	hars	25	11347.3	11954.8	11088.2	9715.14	11717.5	10199.4
E7F1E3;K9M7F0	abcb4	25	9744.18	9002.91	8400.04	11432	11698	10324.7
Q29RC5;A0A0G2KIS4;F1QL19;F1QCS6;Q7ZSZ9;Q6DGB7;A9JRY8	rac1b;LOC100537765;rac1a;rac3a;rac3b	26	9094.79	10270.8	9493.53	10142.7	11698	10617.7
B2GNS3;Q5U3S7	nosip	12	10396.9	10056.8	10034	11512.1	11682.3	11719.6
Q9I9N1	dap	50	9014.85	11494	11662.2	11978.8	11682.3	14475.8
B3DGP1;A5PMH3;F1QL15;B4XRZ3;P57717;B4XRZ4	esr1	21	13267.4	11981.6	11329.6	10468	11675.8	10938.8
A3QK16	erlin2	26	12439.6	13021.6	11668.4	12063.8	11661	13079.9
E9QEK4;E7F889;E9QG76;Q7ZW74	mrpl45	18	10284.4	10073.9	9386.3	11788	11658.2	10343
E7F0U9	rps19bp1	18	11043.4	10707	9975.89	11213.5	11651.7	12682.7
H9GYH2;A0A0G2KI30	LOC101882118	15	7782.24	8556.96	9066.18	8471.48	11644.3	10292.9
K0A5D6;Q08BI9;F1QT29	mcu	12	6668.78	6967.06	6154.73	8438.55	11632.3	7605.75
Q6NZ07-2;Q6NZ07	ncl1	34	12629.1	14223.2	15827.9	12294.2	11605.4	11810.2
B8A444;H0WEM9;P61799	aptx	14	11282.5	10609.3	9604.28	11222.4	11603.6	10556
E9QFD8	vtg4	33	19931.6	20865.7	22829.1	9894.5	11593.4	14188.5
E9QCY4	nupr1	31	11059.6	13205.8	13719.7	13123.8	11569.3	15354
Q7ZUV3;Q6P0H8;A8KBQ9	gde1	14	13881.5	14061.7	15152.4	12325.9	11566.5	11895.1
Q6PBL1;F1QLR1	cox4i2	15	8462.33	6786	9442.14	7179.07	11538.8	10115.5
E9QIB1;A1L223;E9QFQ7;E9QC43	cbx5	11	9608.92	8631.54	8177.71	11202.6	11534.1	10566.6
Q08C06;A8KBI5;F1QCS2;Q502J3	os9	26	11911.7	14155.3	13527	11870	11534.1	12794.5
Q6AXL2;Q6DGX0;Q3B7E4	hrsp12	26	9653.9	9322.95	9924.91	9208.4	11509.1	8670.7
Q6PBH7;F6P873	LOC402883;si:ch211-194i10.5	17	9633.84	9999.13	9648.93	22700.9	11487.9	11475.7
Q6PUF3	hsd11b1l	17	11187.2	11390.1	12290	12975.5	11480.4	13295.8
F6P528;F1QPV4	tmem209	27	11029.2	10621.6	9533.21	11642.6	11475.8	11137.3
Q6PBS7;F1QL05;E9QBN4	pcmtl	15	12429.5	11651.4	12459.9	9886.69	11462.9	11448.7
Q66I17;F1RAK0	acsl5	23	12999.9	12092.7	14219	13716	11440.6	15255.6
Q6DBU3;F1RAQ5	necap2	13	9169.77	9745.96	9903.68	10467	11428.6	10692.9
E7F5T6;H9GXG2;A0A0G2KGP5;D6RUV4	si:ch73-63e15.2;sbno2a	4	10001.3	10757.4	11154.5	11626.8	11406.4	11722.5
Q08BD1	hmga1b	5	13210.7	10595.9	11599	10488.7	11401.7	8910.94
B5DDF0;F1QZP4	aoc2	7	11366.6	10670	8869.55	10447.2	11400.8	10175.3
A0A0G2L2Q2	uqcr10	10	9075.54	9530.34	8852.97	8652.12	11399.9	10242.7
A5PMS9	ap1b1	20	10354.4	10115.7	9963.35	11978.8	11396.2	12220.9
Q7T351	atf1	9	9217.9	8596.67	7614.75	9562.87	11395.3	8975.24
E7FBP9	casc4	18	12237	11407.6	10803.3	10598.5	11388.8	12355.9
Q7ZV53;F1Q7P7	pdap1b	21	11874.2	13788	13833.6	13216.7	11343.4	14216.4
Q7ZVT2;E7F5U9;E7FAD4;Q6NXD1	pkma	21	13281.6	15205.6	12190.5	14559.5	11330.5	14393.8
A1IH00;F1QG02	golga2	24	15012.3	14221.1	13240	11791.9	11312.9	12428.2
B8A617;A8E599;E7FH47;E9QIT4;F1R8R6;A8KBH9;F1QZR5;A7MC75;A7MC74;A8E5M3;F1RA93;F1Q918;F1REA5;X1WD02;X1WEH8;F1QX99;F1QVL7;F1QV65;E9QJ52;F8W2H7;E9QJH5;B8A630;B8A624;B8A5A8;F8W5A5;E7FGE5;A7YYA4;E9QBA1;F8W4N9;F8W342;E9QHZ3;E9QF51;E9QEU0;B8A629;B8A623;B8A5A7;A9JSY1;B8JIW0;B8JIV9;F1REG8;F1R942;F1QYL0;F1QWD7;F1Q857	si:dkey-112g5.12;zgc:173425;si:dkey-112g5.13;LOC100149563;LOC101883763;si:dkey-265c15.6;si:dkey-112g5.11;zgc:174193;si:dkey-19p15.4;si:dkey-112g5.14;si:dkey-33c12.11;LOC799537;si:dkey-84o3.7;si:dkey-19p15.3;si:dkey-84o3.4	19	10564.1	10899.4	10193.3	9861.18	11302.7	10541.6
E7FGM1	si:dkey-27b3.2	11	13896.7	14695.4	13231.7	11887.8	11294.3	13716.1
F8W2W2	kpnb1	30	11839.8	13327.2	12281.7	14933.2	11293.4	16193.6
Q3YMK9;F1QM42	aco1	23	9755.63	9343.42	8656.34	9785.93	11292.5	8993.26
Q1LYJ3;Q1LYJ2	si:dkeyp-89c11.1	21	12840.9	14563.7	14444.8	10447.2	11290.6	11874.8
F6NUH4;F1QNZ8	ano6	7	7312.49	7999.39	6590.57	7130.52	11281.4	6440.73
Q8HWF3;Q9XRX0	mhc1ufa	13	3047.34	2456.4	4065.65	10033.9	11268.4	5190.49
Q8AYE3	serpinc1	10	9304.33	10272.9	11331.7	10175.3	11264.7	9423.41
F1Q7H6;Q6DRE0;Q5CZT0	nxf1	22	10455.7	9895.64	9873.74	11810.7	11212.9	11947.1
E7EZF4	lsp1	26	13476.2	13410.5	12476.5	14010.7	11209.2	14489.3
Q7T314;E9QHS7;E9QGZ2	tomm40	22	11306.8	10629.8	10568.2	10467	11186	10692.9
F1Q7I3;F1RD50;F1QZP0;Q56A47;A7YYC2;A8KBW7	zgc:112962;MGC173689;LOC563842	7	13565.3	12956.8	13461.7	16344.2	11175.8	14315.7
Q1RMB6;B3DJV3;Q5RH89;Q0E671	cmasa	29	11858	12265.5	12553.1	12523.6	11173.1	11693.6
A4FUN5	rab43	21	10196.3	9702.96	8955.02	10979.2	11160.1	10652.4
Q66ID3;A0A0J9YIX5;E9QIZ3;F1QW79	zgc:101748	27	10965.3	11055.7	9352.94	10955.4	11140.7	11336.9
Q7ZWF0	rae1	31	10485.1	9568.3	8614.28	11411.3	11137.9	11375.5
F1QPX8;F1QK22;E7EZ71	pbrm1l	26	10388.8	10429.2	9916.21	10861.5	11134.2	11136.4
Q7ZUQ0	arpc1a	14	11966.4	10519.8	15092.3	12098.4	11108.3	11330.2
Q6IMW9	lsm6	12	11692.9	10040.7	9511.97	11680.2	11099.9	11874.8
Q6NYV1	psmd3	20	10556	10451.9	9759.88	10434.4	11096.2	11425.6
Q6DRC4	eif3g	23	11596.6	12793.3	13959	13341.3	11094.4	14947.2
A4QP97	LOC559236	22	11052.5	13047.4	9693.89	8008.05	11090.7	9572.74
E9QIA2;Q0P463;F1R0Z7	alg5	16	12543	15042.1	16013.3	12126.1	11052.7	12252.7
E7FDL7	sntb2	19	7650.72	8574.34	7741.25	9336.74	11033.3	11189.4
Q6P001;A9JTF0;E7F2Z3	dhrs13l1;CU638740.1	16	11716.2	12524.8	13655.4	11896.7	11031.4	11775.5
Q6NUW4;H9GXR0;A0A0G2KXZ1	zgc:85829	15	9321.96	9796.88	9963.87	10093.2	11024	10322.7
E9QJ57	si:dkeyp-82a1.6	17	12747.6	11348.9	11123.5	14977.7	11020.3	13217.7
F1R5K7;B2RZI0;F1RCP6	hspg2	16	10544.9	10099.8	8132.13	9120.4	11017.5	8756.5
Q7T380;F1R0L4	tmem254	7	11933	13360.1	13371.6	11704.9	11016.6	12413.7
F1QG05	ptbp2a	10	10612.7	9350.31	9022.15	12506.8	11014.7	11321.5
Q1LUK1	qil1	9	9237.46	8398.64	8853.7	9881.94	11000.9	10354.6
Q5U3T6;B8JLZ4	pmpca	15	9565.35	9686.19	9599.2	9647.6	10983.3	10133.8
Q6PHI2;F1R2C9;A8E563	zgc:65997	11	8236.78	8208.32	8368.13	6898.26	10972.2	8343.22
Q5U3G0	pgrmc1	23	14125.7	14116.2	16439.1	12344.6	10970.3	15368.4
L7T0T8;G8XYX6;A0A0G2KED5;A0A0G2KDP5;A0A0G2L3Z8	slc16a2	18	6649.83	9390.85	8317.05	11447.8	10964.7	12842.7
Q6DEM5	timm8a	12	11377.7	11215.2	10352.7	9663.62	10962.9	12027.1
A8E5P5;A3KQS0	mrpl9	13	8619.58	9206.6	8695.5	8927.99	10952.7	9979.56
E7F6T6;E7F6D2	LOC556422;LOC100330585	21	9426.33	9097.56	9328.18	12595.8	10938.8	12539
F1RDJ3	ppp1r8b	15	10813.4	10096.8	9887.52	11098.8	10935.1	12303.8
B5DDL4;Q567Z7	bud31	16	9801.03	9023.9	8456.71	9956.79	10883.3	11329.2
Q7T2E1	sec13	20	10031	10036	8984.03	10237.6	10865.7	11350.4
Q6NW45;F1R0J8;E7FDM1	pdhx	19	9351.55	9031.1	8673.12	8536.14	10838.8	9515.28
F1QR33;A8WGQ6	zgc:174904	14	6940.84	7616.5	8076.39	8761.28	10835.1	10174.3
F1QGS9	LOC100535236	28	12553.1	14385.7	17429.5	11842.3	10829.6	11989.5
Q5XJA4	amt	6	7579.69	6274.83	5292.78	12948.8	10818.5	10986
E9QCP7;E7FF26	esyt2a	19	10299.6	11042.4	10230.1	11054.3	10801.8	11572.1
Q6IQF0;Q568E7;F1RAM4	zgc:110339	22	10558	10345.9	12325.2	9221.94	10794.4	10883.8
A8E5K2;Q8AXB6;Q6PHH5;E9QFX6	hnf4a	20	9748.34	9597.83	8621.64	9555.25	10766.6	10125.1
A8E7G8;Q7ZV33	tm9sf3	18	11857	11438.4	10822	10198	10763.8	11525.8
F1R9M8	LOC792889	7	8155.21	8517.56	8465.1	9409.21	10750.9	9075.5
Q6ZM34;Q1ED30;F1QX57	vps35	20	10048.4	11967.2	11938.8	12345.6	10747.2	12198.7
B8JMH0;Q08C59;A8E5A6	iba57	15	8832.57	8466.22	8453.08	9037.24	10728.7	9202.36
E7EZI9	CR559945.3	15	12769.9	15237.5	15663.2	11713.8	10728.7	11968.3
Q5TYQ8	zc3h14	21	11213.6	10950.8	9797.18	11753.4	10724	11710
Q6DRG6;Q5U3T4	cpsf3	18	10477	8668.37	8444.07	10226.7	10700	10639.9
F1QQP6;Q504H0;E7F3R5;Q7SXL8	brd3a	33	10783	10214.8	10097.7	11922.4	10688.8	11630.9
Q503C9;F1QDN0	amacr	20	10467.8	10435.4	10662.4	8558.19	10670.3	10357.5
Q6DGX4;Q5I6X8	gcshb	11	7999.78	7583.16	7781.65	8728.36	10669.4	10011.4
Q7SZX9;Q58EC7;Q6DBQ5	gnl3l	17	8423.32	9364.3	8456.4	10267.3	10663.9	10156.9
A7MCQ3;B8JHR3;Q6IQG2;F8W4C3	gtf2f2a	15	11220.7	11079.4	10895.5	11390.5	10656.4	11200
Q6PGY7	cisd1	27	8823.45	8910.64	8953.78	8679.02	10649	11163.4
Q6PH45	prpf4	19	10010.4	9604.1	8421.69	10440.3	10639.8	10351.7
Q5U3D5;Q5TZ82	cyp2n13	33	15278.7	17696.2	18640.6	16472.7	10639.8	18279.8
Q6DGL9	rpl38	23	13346.5	16386.6	17900.9	12384.2	10598.1	12854.3
B8JLP0;A0A0B6VLS4;A2RV37	dhx37	28	9728.58	9545.57	9293.06	12629.4	10593.5	11805.4
Q7SZD2	pdap1a	8	10580.3	12474.4	13459.6	12378.3	10589.8	13529.1
Q803G0;F8W610	erlec1	20	11242	12885.8	12897.1	10829.9	10567.6	10742.1
B2GR35;Q2L6L1	cnpy1	30	14356.7	15697.4	17494.8	13086.2	10547.2	14290.7
Q7T327;F1Q7A2;B0JZK9	fhl1b	13	5297.76	5467.07	6366.18	11530.9	10537	10929.1
Q0IIQ6;Q502T6	aqp12	22	10772.8	13900.2	15733.6	11412.2	10510.2	12692.3
Q7SYI9;F6NKS7;X1WD27	zgc:66475	15	9271.61	8158.53	7220.25	13248.4	10509.2	10798
A9JSZ7;F8W298;E7FF11;F8W3S9	zgc:174259;si:ch211-186e20.2	15	11562.1	12755.2	13271.1	11598.1	10494.4	8831.69
E7FCX4;Q32LR8;F8W570;F1Q594	tsr1	12	8579.15	9259.17	8874.94	9751.13	10492.6	9497.45
Q7ZUN6;A0A0A0MPG9	paics	17	6548.81	7482.86	8366.68	9418.71	10489.8	8805.47
F1R543	pom121	22	9543.56	9258.14	8044.07	10305.8	10489.8	9888.94
Q8JHJ3;Q4G0A1;F1RB94	u2af1	12	9908.43	9952.02	8604.96	10452.2	10467.6	10000.8
F1RDN0;Q6VEU3	pno1	17	10382.7	10644.2	9943.87	11647.6	10452.8	11573.1
A2BEP0	mrps31	12	8564.16	9068.24	8598.43	9684.78	10429.6	9930.39
Q6NXA0;B8JI15;Q5U3H4	rpia	9	6349.81	7250.99	6741.31	7593.95	10425	7621.17
F1QFG2;A0JPF3	papss2a	28	12060.7	12769.6	14356.8	12668.9	10419.4	12737.6
F1RDM2;Q6GMG1;Q4V8Y3;F1QBU3	lsr	15	8074.76	8390.2	8056.19	11384.6	10413.9	10005.6
Q3KR14	ppil1	15	10575.2	9515.73	8997.18	11081	10412.9	11104.6
Q6DG81	pls3	30	8363.43	9403.09	9758.74	9175.77	10404.6	10079.8
Q503Y2;F1RDR5;A8KBW1	mrpl28	15	8108.5	8698.51	7637.03	9051.48	10395.4	9334.91
Q7ZW24;F1R333	alg11	11	11997.8	12907.4	13595.3	12116.2	10381.5	11195.2
Q66I72;E7F4I2	f11r.1	20	10615.8	11194.6	9993.5	10611.3	10381.5	11658.9
A8WG82;Q5BJ31;Q7SZQ3;M9MMF7;I3IT76;I3IT31;I3ISY6;I3ISX9;M9MMC8	ighm;ighv1-4	18	8132.11	10554.7	9382.16	13261.2	10375.9	8288.28
Q7ZVX4;Q6PE19;F1QBP2;F1R1X0;A8E578	rab14;rab14l	10	10279.4	11675	11324.4	10687.5	10375	12351
Q7ZTY1;Q6P033;Q567L9;F1R147	pla2g12b	19	14400.3	14287	16848.4	11809.7	10369.4	12495.7
Q4QRE3;F1R886;F1QFC2;Q90422;Q5XIZ5	cfb	22	9620.87	10779	10422.1	10096.2	10362	8683.62
Q7ZUW0	dnaja3a	24	7378.56	7681.72	7435.53	8710.36	10360.2	8766.33
A2RV32;A5PMC4	lman2	10	11668.5	13149.2	13799.4	11467.6	10358.3	11987.6
Q5RGZ4;A0ELQ2	atp2b1a	20	7681.01	9401.13	8423.97	9628.13	10357.4	9769.4
F1QLI4;Q08C95	wdr74	29	10806.3	12208.9	11079.9	11999.6	10343.5	12025.2
Q5TYY2;F1Q951;A4FVL2	exoc4	21	7604.51	8871.75	7836.97	8998.19	10330.5	9235.14
Q7ZUE1;Q6NYU4;E7EY65	mta3	6	9342.03	8669.4	7886.91	11548.7	10315.7	11209.6
Q6PBY8	skp1	13	8731.14	9460.28	8318.82	9971.62	10313	9937.14
F1QW05;A2RV27	coq7	19	9192.47	12838.5	9942.63	9097.36	10310.2	10797
Q7SXU3;Q8QGQ2	aldh2.1	21	12293.7	12611.2	12285.8	18194.1	10303.7	17285.9
E9QDB6	mrps23	19	8824.66	9082.33	8494.21	9798.49	10298.1	9985.34
E9QI17	si:ch211-236l14.3	19	8303.45	8968.35	8423.97	7545.9	10285.2	7894.76
F1QRX2;Q6NV25;Q6DI05	sumo3b;sumo3l;sumo3	19	9658.77	12756.2	11806.2	17229.1	10281.5	18053.2
F1R8L3;A8KB57;B9VEN4	rpz5	7	10748.5	11860.2	10028.7	9637.02	10270.4	10488.6
B7ZV69;A9JT04;I6L9H3	cbsa	16	7611.4	8559.32	8283.9	10281.1	10270.4	12392.5
Q6PBU0	fam136a	6	9929.2	8977.4	7753.27	9418.61	10269.4	9825.31
Q6DEI8;F1QKE2	chchd4	9	5815.53	6745.99	6291.38	7637.56	10265.7	8663.95
F1R3X7;E9QC75	nadk2	13	8592.43	8509.43	8482.71	8194.13	10262	8190.43
B2GT94;Q68EI0	wdr18	13	10762.7	10950.8	10464.6	11001.9	10250	11737
Q7ZTH6	hadhb	10	10041	9852.44	9810.02	8657.56	10247.2	9120.03
Q08BE3;Q1RLV5	slmapa;zgc:153887	13	10876.2	12380.7	12009.2	10234.6	10240.7	10385.4
F1RAX8	coq6	18	9041.19	8366.13	8324.2	8582.32	10233.3	9315.92
Q7T2C0;Q5VSI5	slc22a2	8	4848.28	6698.87	6319.76	8901.29	10223.1	8962.42
Q7ZV50;E9QHD8	magt1	24	11248	12837.5	14707	11459.7	10215.7	11250.1
F1QUG3;D3XD67;D3XD66	ugt1b7;ugt1b5	25	11889.4	13301.5	12789.3	11085	10204.6	11529.7
A3KP99;F1QU69;E7FBM6	mrps30	15	8385.42	8825.15	8173.15	8682.38	10198.2	9108.47
A0A0G2KL94;E7F1Q8	FP102272.1	7	7449.08	8311.81	7947.52	8445.97	10163	8172.4
Q6P0I2	psma8	10	8614.52	8248.34	7348.09	9061.17	10151.9	8493.32
Q5EAS0;F1QEF5	mrpl48	15	8577.33	9371.51	8254.58	9932.07	10140.7	9600.69
E7F3A5	wu:fb66f03	10	14753.9	14272.6	13965.2	24667.5	10132.4	13785.5
Q6DI13;F1QUE7;A0A0B5JS27	calr3b	22	15654.6	19169.3	15646.6	15497.8	10123.2	14836.3
F1RD15;Q6NTI1	cmc1	17	9748.74	9754.4	8278.41	9500.28	10104.6	11690.7
F1QAE0;Q502F8	cyp27a1.4	32	12902.7	14261.3	13384	12272.5	10103.7	12425.3
F1R5E6;E7FD28;Q7SXV9;F8W616	calub	18	13088.1	13256.2	14634.4	10540.2	10100	11158.6
X1WCD3	slirp	17	9158.83	8857.55	8560.1	9666.98	10092.6	9443.37
E9QIX6;B8A565;Q502F5;F1RBU5	c9	31	11000.8	12192.5	10512.2	11507.2	10076.9	9262.42
B5DDZ3;Q1LUY0;A1L1G2	parp12a	13	11089	12402.3	12994.5	12206.2	10074.1	11480.5
A0A0J9YJ49;A8KB74	ca5a	26	5890.1	5446.6	5031.2	7755.62	10068.5	7009.89
Q5XJR0;Q4V9N9;E9QJN5	eif1axa;eif1axb	11	9546.4	11538.2	12333.5	10838.8	10029.6	11305.1
F1QWU6;Q566S6	dhrs7b	11	12022.2	11524.8	11403.2	10984.1	10017.6	7808.29
U3JA56	si:dkey-21c1.6	6	8527.58	8787.6	9013.14	8480.38	10011.1	9242.08
E7EZJ0	AL954696.1	23	9142.92	9311.53	7765.18	10012.2	10010.2	9711.56
Q7ZVR2;Q6NYS3;Q802D4;F1QV12;F1Q7M5	cul1a;cul1b	9	9961.22	9428.5	8974.18	10303.8	10008.4	9820.49
A1L243;A0A0H2UKF5;A1L243-2	mesdc2	28	13776.1	16001.9	16523	12690.7	9983.36	12714.5
B2GSI1;Q8JGS0	snrpc	9	10082.6	9913.03	7828.17	10647.9	9980.58	9899.54
Q6PBJ9	rplp2	22	13066.8	15093.5	16625.6	10287	9976.88	10554.1
Q7T3H9;X1WC35;F1QNK8	hyi	20	8018.22	8419.73	8467.48	10079.4	9975.02	10940.7
E7F2X5;E9QDD7	itga1	16	8578.44	9434.77	7316.6	8770.77	9966.69	8847.12
Q6PH51;B3DID0;F1Q6Z1	faf2	23	9629.08	10622.6	10097.3	8948.65	9942.62	10238.9
B3DFP2;E9QEL2	uqcc3	10	7660.24	8793.26	8002.63	7793.98	9930.58	9520.68
Q8UUR5;Q5RGX5;Q8UUR7;Q8UUR6;Q7ZTV0;Q5RGX4;Q8UUR4;Q5RGX2	tmpoa	28	9557.95	8999.21	8375.9	10307.8	9919.47	10316
Q7ZVE4	snap23.1	16	7643.32	8711.68	7613.51	9191.19	9917.62	8335.51
Q6ZM62	arpc3	14	11301.7	11467.2	10939	11774.1	9901.88	10166.6
Q6VN46;H0WE38	mb	11	6692.79	7747.35	6935.97	5229.64	9893.55	5232.71
Q7T2E0	cd82b	5	6130.24	6703.91	5947.95	7425.07	9890.77	6171.67
Q503P4;F1Q8R6;F1QTF9	itih3a	14	12083	10553.7	13184	9699.12	9888.92	9291.24
I3IRW0;I3ISI1;A3KP77;F1QTU4	oxnad1	11	7583.84	7919.76	7395.75	7973.14	9887.99	8344.28
Q7T137;B0BLV9	c1ql4l	8	12929	13268.5	16459.9	9865.43	9884.29	8515.01
Q5SPD1;F6P2A7;Q5SPD0;F1R9J6;Q5SPC9	eef1db	12	10338.1	11572.2	12756.2	10781.4	9876.88	9683.6
Q503Y1;Q802G1;C3S171	gpx4b	11	8318.34	9244.56	8822	8875.38	9873.18	9492.82
F1QNW1	zc3h11a	21	10932.9	10659.7	9834.89	9856.73	9855.59	10959
Q6PHD6	ilk	20	8500.93	8836.26	7286.66	8403.85	9847.26	8640.05
F1RCB6;A2BG19;Q6IQK4;F1QC15;E9QBP3;X1WEN2	zgc:86725;DKEYP-69D2.1;actb2;actb1	10	10624.9	9414.4	9279.28	9301.44	9845.41	9662.39
F1R844	pnpla6	19	9969.43	10574.3	11286.1	10843.7	9844.48	11275.2
E9QIK0;E9QE49	emd	17	9888.88	10495.1	10241.1	9967.66	9838.93	10378.7
E7F8R3	mrpl2	13	8551.49	9056.41	7988.96	9287.5	9831.52	8913.54
A2BIP1;F1Q4P9	atp2a3	16	9463.41	9558.84	9027.23	7829.18	9815.78	7964.94
F1QSB8;E7F401;Q4KMF6;F1QPD6	ddx42	34	9058.11	9553.69	9507.72	12183.5	9814.85	12094.6
B0S5D8	zc3h13	22	9556.73	9641.65	9301.25	12023.3	9813	11341.7
E9QEA5;Q6DH66	tomm20;tomm20b	4	11489.2	10977.6	10226.2	10267.3	9770.41	10134.8
E7F6A5	mrpl47	10	8292.4	8436.6	7384.35	12390.1	9750.04	8942.46
A3KNL9;F1QP80	nudt6	11	6930.8	7240.7	7171.45	6234.81	9739.86	6362.45
Q6ZM24	tomm34	20	13284.7	10580.5	10447	12067.8	9737.08	9724.09
F1R901;Q6DBQ7	c8a	24	11453.7	10861.3	12539.7	13577.6	9730.6	11729.3
Q502G6;F1QEL4	sptlc1	10	10527.6	10893.2	11792.7	10710.2	9699.12	10148.3
B8A483	phf3	15	9570.51	8149.99	8019.41	9493.26	9694.49	9938.1
B3DGL9;B0S700;Q7SY06	hacd3	12	12185.3	12385.9	15927.4	10346.4	9669.5	9912.07
Q6P0Z1;F6NVK8;Q6TEL5;B3DIU1;E7F6S3	cul3a;cul3b	28	9269.48	9109.69	9451.78	10294.9	9667.64	9983.41
Q6DRD2;Q1LUG7	psmc6	10	9350.44	9212.36	8692.29	8479.98	9651.91	9669.14
Q566W5	zgc:112426	9	8886.98	8597.7	7884.94	9420.78	9646.35	8861.1
Q566W6	cirbpa	25	11908.7	12934.2	12137.7	14849.2	9614.87	12410.8
A5WVY7	xrn2	31	9112.42	9420.06	9025.36	10985.1	9611.17	10177.2
A2BFD2;F1RDH3;Q6PH31	ddx31	22	9231.18	8857.35	7963.57	9857.62	9584.32	9718.31
Q6DHU4	prpf38a	13	9830.92	9409.98	8256.86	9740.35	9576.91	9839.77
Q6ZM19;B0R0S5;B0R0S6	eif6	17	8928.01	10182.1	8687.42	10077.4	9560.25	10831.8
B4F6Q5;F8W4R4;F1R4L5	pof1b	16	8905.62	8062.45	7767.25	9086.29	9552.84	9358.63
Q5RGA8	ylpm1	24	8546.32	8545.23	7645.63	9911.31	9545.43	9128.13
Q5RGP9;G1K2N9	ccdc59	16	8437.3	8195.46	7903.28	9837.25	9541.73	9784.82
Q7ZWI2;Q6TEN9;F1QNY5;A7MBS0;Q1RM49	cpne1;LOC100000238	14	11457.8	11885.9	10886.2	8897.53	9531.55	10068.2
E7FDX3	ndufaf4	9	8010.93	8551.09	7930.94	7460.27	9519.51	7289.36
B3DG77;Q90417	rxrbb	7	8142.04	8470.55	7697.01	8377.25	9512.1	8637.64
Q08BN2	cst14b.1	9	6096.3	6109.1	5666.05	15629.3	9510.25	7872.69
Q08BA2;B0S6Y2	zc3hc1	8	8494.34	8419.01	7660.34	9607.66	9493.59	9256.35
Q6PFU4	cdc42	13	8667.71	8983.16	8413.19	9202.56	9490.81	8968.78
B8A4L3;A7MBT8	mmaa	21	9631.41	9651.01	9898.91	8539.9	9478.77	9082.73
Q6TGW7;F1R8D7;Q6NYJ5;Q802X5;X1WH05	syncripl	21	11950.2	11182.3	11928.4	11552.6	9473.22	12394.4
Q503Z6	abt1	17	8009.61	8541.94	7949.48	8892.09	9451	9680.71
F2Z4T7;Q08C89;B2GS04	lman2lb	12	11466.9	11951.8	12076.6	10297.9	9447.29	10392.2
A8WG87;Q5U379;F6NQ54;Q5XJR9;F1R4U9;E7F6F1	smarcb1a;smarcb1b	15	9970.04	8636.79	8142.59	9406.35	9434.33	8890.21
Q7ZUZ5;Q5RIV3	pex3	10	7510.99	8590.5	7883.7	8164.57	9411.19	8892.14
F1QZ09;Q6DG67	aclya	44	6469.07	6671.92	6546.54	10627.2	9404.71	7594.57
E7F571	si:ch1073-219n12.1	9	7868.26	8501.1	7678.78	10568.8	9391.74	10249.5
E9QDY4;E9QDY3;Q6P0E4;Q9PWD8	krt17;cyt1	10	16775.3	13057.6	11142.1	11921.4	9371.37	11773.6
Q6NVC5;F1RBR5	rhot1a	16	7770.38	7813.39	7315.46	7780.14	9368.6	8821.57
Q7SZY1;A5D6R2;X1WBD4;F1Q750	hcfc1a	27	9213.45	8606.75	7911.57	9501.27	9331.56	8792.46
F6NZ60;A8WFZ0	gkup	24	5933.87	7143.28	3714.45	7007.52	9328.79	7034.28
F1Q7W2;Q800D7	seph	14	7255.25	6422.04	6406.58	4529.4	9315.82	5074.23
Q0P459;B8JIY3	mrps6	11	8140.82	8197.42	7556.12	8331.96	9282.49	8752.07
E9QC40;E9QBH4	tpm2	12	9271.61	9463.99	8502.81	9833.29	9282.49	9068.07
Q4V9H6;F1QMF2	fam210b	11	9172.51	9331.8	9417.28	8275.01	9272.31	9088.99
F1R5H6	brd4	13	9553.19	8482.17	7606.98	9529.15	9268.61	9247.38
Q4VBI7;E7F199	stx18;CABZ01086801.1	8	11177.1	11287.2	11359.7	10455.1	9252.22	9988.23
A9C3S0	si:ch211-198n5.11	23	8351.07	8731.53	8773.1	7687.29	9218.61	9005.22
B2GQ99;Q502L2	pgam5	12	9074.12	8390	7712.45	8922.25	9206.11	8693.16
B6CS38;F8W453;F1RE78;A0A0G2KQ62	fbn2b;fbn2a	9	7687.9	8204.31	6274.8	6676.78	9196.11	7610.28
A8WHV7	mrps36	15	8077.8	8014.2	7715.35	7748.1	9194.54	8203.15
Q6P267	ubxn4	18	11110.2	11687.4	11925.3	9607.76	9194.08	9598.67
Q6P3K5;F1R5A5;F1QV31;Q9PUB5;E9QBD7	krt5	6	8352.59	5967.24	1839.51	4165.04	9189.17	2054.14
Q4KMD5;Q5TZG1;R4GF03	lpgat1	14	10765.7	11930.2	13492.8	9159.36	9182.23	9168.52
A3KMT0	zgc:158803	17	8136.06	7638.2	6839	9054.35	9172.41	8575.26
Q568M1;B8JIZ4	utp23	15	7797.43	7948.57	7214.55	9706.43	9155.84	9744.33
D7RVS2;F1QMA5;A0A0G2L9M2;F1QEK8	slc1a5	13	6222.85	8245.36	6580.21	6608.86	9149.82	8432.69
Q5PNM4;Q502B9;A2BHT9	clpp	23	8355.12	8799.74	9114.15	8611.09	9143.99	9150.11
A9C3V8;A0A0B4J1B0;A9JSV1	igf2bp2a	21	12325.1	15222.1	17429.5	10330.5	9138.43	11791
K4I874;E7EXY4	ago2;CU929240.1	27	11008.9	11870.5	13096	9098.25	9119.82	9749.15
Q6AXJ6;A9C3R5	ndufaf2	7	7787.2	8167.69	8206.31	8218.06	9116.68	8196.98
F1QKN6;Q90Z52;B3DJ94	gpc4	11	6705.05	7606.21	5682.01	8404.93	9113.99	8621.25
Q6DH43;F1QEZ0	mrpl43	18	7608.36	8103.8	7578.08	8589.34	9111.95	8764.21
Q6NVA6	myl9b	5	10372.6	10234.6	9093.63	9929.1	9109.73	10853
Q7ZW94;F6NK53	srp9	12	10288.5	11158.6	12588.3	9918.23	9093.62	10542.5
Q24JW2;Q90YS5	lyz	7	10488.1	6869.74	4123.25	10453.1	9048.81	5638.37
A4QNW1	zgc:162198	20	10429.3	10308.9	11831	8567.48	9046.22	9465.73
Q32LU1	rhot2	7	8917.17	8696.66	8501.67	8086.45	9034.28	8765.56
Q6DRL1;Q4V9K8	ddx18	5	4392.32	1834.32	2746.42	7314.83	9022.15	7166.35
E7FG83;B0S768	mphosph8	18	8183.68	7835.72	7221.8	8922.25	9010.39	8928.19
Q06RG6;F1Q9H9;A1IMA9;B0UX67	mtor	39	8526.36	7195.54	7653.91	8328.5	9008.91	12518.8
Q6PFP9;F1QFR2	mfn1b	24	6918.14	7207.88	6664.65	8170.89	9005.48	9118.88
Q1LVF8;F1QPT3;A7BI56;Q7T156	gmds	14	8177.91	7870.08	8075.56	9298.18	8970.76	7901.8
E7FBH6	trrap	41	8053.89	7373.92	6905	7765.7	8969.65	8524.56
F1QV17;E7F0U4;F1QYU5	ank1b;si:ch211-173b16.3	9	9838.31	8608.81	7185.02	7539.87	8963.54	9207.57
Q7ZUI8	eif1b	12	8733.77	8963	9311.3	9134.34	8956.88	9207.47
F1Q4R5;Q7SXJ3	yars2	12	7594.58	8546.05	7679.19	8166.44	8955.49	7627.05
F1R3D3;Q5MJ86	gapdhs;gapdh-2	7	9811.16	7687.37	6350.22	10536.2	8948.45	7415.84
B8A5H7;A4IG62;A9JT60	supv3l1	15	8310.85	8632.78	9150.2	9168.55	8935.86	9517.31
Q7T1M5;Q6DGU8;A3KPZ7;Q9PUB8	slc39a7	7	10967.4	11370.5	13479.3	10357.2	8935.49	9720.23
B3DIX5;Q5TZH9	lemd3	19	8902.48	8667.44	7727.88	9027.36	8919.1	9360.75
Q6PC53;Q6TNR6	ppiab	4	9468.58	8839.45	7965.75	8789.16	8918.55	7682
E7F4Q5	LOC100535765	8	8813.62	7822.14	7897.27	7856.17	8908.36	8330.21
Q7T3D3	gnai1	10	6505.44	7055.94	6738.62	7685.51	8900.21	7608.93
Q6PBL7	tmem126a	7	6444.45	6065.38	5718.47	6722.76	8897.99	7242.02
Q7SXE9	ndufa11	7	7792.27	7462.8	7639.1	7370.79	8894.1	8258.97
Q66HW0	coasy	14	8527.88	7735.52	8071.63	7381.27	8880.4	8512.02
F1QF68;A5PL48;A1L265	ppwd1	14	7625.89	7523.81	7321.15	8482.25	8871.51	8857.82
Q7SY26	zgc:63587	10	8972.39	8700.57	8517.31	9278.9	8869.48	8857.63
E7EZ02	lsm8	9	8718.68	8136	7077.59	8335.03	8867.44	8711.67
E7F0R9	sin3ab	16	7595.29	7098.22	6364.83	8874.49	8856.33	8267.74
F1R187;E7FBI1	abi1a	15	8929.64	8721.35	8187.97	9366.01	8851.88	9128.71
Q803G7;E9QIN4;A9ULS4;F1QV30	rab6a;LOC100536496	22	10604.6	10987.8	10058.5	9838.43	8833.37	10870.3
Q803U8;F1RE68	srsf11	17	9066.12	9025.96	8639.45	10406.7	8820.41	9529.84
A2RUY1	slc43a1b	15	6898.08	7070.34	8676.23	7724.77	8815.31	9322
Q1LVG7	atp5d	12	7446.34	7129.6	7025.69	8339.68	8812.81	7875
Q5SPA1;U3JA37;Q7ZVA9	hebp2	5	8008.49	7635.32	6245.07	6017.97	8790.13	5564.91
Q6DHN1;F1Q9Z4	preb	22	9534.14	10681.3	11365.9	9205.13	8787.72	9401.24
Q7ZV68	vps29	14	8240.02	8985.01	8454.94	9768.73	8769.11	9555.77
Q802C8	smarcd1	15	8310.74	8074.59	7472.93	8431.43	8759.12	8470.86
F1QQQ3	vtg3	15	12665.6	11308.8	15955.3	6131.48	8751.34	6745.17
F1QFT8;A7MC19;A3KP98	oxa1l	10	6623.08	7377.01	7166.89	7522.57	8746.34	7278.46
Q66HW9	ctrl	16	9202.6	12669.8	11038.5	12155.8	8737.54	9707.7
Q7ZUH6;E7EYW5;A7MCL7	cst14a.2	6	8562.74	8271.9	8017.86	9157.67	8730.51	7743.41
F8W3N3;Q9I8N9;Q90ZG6;F8W4L9	fabp7a	10	5709.94	5954.59	6368.46	4734.17	8724.77	4109.34
F1QKI4;Q7ZUH1	zgc:56576	20	10185.1	10911.7	10663.5	9382.91	8720.79	10063.4
Q6IMF9	tfa	6	13230	11894.2	11497.4	15446.4	8715.88	10611
H9GX71;Q7SYC9	zgc:63569;slc44a2	8	9146.57	10985.8	9726.94	9187.83	8709.95	8954.61
Q803M8	ywhaqb	13	8263.32	8679.58	7275.78	8225.97	8709.49	8397.21
Q7ZYY1;F1QFU5	ppig	4	7553.55	5633.62	5603.27	4626.59	8695.23	7742.35
A7E2Q2;Q7SXH6	ambp	9	12078.9	12626.6	13840.9	9600.64	8694.03	8965.12
Q6P3I8	gcdha	12	8694.56	8868.15	8531.3	10790.3	8688.84	11552.8
Q503N5;F1QZW6;A0PGL6;E7F103;F1RAB2;F1QMK3;Q0VG65	cyp2x10.2	25	10280.4	7995.58	24972.6	15667.9	8685.14	16340.2
Q7T3B6;F1R2A5;B2GRR3;A8KC28	proca	9	10013.3	10129.4	11613.5	9647.6	8665.51	8078.41
Q501W9	polr1e	22	7642.81	7682.23	7491.26	8477.8	8662.46	8592.91
A5PMV7;Q7ZV04;F1R9L6	ppp2r1a	18	8927.61	9175.74	8623.5	9259.12	8661.44	9327.59
Q6AZC0;A3KPZ0	zgc:92041	20	6335.02	9690.41	8158.96	10360.2	8645.51	7969.57
B5DDD5;Q6TEM7;G1K2I2;Q6NV31	wdr82;twf2a	11	8916.56	8014.51	7622.32	9721.86	8634.68	9107.6
Q32LR6;F1REU2	gltscr2	18	7614.24	7975.01	7512.29	9436.01	8604.5	9450.21
Q6PHJ8	myl12.1	19	6970.02	7901.97	7330.79	8702.94	8591.82	8363.08
F1R9J8;B3DHG3	zgc:194242;LOC100005854	8	5581.57	4854.26	5031.51	6019.06	8560.61	5990.34
Q5XJQ5;E9QJM6	exosc9	14	7203.06	7327.22	6901.78	8597.94	8558.49	8996.83
Q6DC93	pef1	9	6862.41	7251.19	7414.81	8125.31	8537.56	8011.5
E7FEK2;X1WF76	si:ch73-103b11.2	10	8235.87	8907.24	8147.98	10719.1	8525.9	9679.74
E7F9M7	LOC101884882	6	7400.04	7511.26	6984.25	8336.21	8521.08	7436.56
A2BHD8;F1QUU0;A3KNW3	hexb	12	12097.1	12298.4	13229.6	12452.4	8515.99	8682.66
Q6DRF3	psmb1	11	8568.21	8152.05	7198.49	8241.99	8497.29	7415.93
B2GQL2;A5PMX1	slc30a7	13	9770.33	11290.3	12589.4	10234.6	8496.64	11112.3
A4QNU8;H9GYB4	yme1l1b	13	8794.06	8949.83	8468	8725.49	8494.42	7776.28
Q1RM72;Q567A5;H9GYX3;H9GXB8;Q7T296;E7FCQ5	im:7143923;LOC101886030;cpne5	7	6528.85	7782.64	7418.95	7849.55	8489.05	7685.67
F1Q6S4;A9JR90;A4VCH3;E7EYX0	abhd16a	23	9462.91	10439.5	10668.7	8753.87	8486.45	9604.84
F1QZ93;Q4V8Y6	ergic1	12	8464.45	8669.09	8388.43	7909.27	8485.16	8051.9
Q4V918	psma3	11	7574.22	7601.48	6195.13	7566.96	8480.62	7462.98
Q7ZUY2;E7F7R8	emc8	16	9424.1	11597.9	12427.8	9635.74	8478.96	9947.74
E7F429	LOC100004621	28	8521.7	8009.06	7840.39	10077.4	8469.23	10449
E7EYQ0	serbp1b	8	10597.5	12893	13794.2	10939.6	8450.72	10121.3
A1A5Z2;A3KQ59	usp39	18	7820.94	7347.28	6658.02	8063.61	8446.74	7714.1
A0A0G2KQY6	slc39a14	5	8494.34	9640.62	8638.52	7227.72	8444.79	7184.76
A9JRU2	pdp1	15	8506.71	8375.18	7890.22	7735.54	8417.85	7866.9
Q66L51;A5WW99	coq5	15	7030.91	7972.64	7311.93	6777.04	8414.05	7703.5
Q1LXG0;A4IG49	si:dkey-102c8.2;gls2b	4	3223.74	3220.23	2998.68	4822.66	8410.26	3265.53
F1RAR2;T1ECV4;E7EYG7;A2BIL7	baz1b	14	7862.38	5881.13	6312.41	8632.94	8408.13	8017.96
F1QH83;Q90ZY6;Q6IQV4;B8A5H2	tlk1b;tlk1a	9	8376.4	6997.2	6120.75	8427.77	8407.94	8225.42
Q7ZUF5;B0S5D9;A7YYI3	tm9sf2	31	9873.07	10529	9364.96	8342.25	8390.45	10595.6
Q0P473;Q5PR48;A9C3N6;A3KNH5;A8WGJ3	zgc:162025;zgc:103536	7	7774.03	6586.64	6203.73	6671.54	8389.98	7309.89
Q5RHQ4;Q6NY83;Q5XJV1	sccpdhb	8	7635.42	7029.71	7608.54	10118.9	8378.41	10404.7
Q6P3J7	ehd2b	15	7497.51	8057	7371.19	7946.64	8356.56	8065.1
F1QU59;Q6NUW2;Q7T1D6	znf622	13	10606.7	12600.9	12981	10118.9	8340.63	11884.5
B8A463;F1Q5B2	ttc7a	11	7221.71	6725.31	6785.86	7759.67	8330.36	5841.97
F1QQV6;E7F9S7	aqr	4	3638.67	4790.48	3811.73	6969.95	8301.93	5789.63
H9GYX9;H9GYJ1;H9GYQ8;H9GYI4;E9QIL7;H9GYL5;E9QHX2;E9QBM2;F1QKY6;A0A0A0MPQ8;A5PMW5;F1RCI1;H9GZG4;H9GZI8;F1Q8Z4;A8KBU2;E7EYN9;H9GYN0;E9QF14;F1R6C1;A9JSX9;E7FDB7;E7FCQ6;H9GYV5;H9GYX5;F1QMQ6;H9GYZ8;F1QNQ4;F1R9W1;F1R784;F6NU75;F1QLY1;F1QJK8;F6NR01;F1R5Q8;F1R284;H0WFD1;F1QIU2;F1QLB5;E9QBS0;X1WHH2;F8W3S5;E7EXF6;H0WFG8;A0A0G2KTT5;E9QJ09;X1WD77;H9GYR0;E7FB77;E9QEM3;H9GY95;H9GZL1;H9GZI5;E9QBH7;H9GZA2;H9GYV2…	si:ch211-205a14.7;si:ch211-232d10.1;si:dkey-41c6.3;si:dkey-3h2.3;LOC101886178;si:ch211-205a14.1;zgc:174180;si:dkey-156k2.4;si:dkey-27n6.10;si:ch211-76m11.3;zgc:174178;si:dkey-159n16.2;si:ch211-76m11.8;si:dkey-27n6.4;zgc:110171;si:ch211-106j21.4;si:ch211-205a14.4;si:ch211-227e10.6;si:ch211-227e10.1;si:dkeyp-100h4.1;si:dkey-240n22.3;si:dkey-151g22.1;si:ch211-227p7.5;si:dkey-211i20.2;si:dkey-82i20.1…	18	7881.33	8722.89	8251.99	9167.46	8256.01	7161.91
Q6DGK4;Q6ZM12	zgc:92880;OTTDARP00000002003	7	10152.7	6048.41	5906.61	6080.66	8255.18	7116.89
Q1LXR3	rrbp1b	14	8058.04	8030.25	8174.09	6771.51	8251.85	8522.44
Q5EB15;Q1L8E2	pmpcb	20	6769.7	7555.08	6994.92	7347.75	8249.81	7391.73
Q6DI36	rab15	6	9173.52	9358.75	10219.7	9030.82	8249.07	9987.27
E9QEP6;E7FDV5	iyd;LOC100330940	17	11430.4	9533.53	11419.7	10508.5	8241.57	8904.19
Q6PCS6;G1K2J9;A0A0G2KMH2	mtfp1	7	6817.93	6377.91	7549.8	5882.91	8226.94	6471.29
F1QZM0;Q498P2	mrps35	19	6580.83	6761.21	6326.7	7121.23	8226.2	7402.63
Q7ZUM5;Q6NZU0;F8W5B2	hspa4b;hspa4a	15	6930.1	6501.05	5513.24	7848.36	8224.53	6597.86
A2THY5	mtx1a	8	6686.61	7119.31	7068.48	6874.34	8222.13	8278.15
Q66HY0;F1R665	sdprb	17	7782.84	7842.1	7203.67	8150.13	8221.2	8870.16
E9QGJ7;E9QBV4;Q6P4U8;E9QED9;E9QB59	zgc:77816	11	8281.16	7798.17	7170.11	8860.45	8205.28	8328.86
F1QJ31	LOC100329390	18	7082.08	7258.09	6300.18	8407.41	8164.72	7085.95
E9QDD3;D3XDB0	ugt5d1	9	7529.43	8419.52	9085.45	8582.22	8143.52	8064.24
B0R0M9;Q7ZVH8	rps6ka3a	17	7929.16	8207.5	8270.33	8882.9	8135.19	9091.98
Q7ZUK9;E9QD85	rprd1b	25	6634.33	7139.89	6249.01	8085.07	8127.23	7684.22
F1Q924;X1WEZ4	col6a6	17	11112.3	10822.2	7483.18	9116.25	8116.12	8630.79
F6P9F0;A5WW31;A5PL60;A1A5Z8	s100u	19	11761.8	11042.4	9474.67	9728.29	8115.75	10543.5
T2FJK9	vclb	9	6438.47	6918.92	5793.69	7421.61	8113.25	8157.46
Q7ZW27	arcn1a	15	8505.09	9130.06	9876.33	8922.15	8100.84	9854.23
E7F796;Q5PYH5	dlg1l	17	5675.29	6228.54	5679.21	7467.99	8086.4	7523.13
Q7ZUB7;Q6P4V2;A2BGN5	slc1a3a	21	5336.46	7317.24	7004.24	7001.69	8070.47	7604.4
Q6PBJ5;Q1LXA2	dpm3	7	9003.2	9728.17	10088.7	8627.01	8063.07	8485.9
Q6PBK1	ccdc58	15	7752.34	7696.84	6700.18	6844.77	8046.68	7177.82
A2BIE7;E7F5M9	tapt1;LOC558330	13	8190.88	9917.14	9781.02	8690.29	8046.59	9024.5
Q6TGT4;Q1LUX9	tbxas1	22	12049.5	12519.6	15433.2	8285.19	8045.94	7274.12
Q561S8;Q6P2U5	arf6b;arf6a	10	6787.23	7859.69	7541.1	6009.47	8034.83	7007.48
Q1LUX7;F1Q5F0;Q08BL8;F1QN00	clasrp	7	8121.17	7106.97	6463.14	8209.95	8025.85	7770.5
F1R2R8;A1A5X3;Q1L9B0;E9QDM0;E7F589;Q1L9A9	nfia	20	7835.13	7494.08	6478.79	7553.51	8013.72	7654.72
E2FHP7;A8E7E5;F8W260	cfhl3	8	7316.65	8701.08	7924.41	9244.39	8010.94	7940.17
Q7T3F5	slc25a27	11	6475.25	7562.69	6960.42	7682.74	8007.61	8572.08
Q7SXY7;F1RA02	cyp46a1.4	5	4815.55	6697.33	9480.27	9274.25	8005.76	7669.66
Q6PHI8;Q7T2Q9	tktb	12	2996.98	2558.45	2597.13	11401.4	8000.57	3376.29
F1RCP0;Q49GP4	pi4kaa	21	6867.07	7204.39	6386.07	7538.09	7997.15	6847.16
B8JK94;B7ZV49;Q504D3;Q6IQI9	mtg1	12	6871.73	7364.77	7302.92	7104.12	7993.91	7087.68
Q566X4;Q5PNQ5	alkbh7	7	4987.5	5170.28	5264.29	5795.21	7963.54	6491.63
Q9DDE2;B5DDQ0;Q5PR42;F1QB42	nots	4	10556	11195.6	12775.9	6634.86	7950.21	6679.52
Q4H4B6;Q7ZZ35	scrib	45	6313.03	7365.9	6798.39	9094.89	7948.73	8276.71
Q8JFT7;Q7SXT4;Q6TNT4	kpna3	13	7612.52	8562	8392.06	9489.11	7939.93	9788.68
Q1LXC9;A9JSS8	ints3	11	8112.35	8129.73	6912.25	7698.96	7935.3	8423.14
Q66I37	nucks1a	6	7807.57	6854.72	5840.31	8574.01	7929.38	6851.79
A0A0G2KUB6	wu:fj16a03	12	9644.58	8020.17	5789.44	7304.54	7928.08	9500.05
Q5GA10;F1QU20;Q5GA11;B3DKP3;Q5GA12;F1QAB7;Q5GA13;F1QC55	ogt.1	20	7415.54	8736.99	8677.27	9640.29	7925.67	9648.9
E9QIQ3;A8WFZ2	nup62l	16	7538.65	7022.1	6600.93	7471.84	7925.58	7674.77
Q5XJA3	prrc1	10	7491.74	8550.27	7591.65	6903.7	7920.39	9357.18
A5WV15;Q6IQU4	cwc15	13	7221.2	6711.42	6386.69	7892.36	7912.8	8518.19
F1R0U5	larp1	13	9578.21	10481.7	11728.5	9663.92	7910.21	9504.87
Q0P3U1;B8A4G1	dhrs7	13	8792.95	9538.26	10006	8698.2	7905.49	9565.6
Q1LUV5;A3KNW4	s100v2	10	8626.17	8036.73	7172.49	7637.16	7904.84	8147.62
R4GF25;Q5RFW3;Q6NYF4;R4GEY6	nup43	16	7670.47	7288.85	6431.13	7662.97	7901.69	7885.41
E7F1Z3	BX470131.2	14	5674.99	5595.66	6134.11	6302.44	7885.31	6778.04
Q5XJ39;Q504F1	mcfd2	27	9427.65	13333.3	15566.8	10182.2	7876.97	13416.3
A0A0G2KGY0;Q6PG31	rnps1	21	7322.83	7035.68	7481.01	8497.68	7866.23	7947.78
A3KQS1	prcc	9	6749.74	7067.98	7916.85	7316.21	7827.81	7880.78
Q1LVB6;Q5SPH9	mrps10	5	6723.09	6890.52	6711.27	7419.83	7823.64	7494.02
Q6TLE4	mmgt1	4	8608.23	9573.75	10460.4	8653.11	7818.18	8725.17
Q7T012;A2RUZ8;F1QN92	hdhd3	13	5045.96	5584.04	5304.28	6002.85	7814.29	7170.3
A4IFY6;Q08C63	si:dkey-172m14.1	6	6176.95	6258.68	6506.55	7125.98	7809.11	7564.1
A3KP51;B0UYI3	mrpl37	21	6608.29	6548.06	6154.73	7552.23	7808	6549.18
F1Q6Z6;E9QEM7	si:ch1073-179p4.3	17	6696.85	6645.27	6800.67	6488.33	7798.28	6767.15
Q6PBS8	chchd2	7	7009.64	6440.76	6162.91	6503.35	7797.81	6243.49
F1QXQ1;Q6NYA0;B2GSG5	srsf1b	12	9330.17	8135.49	7754.72	8202.14	7794.85	8089.59
F1R6G6;F1QIN8	stim1b	12	8899.54	9949.65	10345.9	9815.3	7791.15	8784.46
Q7ZW00	agk	13	6658.95	6853.8	6657.91	6811.15	7789.67	6411.23
F1Q781;E9QEQ6;Q6P3L0-2;Q6P3L0	mvp	14	7182.5	7441.3	6345.25	8817.15	7772.63	8202.86
Q1RM09	basp1	11	10152.7	9878.87	9030.96	8985.04	7766.43	10133.8
Q5RKM3	stip1	14	6758.05	7673.8	7514.47	7910.85	7761.34	7462.4
U3JAU9	si:dkey-66i24.7	8	6881.46	6959.14	6410.41	6861.09	7759.58	7457.96
X1WB81	hhla2b.2	10	8716.04	10587.7	9936.31	8654.59	7756.06	9208.15
F1QH50;Q803E1	zgc:55870	16	7253.32	7413.53	6756.95	8313.28	7755.22	8071.95
E7FAP3	sec24a	9	9008.57	9562.03	8586.1	8029.8	7750.5	7539.33
B8A454;Q7T307	bag2	16	5474.06	5755.32	6708.57	8725.98	7741.99	8972.54
Q4V8Z7;T1SXK0	dnm2a	22	9835.98	9404.73	10912.1	8897.04	7740.87	8373.98
A8KBX8;Q6AZB5;A2BIR7	sdf2l1	15	9121.54	10466.3	10674.9	8188.89	7739.39	8491.49
Q502B4	ddx47	26	9071.29	9419.55	7658.47	8199.37	7721.71	8556.76
Q7ZV55	eif3i	12	7988.94	9016.49	9207.28	9054.25	7711.52	9123.6
Q1L8S1;Q7ZW44;E7FGC5	chtopa	9	8516.74	8180.24	7702.61	8555.42	7702.36	8046.4
B0R0V3;Q90X38;E7EY19	gpkow	13	7440.47	7204.7	6682.36	6930	7694.3	7117.86
E7EXC3;Q568N5	FP340264.1;baiap2l1b	9	6961.51	7203.05	6948.82	7342.41	7689.12	7813.88
Q6DG78;B8A539	rdh12	13	11609.8	9739.58	14606.5	7134.58	7683.19	7946.05
Q6DHC1;Q6P129	rab18b;rab18a	10	7657.71	8158.74	8180.1	7913.32	7676.44	9295.29
Q7ZVI6;Q6NWJ5;E7F244;A8KB60;O42271;B8A516;Q6DC49;Q6NWK7;B8A518;A7MBS2;A9JST4;Q8AWD6	tuba8l4;si:ch211-114n24.6;tuba1b;tuba8l3;tuba1a;tuba1c	12	7401.76	8177.15	7904.21	8119.68	7648.29	9253.84
Q5RJT5;F1R2K1;B8JM36	mrpl16	11	6468.26	6723.05	6129.35	8040.18	7641.53	7052.88
E9QI07;E9QDE6;Q6P937	clta	24	6022.73	6596.82	6249.73	6574.45	7622.46	6691.47
B0S740;Q0P451	coa5	10	6221.63	6314.85	5760.33	6346.24	7620.42	6305.96
E9QEN4;E7F4U8;E7F172	scaf4a	22	7043.17	7766.69	7258.48	8293.1	7615.7	8465.46
Q6PBM1	glrx5	13	7152.4	6713.89	6734.78	6652.26	7613.48	6987.52
Q6DRM8;Q6PHE7;A2ATX1;A2ATX2	polr1c	7	6458.94	6952.66	6800.67	7446.83	7612.18	7822.75
F1QCK7	si:ch1073-55a19.2	7	8383.6	7821.62	7481.53	9525.2	7604.31	8333.87
Q561T2;B2GS00;F1QUT9	ppie	16	6735.55	5956.23	6373.95	7420.82	7592.09	7911.73
E7FC33	stag1b	26	6956.74	6162.08	5749.14	7021.46	7587.83	6956.58
Q6PGY8;Q5RGD7	exoc2	22	6216.16	6655.56	6184.98	6954.62	7583.02	6712.68
Q7ZVG3;Q6P124;F1QJB8;F1QX72	g3bp1	26	9371.82	11744	12920.9	11782	7573.11	10595.6
Q5RGV0	impdh1b	12	7945.06	7700.13	8658	7951.09	7553.67	9053.9
A0A0G2L0J2;F1QJ10	LOC100332843	13	12786.2	13123.5	14821.9	6020.64	7552.74	6661.39
Q7ZUX8	dynlrb1	6	6833.53	7420.21	7654.12	6368.19	7536.82	7431.84
Q6AZC1	psmc5	14	7353.63	7838.7	6546.54	6735.02	7536.82	7711.02
Q6IQJ6;A2BGH2;Q7ZWA6;F1Q4S2	ppil2	12	7126.97	6956.16	6573.37	7836.5	7515.06	7829.88
Q0P405;E9QJ11	minos1	6	6023.44	5776.92	5258.18	6501.77	7513.95	7165.29
F1QB72;Q0D286	mrpl35	5	6633.11	6940.93	6329.71	7030.86	7512.28	6806.67
I3ISK1	aff4	8	7041.96	7036.4	6553.69	7765.4	7498.58	8238.53
Q6P6F0	rps17	10	9121.54	9409.67	10006.8	9346.72	7489.69	9350.24
E7EZG8	CABZ01117832.1	20	10182.1	10031.6	8660.07	8220.33	7473.31	8883.75
F1QPY7;Q66I63	snrpg	13	6189.51	6281.62	5329.56	7384.44	7446.36	7173.29
F1R9Y9;A7MCL8	etfb	16	6226.9	6396.73	6214.51	5323.96	7422.11	4538.9
Q7ZVK5	pcbp2	16	10478	11167.9	12095.2	10543.1	7413.77	9048.99
F1QIW3	LOC100331439	7	4307.92	5176.35	3770.81	3731.37	7410.81	5344.25
B0S5M5;A4FVM4	lss	10	6337.35	5008.67	5008.92	5526.86	7408.87	6561.9
G1K2S0;B0S6R1-2;B0S6R1	nckap1	26	6611.84	6540.14	6534.32	6708.23	7408.03	6845.33
Q1LVG2;Q7ZTY7	use1	12	8455.23	9594.74	10771.2	9100.03	7401.09	9446.45
Q6PC82;Q6P102	ywhabl	10	6870.01	7229.9	6382.34	7145.16	7393.13	7696.56
Q6DHS5;Q32LW4;D3XD46;F1QAF6;D3XD45	ugt1a1;ugt1ab	14	9990.2	7815.25	11753.3	8403.05	7381.93	8839.12
F1QDH8;A5HAK0	rnasel3	5	6624.8	12978.4	7121	5263.26	7380.07	4633.38
Q4U0S5;F1QR81	paf1	15	6294.69	6217.73	5859.47	7070.41	7374.8	6857.47
Q5U3V6;B8JMA3	ythdc1	9	6542.53	6020.73	5829.64	6527.28	7372.11	6738.8
E7FBD3	apoba	18	7424.26	8419.42	8242.15	8599.22	7366.56	5815.85
U3JAZ6;F1RCR2;B3DIJ1	zgc:195081;LOC559344	8	7485.05	8461.8	8123.22	8588.05	7341.93	7854.56
Q7ZTU7	sardh	2	3635.53	827.828	2142.02	6711.59	7341	4641.77
Q803L4;F1QEQ6	tceb3	21	6586.61	6323.59	6165.09	6914.28	7304.9	7201.05
F1QFS0;Q7ZW77	msmo1	4	8890.73	5898.01	5491.18	3851.51	7301.38	3336.48
B0UYN4;A4IGF7	zgc:162944	11	6658.14	6503	5989.28	6908.94	7291.1	6525.66
Q6PEG8;F8W2E1;E7F1X7;F8W467	srrm1	7	6465.62	5215.96	5055.44	5900.11	7277.58	6571.16
F1QGJ8;A4QN71;Q1JPV0	tmem135	10	4947.78	4932.44	5509.82	6743.62	7261.57	7562.17
A8KBW4;Q561T1;F1RB89	dync1li2	21	6285.47	7650.24	7300.23	6382.23	7227.4	7746.69
Q7ZSY3;A0A0G2KS58	smarca4a	12	7793.18	7404.68	6409.38	7404.71	7227.12	7158.54
F6NXK5;F1R9K9;A4FUM7;F1QGE2;E7FC70;Q5FY48	xrcc5	20	6789.86	6491.17	5655.8	6685.39	7213.51	6165.11
Q7ZWE1	pwp1	10	6023.85	6548.88	5235.7	6914.08	7196.85	6490.95
B3DKQ7;Q6TNQ8;F1QP64	sf1	9	6584.68	6590.65	5325.11	7401.64	7181.85	6128.29
Q7ZU67;A8E590	eif4a1b	17	7761.77	9276.35	9426.08	8739.43	7152.22	9926.53
Q4V9N0;Q1JQ42;F6P928;A4QP46;Q08BS5;A7MBQ2	pipox	9	6203.5	7364.77	7205.23	6786.53	7148.24	7605.65
Q6DC71;F1Q4M2	rdh12l	12	8088.94	6924.57	7497.89	9281.96	7148.06	7114.96
B3DKJ0;Q8JHG7;Q7ZTS3	cct7	17	6681.85	7045.14	6580.73	7448.21	7132.6	8232.27
F1RE77;Q5BLE9	vrk3	20	6898.58	5013.3	5560.28	7363.38	7120	7058.57
E7FE01	dis3	38	6888.86	6311.76	5835.33	7373.76	7110.01	7112.36
A5WWG5;Q7T3G0;A5WWG4	srsf3b	8	6418.2	6194.59	6008.65	6658.69	7092.32	7103.11
B0JZB3;F1RE15	mogat3a	17	9351.04	10441.6	12617.4	8873.21	7085.29	8051.32
Q7ZUN3;B8JI50	dmap1	12	6337.45	6075.46	5679.62	6839.63	7078.16	6479.58
Q6DH22;A0A0G2KW99;F1Q6Y1	rgrb	5	5824.54	7022.71	7596.21	6977.66	7075.38	7895.24
Q7ZW40;E7F2J5;F1QCU3	uso1	28	7234.37	8849.01	8892.24	6864.84	7068.06	9464.48
F1QRI1;D3XD56;E9QF86;D3XD58	ugt1ab;ugt1a6;ugt1a7	14	3506.84	4342.77	5829.32	5317.74	7049.27	5730.63
[truncated: 1,816 more rows]
