# Supplementary material for: Capn3 depletion causes Chk1 and Wee1 accumulation and disrupts synchronization of cell cycle reentry during liver regeneration after partial hepatectomy
Source: Cell Regen. 2020 Jun 11;9:8. doi: 10.1186/s13619-020-00049-1 (PMC7306836; doi:10.1186/s13619-020-00049-1)
Supplement: Supplementary file 3 — Additional file 3: Table S3. Full MS data for six PH protein samples. [file 13619_2020_49_MOESM3_ESM.xlsx]

## Sheet: Supporting Table S3
Supporting Table S3. Full MS data for six PH protein samples.
Majority protein IDs	Gene names	MS/MS count	PH_3b_1	PH_3b_2	PH_3b_3	PH_AB_1	PH_AB_2	PH_AB_3
Q6NWF6;A8WGN0	krt8	516	459627	490999	428020	541657	516993	443850
E7F1R1	pcxa	630	475290	546541	587961	375122	489033	423335
R4GE02	si:ch211-113a14.11	400	403087	449197	265750	332942	414816	299445
B8A4D7	rrbp1a	644	546785	387441	706303	639853	410665	602798
Q7ZTS4;B2GQG8	krt18	491	354572	381419	337231	397988	398535	345867
F1RBA4	dspa	341	255216	321489	241394	262539	340051	243251
Q7SYK7	got2a	247	239876	247497	252159	304805	329595	331829
F1R8E4;E7F1I8	cat	436	252056	229854	242569	301035	315801	321845
F1R9Y8;E7F9M4;Q7ZU44;F1QB10;A9JSW9	hdlbpa	499	441882	312783	588003	488623	312199	494126
Q08BA1;Q6EE37;Q58P23	atp5a1	453	255297	283207	247004	266589	299844	268673
F1R446;A3FG33	spna2	377	261679	289976	225008	238333	297024	222199
Q6P3L9;Q803T3	glud1b	393	225756	249928	242579	322778	292315	313947
Q8JHI0	slc25a5	219	223557	220372	234312	224475	258119	217933
Q6P3J5	eef2b	458	324251	270991	471588	416405	253606	406243
Q0D294;A4VAK6;A3KPR4;X1WGM1;E7F7C7;Q0D272;A4QN89	zgc:153409;hist1h4l;si:dkey-108k21.23;si:dkey-108k21.12;LOC100538129;zgc:154164;zgc:163040	340	235980	262073	159052	200755	245608	179463
I3ISA3;F1R3G4	myh10	257	172600	206370	152627	174453	244277	170048
Q1LWN2;Q8JH37;A4VCF4	vtg1	643	514561	192349	559519	549121	229230	511197
F8W5B8;E7F2Z5	pygl	211	192069	234060	163773	170651	219861	173249
Q9W6T5;B3DFN3	lmnb2	222	190220	209750	131711	141196	219567	145794
Q6PHH4;F1R7X5;E9QGZ1	suclg2	251	174306	202184	198619	200636	212929	219471
F1QXG4;Q5RGK8;Q7ZT42-2;C9QNV7;Q7ZT42;C9QNV8;Q7ZT42-3	snd1	352	271193	199864	372734	335200	206086	338916
Q8JH71;Q7ZW73;E9QF34;E9QBQ4	aldob	238	192590	186982	186446	212150	203335	187414
F1Q749;Q7ZUT3;Q498Z9	dkc1	176	202096	238196	136463	130578	202053	122889
B3DKC5;Q90XD7	lmna	258	221717	236562	150563	146586	200849	161107
E7FAZ5	hp1bp3	178	146507	168018	92829.4	129163	198940	135642
Q568D0;A3KPR3;X1WDH2;B5DDP0	histh1l	191	169261	202658	116309	133808	198333	119056
F8W4C0;F1QXB0	sptbn2	256	156309	178277	154522	159774	196551	152261
F1R7K1	prpf8	201	178542	195355	132706	149977	191294	145257
B0S564	p4hb	340	257882	179659	362625	335340	190922	324109
A8KBV1	oxct1b	226	168355	170610	179947	179336	188768	177125
F1R9W9;Q7SY23	aldh4a1	236	187779	208176	207458	180761	188161	204822
Q4QRF5;A8KBJ5;A8E503;X1WC76;Q4QRF4;A2VD45;A2VD44	zgc:113983;si:ch211-113a14.14;zgc:113984;si:dkey-108k21.24;zgc:158701	241	173668	191017	119707	191260	184079	142361
Q7T3L3	hsp90b1	327	309144	182503	445570	349857	183883	353376
Q803B0	hspd1	203	153598	168018	157623	161330	182777	169406
F1R9Y5	pck2	268	149182	165324	160492	176981	182248	177988
I3ISA6	eppk1	223	163184	176572	160926	177478	181837	172786
F1QJK4;F1QC64	myh9b	210	168534	202850	140337	149956	180946	161349
Q92005;Q4JIY5;F1QI74;E7FD96;Q4KMK1;A7YYA5;A2VCX2;Q6P969;Q568F0	eef1a;eef1a1l1;eef1a1l2;eef1a1a;eef1a1b	312	223279	189484	240557	247006	180838	211509
E7F8G7;A5WV02	pleca	283	150645	165687	139036	159666	180359	153925
Q9DGL6;Q7ZU25	atp1a1a.1	203	117084	148387	133711	136940	177226	131346
Q6DHT4	aldh6a1	216	112578	130290	114065	177877	176002	161149
Q2LEK1	dync1h1	326	172277	171034	181545	163123	174152	168215
F1QFC0;Q7ZYY3;Q5XJ12	hspa9	199	161964	173041	182392	161362	168483	163182
K7DY89;F8W3C1;E7EZK4	tpra	195	151641	166656	109905	118815	164029	123447
Q6TH48;F2Z4R7;Q32PU9;F1QZU7;Q1JPX8;A5WWE7;A0A0G2KZR6;H9GYU2	aldh2.2;aldh2l;LOC100536795	248	154199	173888	174093	160498	160759	191816
Q7ZVG7;F1RCB0;A8E5P0	fgg	104	139622	118074	107852	101570	158537	122910
Q6TGU8	rrbp1b	302	198918	122140	248655	246250	154856	232846
E7EY75;Q08CQ9;B8JLQ3;F1R6L6;B3DH54;Q6DRJ8;E9QB18	ncl	190	181621	212584	141565	145970	152134	143762
E9QCD1	fga	116	128295	109278	97521.7	96330.1	151988	110904
A7YT47;Q561U8	hadhaa	182	155366	182059	158978	132295	150392	151913
Q6P5L8;X1WFF1	hsdl2	156	162377	185368	173988	125512	149736	136769
Q6NYV3	h1f0	145	155672	174504	106391	149718	145487	116160
Q6PFN9;A0A0G2KSN1;E7FAR0	gldc	110	85488.7	101944	88746.7	103680	144537	108988
Q7ZTH8;Q6NYM4;Q502R3;B2GT87;A9JTB3;A2CG95;A2CG94	acadm	136	139577	157819	144730	135622	143930	144015
Q6P4V5	scp2a	124	83892.8	79303	90369.4	101144	143216	123131
A2BII1;Q6NYL5-2;Q6NYL5	gpt2l	133	71381.1	79366.5	74408.1	102863	139907	101393
Q5U7N6	tln1	191	112739	126770	97550.3	102233	136823	99549.7
A8WG05;Q7ZVI7;Q7ZVF9;B2GTB1;B2GS08;E9QD59;E9QH14;C5IG37	actb2;actba;actbb;actb1	180	137163	145018	104028	103477	136647	103783
Q6PEI6;F8W4M7	aco2	196	95819.3	104184	105084	107925	135325	114717
B0S754	snrnp200	165	131445	142577	93897.4	102897	135159	100510
X1WGN6;Q803D7;F1QUR3	pdia3	236	193434	130704	260902	233796	134679	239259
Q499A8;Q5RHR0	parp1	137	125368	143132	80189.7	104100	133778	124585
F1QYX8;A3KMH5;Q561T0;Q0IIQ4;A4FUL2	hadhab	143	119956	134083	121972	118783	132721	130672
Q6NYQ7;A7YYF6	nnt	170	112622	118831	116023	130405	132574	132367
B8JL43;F1R858;Q6P3G0	tfa	269	221583	112647	291218	267172	132055	272685
Q5RI09;E7F7U8	tprb	167	119758	139016	92166.7	98321.8	130078	96305
F1QXP5;Q6DI12;Q7ZVV5	mthfd1b	206	134246	119133	184276	156523	129951	177767
Q7ZW95	rpl4	214	175625	140458	229972	196477	129128	193617
Q6P3L3;Q7SZD3	hspa5	304	213118	142083	300162	234909	128786	236795
F1Q4Q8;E7EZU7	sardh	177	108906	124450	120554	115532	128365	135326
Q6NYR4;Q7ZVJ1;Q6TEQ5;P79984;Q90473	hspa8	141	128600	143424	106402	117940	127435	110030
Q6AZA0	acat1	173	103673	119164	102746	115121	127121	114411
Q3MU74	c3a.2	144	177600	86371.3	210168	257516	126906	222462
Q4VBK0;A8WGC6;F1R2V7;A4FVM5	atp5b;zgc:163069	317	105549	118195	110879	119150	126240	121773
Q08BL7	glyctk	123	86897.1	88360.5	91003.4	111157	125702	105670
Q6DRE5;F1QD17;Q6PH34;Q6TEL4	nop56	175	118161	141518	80782.4	85187.3	122804	90027.3
F1RDA6;Q5RKM2	ndufs1	173	109247	122119	107323	111946	122638	118182
Q1MTC4	vtg2	297	242219	106958	303062	285265	122187	273981
Q6DEJ3;F1QDA6;F1QCU1	acsl1b	173	108772	119073	134854	106366	121688	115370
Q6TNV0	cox4i1	146	110262	119204	104342	104749	121384	111505
I3IRW7	abat	169	93234.2	88914.3	91235.2	117368	120503	122963
Q804G7	anxa4	128	65292.6	78941.8	32649.8	89141.7	120386	111684
F1QTB5;F1QEI0;E7FAG5;F1QQM6	rpn1	200	144802	112990	194724	176592	120376	169732
Q6PC13	phb2a	126	104221	116813	103747	106276	119984	110536
Q7T334	mdh2	113	102031	107856	111154	105290	119094	106787
B8JMZ1	ugp2a	128	106537	110660	85659	109699	118986	110747
E9QCV2;E7F4T0	plecb	194	116572	135253	93729.1	94214.1	117096	94808.5
F1QHH6;Q1RLY6	kmo	141	96788.7	104981	96848.5	107535	116822	109441
Q6NY49;F1QCW3	LOC407663;si:ch211-107o10.3	144	96995.1	104749	114383	107553	116401	107503
Q6DRM9;E7F0X6	smc1al;smc1a	125	111186	119708	77383.6	81989.1	115305	88953.2
B8JKW4;F1QT13	c3a.1	212	127630	83681.9	138369	155529	114943	163129
Q6TLG8;Q7ZVD9	rps3	203	165994	122069	220308	189834	114845	180674
F1QC46	nup210	134	90801.7	101359	68587.3	81238.4	114571	68955.4
Q7T2C2;F1Q8J4;A9JT52	acadvl	119	104230	130280	94067.8	82875.9	114394	87243.9
O42248;A7E2L4	gnb2l1	166	156138	118054	222182	180869	114199	182348
B8JI08;F1Q5B8;Q58EE8	ogdha	145	93467.5	107260	101501	103274	114169	115865
Q6PE26;A0A0B5JPZ1;Q6NV30;F1RE67;Q9PUC1	calr3a	145	159720	110539	226331	206901	113474	193512
X1WGX5;E9QJ83	im:7148292	71	98763.4	126739	66625.9	83546.6	111712	86069.7
E9QCX2;F1QYH7;Q6P0V7;E9QB68	grhprb	238	86938.4	99548.6	92151.9	96427.3	111389	98359.7
B2GRW6;E7FA49;Q6DGK2;E9QGA6	ldhbb	143	103458	88433.2	85852.7	95928.3	111232	79905.8
A3KPI6	si:ch211-288g17.3	104	116105	127284	73188.7	77969.9	111046	81908.8
Q8AWD0;Q4JHL7	vdac2	109	95864.1	98108.1	91592	104297	110929	99035.8
A9JRE6;F1QKH2	dmgdh	154	82623.6	89548.8	91727.5	103714	109049	102198
Q5BJJ2;Q6Q418	rpl3	159	156066	116511	199477	172703	109020	164624
F1Q5L6;Q6NWH7;F1RBJ8;Q6TNU9;B0JZJ1	ddx5	111	125000	116440	85520.3	86795.7	108638	85118.7
Q6DG85;E9QGD6;E9QFD2	uox	132	78754	66458.5	99594.3	107112	107346	113337
Q1LVV8;Q803N2;B2GRT6	smc3	123	101070	112284	68973.7	73487.3	106670	79887.9
F5H8N4;A4QNU0	lrpprc	127	91133.8	100326	95910.7	105045	106230	111473
B0S5C5;Q7ZVG1	acaa2	148	99912.3	116813	108169	90062	105828	96656.8
E7EZD3	abcb11b	149	93853.5	118700	81636.7	80395.9	105760	87212.3
F1R966;B3DK43;Q6DRI2	cltca	160	81432.5	89242.2	85382.7	85428.2	105358	73468
B8JM34;Q6NYF7	atp5j	76	95828.2	98412.7	85653.7	93441.8	104947	94233.5
A9JT46;Q6P6X6;A7MBR5;Q803P5;E7FH34;Q6DRE3;F1QG43	nop58	150	98386.4	119729	70424.9	72240.8	104761	76627.4
A4IGB9	mtp	145	131230	100401	173723	154568	104575	160043
F1R1C0;Q0P4F7	acsf2	166	109921	126356	124312	99050.9	103665	117550
Q08C97	agmat	140	96169.3	99489.1	101397	91038.5	103107	102418
Q7ZTZ4	fbl	140	97713.2	119809	67166.8	73600.7	102842	75935.5
F1R2E0;E9QEE4	hnrnpm	132	102758	106262	72038.1	78666.5	101932	79919.5
Q7ZV05;Q6DRF7	rps11	131	142028	105324	182297	155518	101491	150871
Q6P0S2;A8E5I7;F1QJ11;B0R197;B0R198	vdac3	73	89859.2	90647.4	84158	95207.8	99866.3	92274.7
A0A0G2L1F5	sptbn1	163	95388.4	103417	71409.3	70860.4	99778.2	71786.2
Q6NSN2	mao	105	91681.3	90212.6	93549.2	98616.7	99709.7	104790
F1QZ50	ahnak	122	88102.6	96589.9	73469.2	71869.2	98750.3	71099.5
F1Q5Y2;F1Q670;Q7SY48	heatr1	127	96214.2	114261	75335.3	78343.6	98065	78457.7
F1Q8Y8;Q1LUT2	top2b	99	82162.2	88432.2	61881.7	73376	98055.2	77115
Q9PVF8;A9JRW0	ctnna1	110	72513	87731.1	67957.5	77179.2	98035.6	72746.6
F1R4U0;A8WFQ6	slc25a1b	90	83287.8	86244.2	83854.2	97018.1	97957.3	96154.4
F1QLQ9;Q5RGB1	si:ch211-93f2.1	137	114463	92301.7	152341	136908	97259.3	142498
I3IRX8;Q6IQR6;F1R0M8	rcn3	171	115261	92007.2	177819	147882	97071.3	171164
Q803N8;E9QCX6	lmnb1	146	110962	121817	77218.4	70280.3	96636.7	73373.2
Q7ZUR9;Q1LYB7	rpl13a	134	129578	101359	175554	142794	96092.3	143846
Q6NZU8	atad3b	103	86542.5	97325.3	84488.3	90857	95262.2	90908.8
A9JRG9	afg3l2	95	78904.8	94923.5	81909.8	83879.3	94619	86911.2
Q4V914;B8JN01;B8JN00	h2afy2	97	86283.1	104184	58723.1	66891.9	94017.9	67574.7
Q6NYW8;F1QTL9;X1WDM8;Q6PHJ4;F8W265	hnrnpa0b	84	95146.1	105263	69573.9	84016.5	93975.8	74427.4
B8JIP9	pdcd11	133	95217.9	108017	70210	72372.6	93872	71879.9
X1WD71;F1QZ45	ap2a1	88	74418.6	78222.6	73252.2	75535.2	93818.2	67329.4
Q66I16	etfdh	114	98826.2	104678	99227	84149.3	93710.5	92812.9
Q6DGE2;F1QPL7	pcca	101	67564.5	76146.6	75200.9	82799.2	93535.2	92219.9
Q6P959;Q5RH26	atp5c1	103	80281.7	88211.2	79870	92610.1	92295.8	84558.5
Q1ECX9;Q6P3I1;Q7ZVH2	pdia4	180	116994	82607.6	173289	177078	91634	175156
F1QJC1	dhrs9	123	99634.1	74662.7	131531	135936	90950.7	141656
Q6PC77	atp5h	81	84591.1	84833.9	76826.8	87144.6	90342.8	84258.3
F1R2V0	aoc2	115	84975.3	93702.9	67473.8	64930.4	89727	61190.7
F8W4Z6	porb	145	100451	75952.9	122533	126020	89211.1	123026
Q6DHB6	krt17	108	88934.6	85311.1	64696.2	69562.1	88604.1	65083.1
F1Q9T9;F1QGI3;Q6Q416;Q4G0B1	rpl23a	96	127603	93625.2	164080	139316	87672.1	138486
A0A0G2KJ47;A0A0G2KQU1;E7FDB9	LOC100332905	81	58744.6	76652	60224	61776.4	86916.3	58667.4
F1RB09;A2CEW3;Q58XP5;Q6JAN2	fn1b	132	94562.6	75717.9	75248.5	79712.1	86843.9	77714.2
Q7ZV45;Q6NWJ7;F1QAJ7;E9QJ49	slc25a3b	74	81865.1	85056.9	78840.1	83426.7	86591.3	81949.9
Q503E6;A8E569	ezra	96	82235.8	91884.1	63212.2	68181.6	85889.4	74978.2
Q6P5M3;A3KQ06	rps9	129	114741	89045.5	154606	144393	85563.4	132462
Q642H9	rps4x	157	117182	90127.9	150224	132047	85260.8	128586
B5DE37	gcn1l1	156	106070	83393.4	135818	111492	85097.4	120109
Q7SXP4;E9QGF8;E9QIC5	srsf1a	89	81872.3	90449.7	59037.4	61771	85076.8	63468.6
Q6P7X6;F1QD61	skiv2l2	84	90577.3	106958	66090.3	73379.3	85071.9	71082.7
Q803L1;Q6TNU6	dldh	77	69732.2	76809.3	72502.8	74939	84976	79135.9
B8JMA8;Q566T7;D3XD76;A8KBL8	ugt2a4;ugt2a3	82	90299	86973.5	122607	115132	84825.2	114138
H9GXI2	hadhb	141	78987.4	90635.3	79483.6	76339.9	84706.7	80837.8
Q6NUY8;F6NP87;A7MCD7;A8E515;E7F167;Q5BJB8	ndufa9a	69	73473.4	83850.4	70843	79220.7	83321.5	80531.3
Q6P9Z2	ddx23	80	73473.4	85979.9	56031.3	63606.2	83252	61240.2
F1QUW4;B2GRZ4;Q7ZUW2	hyou1	160	128438	84378	197952	163414	83044.4	158643
F1RAF9;A9LDD9	shmt2	108	55377.7	76581.3	71586.1	65890.7	82884.8	60035.4
Q6NWD0;Q6PHK4	agxtb	135	57962.8	69724.9	67827.3	75982.4	82821.2	78575.7
Q7SX99;F1QWR4	fh	98	70396.4	76557.1	77932.9	76989.1	82553.9	84807
B3DGP8	copa	108	74824.3	79688.3	102278	99578	82302.4	98035.3
Q7T1J9	rps10	127	116159	84850.1	146477	126895	81721.8	126059
Q6NXC1	rbm4.3	183	86196	89650.7	61404.3	64139.8	81624.9	64694.5
Q6PBY1	rps3a	158	112174	85094.2	144656	145009	81473.1	128070
Q6TEP2;Q5XFY2	aifm1	110	65228	72585.7	62462.8	69710	81455.5	66776.5
F1QNS0;K7DY20;K7DYF9	eci2	60	76883.4	84292.2	80023.5	75660.5	80533.3	89069
F1QTT3;Q9PVF7	jupa	103	57285.1	71891.7	51456.4	58415	80286.6	56742.3
A9C3Q7	amt	94	75884.4	87382	87699.8	72661	80041.9	72173.7
A5A4L9;E7F5E9	supt16h	68	84324.5	94804.4	59999.6	66070	80031.1	67408.4
F1QWE6	LOC100330353	88	55848	71039.3	52927.7	56914.7	79706.1	57860.7
Q7ZUY9;F1QZM5;X1WG35	stt3a	97	98583.9	77764.6	135585	116612	79691.4	113379
A0A0F6PK88;Q1L8L9	ak2	91	63119.5	61137.4	59598.4	67420.1	78827	65392.7
Q6DRD1	atp5o	75	69583.2	75299.2	65243.5	67830.6	78365.8	70284.4
F6P2R4;Q6NWC4;Q7SZN4	gcat	101	60628.7	66089.3	65592.8	76203.8	78244.5	85293.6
Q90Z10;F8W4X6	rpl13	125	111931	82816.4	138422	116374	77904.7	117350
Q1ED17;Q6IQI8	top1l	78	75242.6	77617.3	53088.6	55156.2	77669.8	57447.9
Q6DRL5;Q4KMF3	mybbp1a	98	84973.5	92322.9	58401.3	64015.5	77371.2	59855.3
Q6P948	pdha1a	82	57929.6	62078.5	65681.7	71060.2	76642.8	73396.4
F1QR17	aldh7a1	93	59423.2	63049	63471.5	66953.5	76599.8	72701.4
Q1LV08;B2GRL6;Q7ZU29	nup93;dye	98	66585.2	75104.5	50296.2	55771.9	76555.7	54844.6
E7F9L8	si:ch211-94l19.4	88	56244.8	64366.4	51121.9	56883.4	76227.7	54621.3
B8JIY2;F1R7C7;I6NSQ7;I6NLH2	nolc1	106	65135.6	82345.3	38898.2	42290.7	75810.7	38433.8
Q6NWC3	rps2	141	103242	78499	132790	133613	75695.2	117160
Q7ZVX2;Q5PNP7	atp1b1a	76	51106	65136.1	58657.4	60452.2	75561.1	64495.4
F1R319;Q6IQ89	slc25a11	61	60117	63717.8	58864.9	63787.6	75493.5	64844
Q6PFS4	immt	107	64010	71686.9	63690.7	68492.7	75219.4	68819.5
E9QG44	si:dkey-108k21.21	71	108467	96189.4	56204.9	54621.6	75148.9	61431.9
Q6PBW7;E9QHH0	rps19	100	99526.4	79203.1	126111	116720	74980.5	110030
Q6NYE1	fgb	92	60638.6	52325.9	44833.3	47440.8	74905.1	54822.5
B0R0K9	si:ch211-103n10.5	55	86134.1	85037.7	55058.5	62121	74529.2	55618.6
F6NK37;E2FHP4;F8W434	cfh	98	51978.5	50243.9	58769.6	95592.3	74384.3	86243.5
Q6NUU2;Q6DRK8;Q1L8R2;I3ITB4	sfpq	84	76898.7	77334.9	51058.4	54883	74257	58115.6
A5D6S3	mut	91	65652.6	70135.4	69824.7	64900.2	74098.4	69364
Q7ZUP6;E7F4R9;A0A0G2L6I6	idh2	98	59690.7	58638.7	61089.9	62358.6	74037.8	64137.3
Q4KMF4;B8A4E7;Q6DEG9	rrp12	77	70707	89499.4	51958.1	58368.6	73948.7	58285.1
F1RAE2;E7EXU2;Q7ZVE0	gar1	39	66198.3	82069	46985.2	44920.8	73897.8	44770.4
F1QQZ1;Q6DRD6	sf3b1	98	73859.4	79336.2	52352.9	56413.5	73833.1	57075.1
F1R6C8;E7EYR9;F1QS70;B1WB97	ctnnd1	98	54927.1	66103.4	53589.3	58626.7	73720.6	56224.2
Q6P0V6	rpl8	123	99032.7	75177.2	126873	108241	73342.7	110262
Q1LWH1	rps16	115	105343	78716.9	121845	101759	72487	103515
Q6DRC6;Q567N5	rpl6	98	99822.6	76593.5	126566	109980	72144.4	107766
Q803X6;Q1LV81;F1QVW3;Q6IQK9	safb	60	66026.9	74840.2	49901.4	53003.5	71973.1	53810.4
Q6DGX1;B8JI00;Q66I58	suclg1	112	59194.3	68893.7	69374.9	68594.2	71625.5	73321.6
Q7SXA3;Q7ZU62;B0R193;Q6TLG3;F1Q8K7;B3DLH2;B0R189;Q7ZU63;F1QHN6;A0JPF1;Q6IS68	rps27a;ubb;si:ch211-202a12.4;ubc	147	69553.6	74510.4	69382.3	81064.5	71535.5	66954.5
A2CE73;A8E543;Q6NW56;Q9PTB4	khdrbs1a	88	76075.6	78843	52884.3	56577.7	71200.7	57262.6
B2GSH9;Q1LYB6	atpif1b	100	58344.3	70912.2	58336.7	58525.2	71078.3	63476
F1R7F6;A0JMD3	uggt1	122	82035.6	65283.3	123391	110217	70953.9	116086
Q6NYL3	ehhadh	114	84628.8	80067.6	101014	82500	70664.2	96682
Q6PBV6	nhp2	53	74600.8	80899.8	44708.4	42032.5	69965.2	41584.7
F1QLW8	ddx18	52	72327.2	87024.9	52419.6	54395.8	69870.2	55566
Q1ED16;F1QIL6;Q503C3	acad9	93	71808.3	74980.5	69918.9	65512.6	69863.4	71157.5
F1QWP7;A4IGA8;Q5CZR4	nop2	80	84496.9	101430	61092	65284.7	69822.2	65413.7
Q6NYR0;Q2TL58;Q7SXN1	shmt1	87	99095.5	61015.3	93154.3	114668	69737.1	77146.6
E7F7W7	dsg2l	68	48515.5	61027.4	41914.9	46649.1	69687.1	46845.1
Q7T1D7;Q6TLD2	fmo5	112	51522.5	54969.9	56095.8	60811.8	69676.4	57937.6
Q7ZU93	nhp2l1a	71	65729.8	79433.1	45450.4	47969	69558.9	51113.4
Q7ZU99	vcp	97	70787.8	70067.8	82684.6	76396.1	69420.9	73583.9
E7F9L3;Q08BF2;Q6DG20	slc27a1b	88	55611.1	46235.1	64192.4	61707.3	69303.4	61538.2
F1QCH4	zgc:92040	44	32203.4	34801.9	29264.7	55451.1	69246.6	44346
F1R5D5	si:ch211-133j6.3	81	45612.7	50300.4	40243.6	42791.9	69209.4	46708.1
Q6NUZ3;F1QY96;F6NN54	syncrip	109	68452.2	72847	54906.1	53796.3	69183	58417.8
F1QH34;B2GTC1;Q7ZVA6;X1WDN7	eif4a3	70	72470.8	76446.2	57873.1	60521.3	68985.2	58350.4
F1Q9R5	steap4	46	68164.1	48272.8	35949.2	44330	68898.1	48481.6
Q7SXI0	ephx5	75	48630.4	30448.1	34285.2	60986.8	68617.1	59686.8
Q6DRD0	ebna1bp2	75	64275.7	77796.9	47673.3	48384.8	68345	49998.1
Q6NZW5;Q98TA2	hsd17b4	106	71467.3	59724.1	81847.3	75133.4	68303.8	78902.1
Q7ZUY3;F1Q909;B5RHZ4;Q5XJK2;E7F2T2;E7EXD7;A0A0G2L9H0;F1QTL1;F1R7H5;E7F7N9	h2afx;zgc:195633;zgc:101846;si:ch211-113a14.19;zgc:154164	130	62655.5	70856.7	43219	56201.8	68057.1	47757.1
Q9DFT9	vtg3	168	128609	58709.3	150160	167908	68045.4	157758
Q7ZUS9;F1Q512	etfa	80	58793.1	66236.6	69175.9	69979	67666.5	78904.3
E9QH15;F1Q6N0;A8WFS1;E7FGW2;Q803Q6	eftud2	97	60503.9	67049.7	46930.2	51394.1	67619.5	50381.4
A7MCR1	uqcrfs1	81	62568.4	66296.1	64579.8	65403.5	67442.3	67052.4
Q7SXQ3;E7FAQ8;E7FAB3	hnrnpa1a	73	69188.2	73669.1	50676.2	51155.4	67392.4	54278
Q6P3G1	cp	87	51935.4	52555.9	44871.4	63258.4	67261.2	58217.7
F1R617;Q7T158	myo1b	53	56386.6	54667.2	46743.9	44413.2	67151.6	46296.4
F1RE17	acad11	96	66491.8	67942.4	79813.9	68206.5	67058.6	75795.4
E7FAV6;A0A0G2L2K5	LOC564077	70	54638.1	68186.5	53590.3	54190.6	66726.7	52614.1
Q6PBZ1	rpl7a	130	89672.5	69121.6	122925	105025	66568.1	103289
Q802Z5	nono	96	65665.1	69884.2	48991.1	51618.8	66539.7	51605.2
F1R0C4	rmdn1	82	70457.5	64728.5	58610.9	61434	66531.9	53249.1
Q6JWU7;B3DH83;B0R171	copb2	96	64355.5	65971.3	91052.1	80804.1	66352.7	81049.5
Q98TZ8;Q98TZ8-2	flot2a	58	56611	66895.3	46364.9	50907	66288.1	50255.1
Q66I22	srrt	75	58205.2	69352.6	40954.9	52320.9	65708.5	48123.5
Q5SPG8;Q503M6	si:dkey-11e23.4	75	50616.8	52898.9	58060.4	51009.6	65619.5	57231
B2GRK9	tktb	110	58636	94649.1	67019.7	54139.8	65124.1	49054.5
Q6IQI7;F1QDM6;Q9DGM3	hspe1	70	50024.4	56373	54798.1	57431	65113.3	56764.4
Q6DHL6;A7YYE3	rps6	108	90074.6	69394	119855	110142	64912.6	104982
A5WVQ0;Q6PFQ5	nat10	87	64785.5	81665.5	50641.3	53536	64888.2	50469.9
A3KQW5;Q8JGS9;E9QJF2	rps18	116	84733	65619.2	110943	95146.2	64631.7	95618.4
Q7ZV76	etfb	108	55664	61603.4	62257.4	63107.1	64335	75053
Q8AW60;E7FGP9;Q7ZTH9	ivd	86	49856.5	56184.4	54224.4	54283.5	64101	60211.3
F1QPH6;Q6DRN0	ddx27	65	62027.2	79119.4	44732.7	51150	64026.6	47961.4
F1RBT2	chd4b	76	62800.9	71116.9	47928.4	49498.5	63555.8	51368.2
Q7ZUI5;A8E5L8;F1R2F7;E9QH32	nme4	109	67009.8	77736.4	76710.3	44455.3	63389.3	49346.2
F1QJE0	uqcrc2a	91	64043.2	66746	60900.4	58815.7	63285.6	58999.2
Q7ZTT8	ndufa4l	77	57570.5	61198.9	58672.2	59672.3	63252.3	61031.7
E7EY13	chdh	90	38734.3	40618.4	40181.1	52520.7	63155.3	54426.5
Q7ZWJ7	rpl34	87	88422.1	66975	114584	97781.8	63151.4	94976
F1R838;Q5PRA2	dhtkd1	89	45272.5	47303.4	51409.8	62656.7	62781.4	63809.8
Q6IMW6;F8W246	rps13	80	85386.4	65986.4	112626	97414.5	62545.4	96941.1
F1QXF4;F1RCI0;F1RCI9	thoc2	70	69426.1	70499.6	49414.5	53032.7	62440.7	57207.8
Q6PBA6;F1Q890	plg	92	63879.8	50161.1	70229.1	83575.8	62344.7	74223.1
Q7T1D8	phb	83	51754.1	61148.5	53085.4	53783.4	61945.3	56254.7
F1Q4S6	nol6	73	56847.1	71413.5	41556.1	46603.7	61777.9	46681.8
Q6PHE5	dhrs2	65	62412.2	66060.1	59316.9	49770.7	61659.5	59053.9
Q6TH07	flot1b	75	52947	61536.8	42766	44778.3	61597.8	46810.3
Q5XJJ3;B8JIS1	atp5f1	118	51680.5	57213.3	51083.8	61402.7	61593.9	57142.5
Q58EJ9	43891	77	52125.7	51132.6	53014.5	62132.9	61543	64607
Q5U3Q5	tbl3	81	58774.2	72362.7	45766.9	48044.6	61227.7	49488.4
Q6ZM60	atp2a2b	114	81061.7	64260.5	88845.1	83619	61146.5	81484.4
Q7SY18;F1Q9I2	cyp46a1.2	71	105235	75084.4	118130	65819.4	61099.5	65170.5
E3P7J3	plxnb2a	72	41793.4	52678	43439.2	44997.5	61086.8	45277
Q7ZUF4;Q6NYJ9;E9QC84	ap2b1	67	48141.2	51733.8	47102.7	49753.4	60891.9	43098
Q98T96;Q7ZV97	cyp2ad2	110	103359	72802.6	129699	114862	60536.6	121962
Q5BLH8	timm44	48	53022.4	54374.7	50184	57909.5	60513.1	57485.8
F1R3V9;Q5XIZ4;Q4QRE2;F1R071	acox1	94	51779.2	41527.3	65950.6	58197.9	60483.7	68969.1
Q6PE25;Q6NYN8;Q8JIU6	eef1g	107	68883.1	60962.9	82175.4	73324.2	60307.5	77475.2
Q7ZUN7	ckmt1	123	53112.1	43208.8	57999	61808.8	60056.9	61937.4
Q58EK8;F1R429	lman1	135	83344.4	65635.4	114859	97182.3	59809.2	109377
B3DLJ9;Q08BK3;F1QSQ0;H2EQR5	dsc2l	55	41684.7	52836.4	36626.6	42588.8	59681.9	40315.7
B2GTW6;B2GT34;Q7ZVY5	cs	67	58584.8	63689.5	66641.8	59825.7	59678	68318.2
Q6NZW7;Q7ZVL3;F1QFQ6	dlst	54	55198.2	60204.3	56055.6	55725.5	59667.2	58590.5
Q5TZ29;F1QQ87	apobb.1	121	92767.4	65281.3	103861	67585.4	59634.9	67374.7
Q6DGU9;E9QD21	gstk1	44	49737.2	58782.9	53521.5	51309.9	59454.8	53947.3
Q6PC90	rps12	86	79921.8	60564.4	105690	88190.1	59174.8	91459.6
Q6NY77;X1WHD6	zgc:77082;hoga1	66	57265.4	61641.7	59918.1	58870.8	59040.7	60563
A3KNV0;Q6DBW7;A8E5M2;F1QX93;Q7SXW5	eci1	80	52497.3	59997.5	54534.5	53998.3	58929.1	58940.2
Q4V8R2;F1QHK5	agxt2	66	44750.1	49623.5	49008	54516.8	58892.8	63590.8
Q4V9P9;F1QZM7	nol11	62	59802.9	74852.3	43347.1	46567	58751.9	50073.9
E7FB15;A8WIP5	hcfc1b	66	57650.4	67513.7	45719.2	47871.8	58340.7	49021.9
B8JL46;F1R101	eif4g1a	89	83969.1	59330.7	109461	97136.9	58303.5	86024.4
Q7ZW06;B0R0D7	coro1ca	54	54958.5	52873.7	55362.3	51194.3	57946.2	51435.6
E7FA67	si:ch73-132f6.5	42	30872.2	37085.7	31239.9	40210.3	57872.7	40061.9
E9QGM4;E7F981	nup98	92	53367.1	58168.6	39384	43953	57788.5	42808.4
Q6NY60;F1QK60;A9JRS6;Q9PV92	krt4	76	62178.8	58098	43944.1	39495.3	57728.8	40486.3
Q8JGR4	rpl24	73	86473.4	62680.8	112456	93452.6	57520.3	94819.1
Q6PC69	rpl10a	114	77806.1	60154.8	103305	87442.7	57448.8	89518.7
Q6DHS3	rpl15	77	74999.3	60085.2	99896	86277.2	57388.1	84095.1
Q5RKQ3;A0A0G2KNI1;A0A0G2KHK5	fubp3	77	67629.1	63456.5	57344.9	57628.7	57098.4	56478
Q5BLE8	retsat	113	66652.5	55863.6	82593.6	73484	57087.6	77998.6
Q6P5K6	slc25a20	45	56488.9	62557.7	52644	48855.8	57038.6	50101.3
F8W4C7	emilin1b	73	50825.9	54175	36307	39457.5	56930	39153
E7FDF9	LOC564844	59	39012.6	36571.3	38305.4	45330.2	56913.3	49282
Q58EG2;B7ZD02	erlin1	70	58591.1	56233.8	58850.1	58057.5	56913.3	61574
F1R956;Q1LUW0;Q1LV83;Q7ZTZ1	rbm28	76	50130.3	61146.4	37239.5	40850.9	56770.4	38331.6
Q0P3U4;F1QPN7;A8E500	cox5b2	79	50189.5	53694.8	46309.9	48610.6	56552.1	50868
Q7ZTS8;F1QM02;Q9PTK5;Q90407	elavl1	64	60742.7	62400.3	47266.8	47230.2	56536.4	48303.6
A9JR96;A1L136	wdr43	72	57543.6	66928.6	42669.7	45652.1	56484.5	45949.9
Q6DG86;F1QY24	agxta	56	38366.3	44442.5	43830.9	56193.2	56429.7	70426.6
B2GQ15;Q5U3U3	cpt2	96	48742.6	55962.5	52983.8	51435.2	56335.7	48824.9
E9QBG3;Q7ZWA3;F8W5K3;Q7ZWA3-2	rbmx	65	53184	58503.5	39180.8	40080.7	56284.8	43267.6
Q6DRE8;Q6DEM1	snrnp70	75	52045.8	57880.1	37996.3	41246.2	56164.4	42353.5
Q90WA5;Q803F3	pdia6	109	89507.3	60062	134082	67900.8	55990.2	62947.3
Q6NYS8	ddost	77	52994.6	41662.4	73944.5	67881.4	55842.3	63174.8
F1QIA5;Q6NUU0;Q3B7E5	mtdha	101	68598.5	50896.5	90999.2	83547.7	55832.5	88282.3
P62247	rps8	108	74103.5	58498.5	98206.6	80454.2	55811	82762.9
Q5TYN9	cx28.9	20	43757.3	52660.8	53769.2	45961	55597.6	40931.8
F1R9P5;E9QI62	flna	81	53973.8	59386.2	42960.8	38064.1	55123.7	39513.2
Q6GQN6	acaa1	61	28740.4	31206.7	30258.6	44911.1	55015.1	49498.9
F1Q6Y7;Q6NXA4	ilf3b;ilf3	87	60687	61303.8	45556.2	43040.3	54990.6	45381.2
F1QQC5;Q6NUW3;Q4KMC7	slc27a2a	66	61665.4	52529.7	77337	63680.7	54968.1	61401.3
F1Q537	rad50	60	52783.6	57128.6	37965.6	37350.1	54797.7	38577
F1R8U0;Q05AL9	krt94	84	53361.7	48806.4	39751.3	50513.8	54793.8	48169.9
F1QDE7;A1L1F4	pds5a	78	54533.1	57920.5	38486.4	41463.3	54772.3	42715.8
Q7ZUJ7;Q6NV33	idh3a	63	43776.2	48733.8	44504.1	69195.9	54718.4	63261.1
Q7ZWJ4	rpl18a	100	76517.2	58873.7	104253	81218.9	54600	81566.5
E7F2J3	lonp1	74	42762.8	47131.9	53466.5	49874.4	54144.8	52264.4
Q7ZVC6;Q6NX86	hmgb1a	34	55408.2	61240.3	33742.2	34417.6	53862.8	36053.7
A0A0F6Y5M7	iqgap2	94	62362.9	59562.7	53334.2	45860.6	53781.6	48480.6
A7YT51;F1QLC5	sf3b2	76	56131.7	58896.9	38603.9	43921.7	53617.1	42059.7
B2GP62;Q7ZV82	rpl27	96	73275.9	55273.5	89314	78440.8	53596.5	77884.8
Q6PH55;Q6NYK7	prpf6	68	48843.1	53840.1	35814.7	40884.4	53320.5	40577.9
Q5XJP4;F1Q8H6;A8KBX4;A7MCF4	ech1	41	54505.2	59954.1	51985.6	47228	53303.8	50207.7
F1QKS4;Q7SYE1	canx	85	68363.3	54886.1	87234.1	82811	53148.2	85573.7
Q803K2;B0R1D4;A9JTC5	utp6	51	53943.3	63771.2	39421.1	41871.6	53119.8	42578.8
R4GDP5	api5	44	63127.6	67393.6	44510.4	44231.7	53106.1	43630.9
Q6PBY6;F1QQI6	tomm70a	81	45863.1	45422	47028.6	48916.3	52867.2	48693.3
F1R8M8;A6H8Q7	si:dkey-16i5.10	61	51043.2	63416.1	35413.6	40788.2	52855.4	39367.9
Q5BKV9;Q6DRM3;A7YY92;Q6YIR2	rpl9	70	71443.9	54796.4	93721.7	78819.9	52855.4	80300.7
F1R9T0;A4IG36;F1QE89	aldh5a1	54	48713	53552.6	52564.6	44860.3	52607.8	48712.2
E7F3G8	si:ch211-113j14.1	67	42989.9	44648.3	42425.2	53123.4	52196.6	52991.1
E7FCU0;A8E570;F1QGI4;Q7T362;F1QW36;E9QGH7	npm1a	78	56145.2	70832.5	46372.3	50226.5	52001.8	47460.1
B1H1J4;E7F2U3	ddx21	44	56561.6	60944.7	41817.6	43721.9	51926.4	42717.9
Q6NSP0	thrap3b	64	55077	54887.1	36929.4	41136	51905.8	41731.1
Q803I6;F1R349	abcd3a	38	44927.8	35143.9	49198.6	48414	51822.6	54838.3
Q592E5;B0V3S8;Q32PS6;F1QRQ0;E7EZM9;Q08CT7;B0V3S9	myef2	56	50795.4	56579.8	37131.5	39272.8	51800.1	39984
Q3B732	hmgn2	29	53753	59000.8	30378.2	28890.5	51762.9	35571.4
Q90X41	sf3a1	53	51789.1	55687.1	36607.6	41154.4	51619	40407.3
E7FCS1	LOC798210	39	33295.7	39241.4	47023.3	40503.1	51482.9	47988.7
Q6IQI6	rpl11	41	66304.2	52560	85779.7	82137	51432	77412
Q6DI22	hadh	68	44568.7	51226.4	47123.9	48458.3	51364.4	47618
F1QZ83;Q8JFU0;F1QL42;Q6DC55;Q1RM64;A1L1X4;Q5EAP9	ubtf	53	51228.1	61642.8	32874.2	36817.6	51274.4	37391.2
Q6IQQ0	rpl21	72	71752.7	52838.4	93515.3	80603.2	51151	79815.2
F6NLI6;Q6PBW4	ppib	103	84077.7	52577.1	93988.4	88254.9	50889.6	82562.8
A0A0H2UKW6;F1QML8;X1WEA4;A0A0H2UKS3;R4GDN3	akap8l	71	59728.4	64128.3	44079.6	42057.4	50550.9	41038.1
Q7ZWH5;Q6P0U6	dnajc3a	70	37869.9	18498.5	29509.2	92318.4	50138.8	87435.6
Q803M1	tpm3	41	50022.6	53399.2	36929.4	37745.5	50112.3	37461.7
Q6PCR7	eif3a	89	52470.4	57196.2	68926.1	58095.3	50058.5	60096.5
F1RDX1;Q6DC25	auh	50	42841.8	45762	42085.4	46835.9	49989.9	42279.8
F1QV15	vtg6	114	102794	45221.3	117897	108651	49939	99765.6
E7F714	ftsj3	58	58124.4	74040.3	42075.8	43861.2	49889.1	43518.2
B0S6Z1	dhx9	83	52649.9	59382.1	43161.9	40846.5	49736.4	41286.7
Q6P2A9	fubp1	58	57078.7	63869.1	47590.7	40789.3	49627.7	38432.7
Q7ZV92	prp19	60	50224.6	52659.8	37766.6	39976	49557.2	39542.7
Q566S4;F1R4C8	ndufs3	48	44822.8	46456	44503	44486.6	49546.5	49361
F1Q931;B3DLG3;X1WDE4;A3KP72	larp1b	78	61038	50971.2	84746.6	65191.8	49455.4	67336.7
Q803W0	ddx39ab	49	45313.8	60411.1	37914.8	39449.9	49383	37379.6
Q7ZW04	mat1a	49	40138.2	57632	46119.4	47758.4	49273.3	46127.9
Q5XJ10;E9QIH5	gapdh	90	44558	59275.2	26841.7	38132.2	49142.1	38569.6
F1R2S5;Q4QRF3;Q3T7B0	vtg5	142	109077	43500.4	130229	121094	49140.2	104470
A9C3P0	mlec	60	64720.9	51742.9	84248	64107.3	49071.7	70216
E7EXW7	aldh1l2	73	42873.2	42040.7	52713.9	45735.3	49067.7	44960
Q5BKV3;F1R4V9	dbt	40	32854.1	34708.1	36775.9	38562.1	48943.4	41738.5
Q6IQ59;Q7SZ50;Q4QRG3;A7YYB3	uqcrc2b	104	46205.1	48191.1	46511	44691.8	48883.7	48681.7
F1RB69;Q6NY52;E7F5W7;X1WDL2	thoc5	46	50911.2	52467.2	36431.9	37925.9	48772.1	39398.4
Q4U0S2;B3DFS9	myh11a	69	37186.8	57796.4	40895.6	28025.3	48647.8	28909.3
B2GRP4;Q9PUE4	copg2	60	47451.9	49626.5	64771.4	60776.2	48488.2	59284.6
A4IGC8;E7EZW8	aldh18a1	60	43069.7	47955	49176.3	42554.2	48076	46299.5
Q6Q417;Q5RKN1;Q3B7P9;A8WGL4	rpl7	93	62973.2	45790.2	79910.2	68982	48043.7	70548.8
Q24JV1	rpl32	82	65098.8	50117.8	88794.3	77711.7	47994.8	76918.1
Q7ZZA3	fkbp11	73	60755.2	43997.7	82668.7	68978.8	47973.2	66592.2
Q6NUT5	hnrnpul1	57	42472.8	59488.1	32366.1	34955.5	47916.5	33513.6
Q498X8;F1QJ18;Q1L8Z0;F1QHF5;Q1L8Z1;Q6DRN9	nup205	77	41730.5	47298.3	31665.4	33247.8	47787.2	34374
Q7ZU14;F1QGH7;Q90424	ctnnb1	71	35942.8	42747.8	34803.9	40265.4	47645.3	38019.9
E7FFT7;E7F710	polr1a	65	44528.4	55141.4	34263	36730.1	47294.8	36112.7
F1Q9K4	polr2a	83	44808.4	48594.6	32410.6	34623.9	47260.5	35582.9
Q6P5L3	rpl19	85	66662.4	47208.5	83439.3	72675	47222.4	75155.1
Q7ZV39	zgc:56235	44	47834.2	49934.2	45513.9	45839	47119.6	43559.3
Q6NV11	hmga1a	51	39719.9	44199.4	26070.1	37270.2	47089.2	30285.7
Q499B6;F1QB54;Q6P5M4;Q6P3L1	pabpc1a;pabpc1b	89	68235.9	48297	93124.7	75509.3	47025.6	73044.7
Q32PS5	grpel1	49	40595.1	43084.8	41558.2	43380.6	47016.8	46758.7
F1Q9K1;Q7ZUU5	smarcc1a	74	48351.3	51502.8	35361.7	35822.8	47003.1	36631.9
Q7ZUG3;Q6P5K3;F8W4I2	rplp0	103	59264.3	45872.9	75497.3	67785.2	46957	68360.4
Q6NYA7;F1Q8G3;F1R183;Q6PUR8;Q5PRE0	eif4bb	53	57111.9	52160.5	84316.8	71518.2	46927.7	62609.3
Q5BJA1	zgc:114188	50	58969.9	46613.4	84816.4	72441.7	46627.1	74805.5
Q6PBH6;Q6NSN3;F1QUE3	uqcrc1	80	42563.5	45791.2	43846.7	43823.4	46589.9	46326.9
A1A5Y7;E9QI01	zgc:158409	35	42163.2	54715.7	31589.2	29761.1	46454.8	28852.4
Q6PFM8;B0S6A9	wdr3	75	45777.8	55453.1	37003.5	37772.5	46285.5	37826.1
F8W3Q0	si:ch73-361h17.1	43	28693.7	28513.4	27136	35458.8	46255.1	28751.3
Q7SXN2	hnrpdl	35	44410.8	50350.8	37724.3	36987.2	46249.2	38360
Q6NYD2;Q1MTE6;Q7ZUP3	sfxn2	56	41454.1	41684.6	42432.6	42089.8	46090.6	43609.9
Q642J7;B7ZD34;B7ZD32;Q6TEN7	rps24	57	67297	48106.3	81891.8	69893.7	46058.3	69430.3
Q802X9;F1QWW6	dnajc11	43	35962.5	42149.6	36027.5	38236.9	45882.1	36657.1
A2ARG7;Q08C42	atp5ib	43	40280	41872.2	35000.7	40292.4	45729.4	40230.4
Q7ZWF5;F1QCD4	got2b	44	36076.5	37354	39420	41372.6	45610.9	42664.2
I3IT87;F1RD00;F1Q9V1;Q7ZW98	ap2m1b	38	37203.9	38228.6	36815	36794.9	45463.1	32333
Q4VBU7	cox5aa	57	39858.1	44729	38357.3	39812.9	45291.8	41195
F8W3L6;F1R889	myh9a	71	44109.2	58567.1	35625.3	31225.7	45277.1	33265
Q7SXZ8;F1QZ40	ftcd	66	51097.9	52614.4	37406.7	39318.2	45161.6	36943.6
Q8JFW7;Q7ZUJ4	bcap31	60	50638.3	37915.9	62840.7	55730.9	45022.6	54862.5
Q7SXA1	rpl26	67	65750.4	47778.5	79681.6	85459.5	45007.9	69198.7
E7F349	bms1	50	42449.5	51536.1	31438.9	35394	44918.8	34040.1
E9QIR9;Q7ZV96	rpl10	94	55604.8	45943.6	73779.3	61850.9	44904.1	63940.4
Q804C3;B3DIV6	dlat	43	35927.5	36260.6	37688.3	43728.4	44853.2	40585.3
Q6GMM2;B0R1E9	mgst1.2	85	61641.2	52600.3	82289.8	62264.6	44669.2	69067
Q5TYQ3	coa7	33	26008.1	30194.9	27203.8	39027.6	44641.7	38152.6
E7EZ16;O57521	hsp90ab1	56	48635.8	54652.1	39023.1	40065.6	44422.5	39204.6
X1WDY6;E7EXW9	pds5b	54	43795.9	50145	29687	32610.5	44401.9	35440.8
Q567C7	pecr	54	38980.3	42086.1	42825.3	39910.1	44377.4	43825.7
H9GXV0	ganab	111	69366	50001.8	103391	74231.5	44376.4	82435.4
Q8AW82	pa2g4a	76	60232.8	50036.1	72077.2	66800.1	44256	65014.6
Q802G3;B0V1T0;Q5XJ48	gpx1a	77	41181.2	46768.7	40354.7	36738.8	44247.2	44154.3
F1R6K1;F1R7D5;A4QP66;E9QCT8	phex	30	38482.1	42468.4	31777.6	31676.2	44194.4	31902.3
F1Q4N4;F1QJ15;Q502L5	ndufs2	79	38231.7	43453	38481.1	41607	44127.8	43644.6
Q6NX91;F1Q7F8;Q803F7	rbm4.2	67	42805.9	46089.8	33948.6	35084	44039.7	33933.8
Q567V5	snrpd2	40	41851.7	46650.7	29725.1	31224.7	44012.3	32555.2
F1QXP8;A4QP88	khsrp	57	48612.5	55267.4	37677.7	39592.5	43972.1	36774
Q6NUY0	ak4	69	31198	33495.6	37869.3	38178.6	43900.7	39897.6
E7F071	FP085405.1	37	37361.9	52152.4	23425.9	29504	43891.8	27174.8
A2BGW6;Q7ZUG8	utp11l	33	42875	52090.9	32463.5	33500.5	43883	36152.7
F1QKF2;B2CZC1	atp2b4	56	29891.1	38107.6	33909.4	29790.2	43872.3	28120.5
F1Q9M2;Q7ZV87	cd2bp2	28	41420.8	47345.7	30676.7	32175.2	43518.9	30512.2
Q102R8;B0UY92	slc2a2	31	28928	32705.7	28590.4	33576.1	43491.4	30454.2
A0JMJ5;F1QT45;Q66HU9;Q7SXA7;Q501Y9	pnn	54	44256.4	47521.2	31674.9	33509.2	43428.8	33075.5
Q6PBI0	sucla2	72	37498.3	41165.1	40511.4	38348.2	43395.5	42944.3
Q7T391;Q804G4;B8A4V2	anxa11a	41	30590.4	36853.7	24123.5	37397.7	43393.5	39179.4
B3DGI9	timm8b	19	29361.5	29766.2	21055.9	31859.8	43157.6	29751.8
Q6NWF0;Q1LXK8	zgc:85777	51	40575.3	47474.8	42581.8	42140.6	43107.7	44018.5
A8KC22;F1Q577;Q7SYM9;F1RC33	hnrnpl2	68	45753.6	48047.8	33609.9	35005.2	43103.8	34747.8
Q5BJ17	tufm	94	36756	43489.3	37704.2	38912	42913.8	43644.6
Q6DRN7;A8E526	rpl14	81	56014.1	42772	70915	68818.9	42688.7	63586.6
F1RA00;A3KMS1;X1WFW9;Q4TVV3	ddx46	59	48506.5	56519.3	37613.2	40471.7	42468.4	39544.8
P61485	rpl36a	39	61572.1	44682.6	73488.2	61239.6	42456.7	61352.9
Q8UVK2	supt6h	62	38298.1	42983.9	28297.2	29819.4	42398.9	30400.5
E7EXJ6	nup188	53	36730	41794.6	28607.3	30168.3	42386.2	30583.8
Q6DH63	cox6b1	72	37102.5	41236.7	39104.6	41411.5	42284.4	37279.5
Q6IQN8;A3KQR0;Q7ZYX3	acadl	84	50014.5	64112.2	55100.8	44076.2	42233.4	47703.4
P62084	rps7	63	60459	43439.8	76758	65874.5	42132.6	64448
Q7ZUG1;Q6DRE6;Q5BKW5	rpl12	83	59064.2	44665.5	73398.3	64129	42109.1	61725.7
F1R452	acsl4a	68	57510.4	46264.3	74623	57192.3	42015.1	57695.4
Q6P9P2;Q1MTE3	smarca2	58	39669.6	46362.2	28105.6	30757	41939.7	31656.9
Q7T1K0;E9QHB7	rpl17	91	54776.3	44845	69081.7	121764	41889.8	68582.6
E7FES0	apoa1b	71	57712.4	42980.9	63043.9	45737.4	41856.5	56849.7
Q7ZV07;Q6NYA4;F1QC34;F1QFW5	rpn2	86	55084.2	40847.4	71835.9	58935.6	41794.9	59950.1
B8A5H6;Q6DEJ8	hkdc1	54	39197.5	24768.9	33456.4	45876.8	41723.4	35068
F1QPU3;F1QMS7	adhfe1	45	34308.2	39405.8	41983.8	36060.5	41598.1	39456.3
Q6NZ29;B8A4B0	glud1a	42	32699.7	39713.5	32217.9	36957	41582.4	41152.9
F1QE76;Q7ZW07;F1Q953	nup155	55	37789.1	41072.3	29664.8	29547.2	41534.4	30867.1
F1QB47	eif5b	57	39988.3	38949.9	41232.2	37452.8	41463	40113.5
B2GQW3;Q6PI52	calm3a;calm1a	35	35530.8	39888	30564.5	31264.6	41459.1	31177.7
Q4U0S6;F1QGG3	nsfb	44	46823.5	40556.8	53983	51545.3	41226.1	45178
F6NVV4	dnttip2	53	38063.8	41182.3	32349.2	33797.6	41171.2	34151.8
F1QH12;F6P055	acaca	90	48509.2	21703.3	132801	123752	41121.3	139118
F4ZGF2;B0UYJ6	comta	48	50806.2	38703.8	58311.3	48447.5	41029.3	52569.8
Q6IQB1	rpl5b	78	60067.7	46730.4	74031.3	58129.9	40920.6	57130.9
Q9PU59;Q0P468	nipsnap1	30	32230.3	31781.7	28875.1	34189.7	40903	38030.4
F1R3T3;F1R2L8	ddx1	53	50077.3	45235.4	52990.2	46690.1	40858.9	48605.9
Q08BB1	gfm1	53	32004.1	35995.3	36014.8	35693.2	40466.4	38591.7
A6NA21;A3KP36	ptrfb	23	38613.1	38765.3	26245.8	23700.4	40213.8	24970.6
Q7ZVR0;Q6NWG5;Q6DRI5	gtpbp4	73	40894	49938.2	29980.2	32429	40169.7	32073.9
Q6P0B5;E7F4J8	tbl2	57	51391.4	38817.7	68357.6	60209.1	40127.6	62012.1
Q6DRN3-2;Q6DRN3;R4GEV8;A4IGB4	noc3l	41	32889.1	45867.9	23292.6	28378.5	40096.3	26126.9
E7FFT5	si:dkeyp-86f7.3	26	37152.7	42153.7	23112.6	25013.9	40076.7	25137
Q24JV3	rpl31	56	53455	41573.7	66820.7	57614.6	40063	58731.7
Q90ZM2	sec61al1	60	56777.1	41523.2	71751.2	69801.8	40007.2	61410.8
Q32PT3;B8JL29;B8JL30	hmgb2a	40	41419.1	39828.5	29880.7	26670.8	39946.5	28680.8
Q6DRC2;F1QP79;F1QFC4;B3DKM2	noc2l	51	34126.9	44840	25592.7	28216.5	39876	28596.5
Q802X3	calr3b	76	60316.3	46727.4	89636.9	69700.3	39823.2	73729.2
Q7SYE2	actn4	80	41315.8	43685	36086.8	31993.7	39761.5	33404
F1QXY8;Q6DRH1	polr2b	48	36605.2	40652.7	28687.8	28862.4	39742.9	31350.4
Q6NWC1	vdac1	28	22178.9	30356.3	15051	22623.5	39712.6	25370.8
F1QAZ9	hnrnpk	61	41303.3	42303	30160.2	31280.8	39698.8	32043.4
E7F588	LOC100333650	41	41525	47391.1	29883.9	32245.4	39690	33285
Q6PBM0;Q6IQS0;F1RDV2;B0UYL0	ndufa10	65	34948.2	39131.5	34545.6	36422.3	39571.6	39251
G1K2N0;Q6PBI5	rps25	64	54143.5	38742.1	67830.5	58419.3	39185.9	58685.3
Q561T4;F1Q6S1;A9JT03	npepl1	36	46391.8	50880.4	36540.9	33052.3	39164.3	33112.3
B2GQ13;Q7ZVF3;G8JL21;Q6TNQ9	sdha	56	34257.1	38224.6	35675	35118.6	39148.7	36627.6
Q642H6;A2CF48	crata	62	36787.4	41565.6	37292.4	34116.2	39059.6	38541.2
Q8JGR2	ddx54	50	36160	49757.6	27224.9	31660	38983.2	29604.4
A7E2K4	rplp2l	62	52304.3	38188.3	68988.5	59117.1	38978.3	60880
F1QYG1;B2GSC5;Q4QRJ7	eif2a	52	55873.2	40013.1	68964.2	62182.5	38919.6	56621.2
Q7T1D9;Q7ZZ04	echs1	65	30798.6	35264.9	33246.8	36927.8	38913.7	39162.5
Q6NYA1	hnrnpabb	32	40459.5	44298.3	28527.9	28012.3	38860.8	29306.3
Q6DGM0;I3ITJ0;I3ISX0	rpl35a	72	53073.5	42739.8	70978.5	59056.6	38804.1	58882.3
F1Q6E1;Q7ZUY6	hpda	36	37812.5	38002.7	33397.1	32085.5	38799.2	26259.6
B8JIZ8	nup153	53	37256.9	39098.2	26900	30132.6	38715	26369.2
B0S5S6	pdia5	95	57596.6	52188.7	81105.3	56644.7	38697.3	63269.6
Q5U3K0	chchd6b	63	39505.4	43591.2	41241.7	38819.1	38636.7	41864.8
Q6TGW9;Q7ZU71	neil1	41	35540.6	42727.7	23184.6	27207.6	38606.3	26947.3
P79735	ran	39	34764.2	41096.5	22620.4	27560.8	38532.9	25906.8
Q4VBI5	ndufa2	56	34785.8	38017.8	35540.6	37308	38529.9	39189.9
Q7ZVB4;F1QC05	ephx1	64	42931.5	33903.1	49285.4	51724.6	38503.5	52085.4
Q5U3A7	opa1	67	34835.1	38304.3	34256.6	37117.9	38474.1	35961
Q6NWC7;F1QDJ9;Q7SXT3;A7MBR0;A3KP23;Q08CQ2;Q32PT8;Q1RM37;F1R0H3;Q5BJI4	srp72	81	49034.3	38531.3	63107.4	55425.2	38433	57963.9
Q7SXK3	pklr	67	43113.7	62875.4	71145.7	76105.5	38384.1	49860.1
F1R6L3;Q1RM16;E7EYX7;F1R6L4;Q7ZUQ9	cirbpb	51	43405.5	44760.3	31250.4	31371.6	38371.3	30696.5
Q6TNS5;E9QG86;Q1JPY2;Q5U3D1;E9QF73;Q3B730;E9QCD6;Q5XJ62;E9QB41;F1QWU4;A7MCF2	MLC3SM;zgc:153867;myl6	36	33925.9	38474.8	25604.3	26320.8	38363.5	28916.7
E7EYC3	LOC100330539	66	42612.9	43763.7	32856.2	34160.5	38269.5	35357.6
E7F225;A4QN90	zgc:163061	49	39573.6	36192	24375.4	27549	38254.8	26291.2
A7YYE9;F1QI99;Q6DRB2;Q6DH97	srp68	63	49328.7	39324.1	63889.7	56576.6	38232.3	56529.6
Q6P963;Q6P963-2	hagh	49	31314.7	30649.9	32492.1	33872.1	38200	38509.6
Q8JH72;Q803Q7;Q6P043	aldoaa;aldoab	25	28906.4	26271.9	20822	25541	38180.4	22939.1
A8DZG2	srsf6b	59	38823.2	42533	27202.7	27783.3	38108	28372.2
A9C460;A9C461;A9C459	si:ch211-170d8.5	36	25461.4	26151.9	25511.2	32146	38098.2	24863.2
Q9DDT1;F1QYZ6;B3DGZ9;B0S5R6	pcxb	44	19203.3	10009.4	8523.56	27491.7	38088.4	14436.2
F1Q6R2;E7F085	si:dkey-8k3.2	71	42980.9	30451.2	39624.3	44400.2	38030.7	40782.2
Q58EB0	zgc:110843	49	31072.4	36541	28628.5	31737.7	37962.1	32422.5
Q6DRE7;Q1JPZ5	ddx56	59	33759.8	43554.8	27901.3	28626.9	37954.3	29374.8
A0A0G2KZU0;F1QD15	LOC101883373	36	23287.4	24188.8	19631.2	27422.6	37916.1	25973.2
Q6P3G9;Q6NY22	erp44	43	39628.3	33233.3	49258.9	47919.3	37915.1	49617.9
F1QHE1;B7ZV91;A0JMP7;Q1LYJ8	mccc1	66	30345.3	33655	30749.8	36315.4	37864.2	41505.7
F1QKH9	rdh1	59	34492.2	29033.9	39354.4	48020.8	37776.1	49775.9
B0UYS4;Q5XJS7	dera	48	30663.1	31089.7	27472.6	35612.2	37683.1	30388.9
Q6DI34;Q5RJ97;F1QMY2;Q4GXW4	lbr	48	46244.6	47264	30654.5	29319.3	37594	27850.9
E7F6F7	abcb7	42	33337	36406.8	32028.4	38091.1	37586.2	37335.3
Q5XJS8	hsd17b10	64	30170.3	33021.5	31315	34310.6	37573.5	36587.6
F1R0C2	si:ch211-127i16.2	60	37666.2	39946.5	40494.4	31813.3	37440.3	32664.7
E7FC78;F1QR95;Q9W762	timm9	35	33915.1	36697.4	31689.7	33364.4	37436.4	33466.2
B0UYE4	soat1	37	52961.3	40849.4	77972.1	63539.2	37429.6	72104.2
F1RCV0;Q6PH26;F1DB26	abcc2	75	35424	39435.1	32131.1	33935.8	37403.1	38436.9
E7F5L8	mphosph10	34	27167.8	31639.5	20029.2	22558.7	37363	22032.4
Q1LVE8	sf3b3	72	36197.7	38928.7	27619.7	28729.5	37346.3	29319
Q8UVG7;I3ISI4	fabp3	30	40908.3	31327.8	38324.5	39264.1	37294.5	36136.9
Q6JAA4	ctcf	42	33713.1	38919.6	23847.2	24928.5	37285.7	27408.6
Q802W2;B2GT49	aldh9a1b	50	16164.1	13615.1	11369.5	33591.3	37285.7	42820
Q6TGT9	srsf5a	52	37254.2	38649.3	27248.2	27887	37278.8	28967.2
F1QNA0;B2GRL2;Q7ZVZ6	pitrm1	55	39579.9	37322.8	41009.9	42376	37222	42317.7
B0R0L1;B0R0L2;F1R692	CH211-152B13.1-001;CH211-152B13.1-002;si:ch211-149e23.3	41	35404.2	37057.5	25948.4	29080.6	37213.2	30432.1
Q6NWI5;A2BIN5	mccc2	77	29200	32587.7	30022.6	36793.9	37105.5	41665.8
Q6PC14	rpl23	76	50396.9	40215.9	63756.3	56592.8	37074.2	55859.8
Q6DGM9	ndufa7	44	32985.2	38193.3	32757.8	35088.3	37053.6	37034.2
F1R1V6;Q32Q49;Q568G0	krr1	47	39031.4	45442.2	28856.1	30020.3	37019.4	31309.4
A5PN46;Q6PBY3	edf1	49	45306.6	39632.8	47823.6	41792.8	36866.6	43218.1
Q7SXI9;B5DDU6	rpl28	82	50605.1	37959.3	65445.7	58849.2	36865.7	55202.6
F1Q8W8;A0A0B5JK63;Q6PFP8	calr	40	49239.9	38028.9	72280.5	60798.9	36861.7	64356.4
Q7T368	pdhb	52	26482.9	28952.2	29221.3	30894.1	36859.8	34772
G5CTT5		35	31260	35484.8	31436.7	34071.9	36853.9	34245.5
E9QF69;F1QN76;Q6DGL0	rpl18	63	45917.8	36828.5	59262.9	51173.8	36807.9	52143.3
Q6PHG2	hpx	45	16326.5	16674.7	14662.5	23798.7	36719.8	10698.7
Q6Q420	rps15a	73	49831.4	39479.5	69024.5	56649	36664	59006.5
Q6DC00;F1QA91;F1R5W5	sfxn1	51	27885.9	28098.8	26252.1	39035.2	36643.4	37606
A2CED8	man2a1	67	56772.6	39160.7	51910.5	55788.1	36641.5	54680.3
F1R8J8;E9QE89;F1QM35;Q6IQD4;Q5XJM9	luc7l	33	36709.3	41937.8	27399.6	28285.6	36640.5	28254.3
F1QRF1;Q7ZU98	ctage5	50	39869.8	29991.2	48823.9	47886.9	36632.7	48009.8
Q7SXE7;F1R1P2;D3XD50;D3XD49	ugt1ab	91	54018.7	43133.2	60406.1	46772.2	36558.3	40596.9
Q803Z5;Q7SZV9	hbaa1	35	34003	34519.5	23074.5	34809.7	36470.2	23689
F1QNV4;Q7SZE9	nup133	54	32161.2	36028.5	23361.4	24816.2	36382	25084.4
Q800H6	matr3l1.1	45	39470.4	44746.2	31264.2	30402.7	36369.3	31188.3
B3DG37;Q90486;Q1RM32	ba1	42	33732	33740.7	25881.7	35028.9	36350.7	25523.5
B0R0T1;G1K2V6	si:dkey-18l1.1;vwa8	78	31360.5	33113.3	34516	33065.2	36247.9	34741.5
F1Q9C7	ufl1	66	44221.4	35778.4	53933.3	53197.9	36069.7	51931.6
Q9DGK4;B8JHR2;E7F8Y5;E9QIY7	tpt1	54	36484.9	34741.4	66141.1	55446.8	35903.3	51609.4
A3KP65;A5WVP6	mlycd	49	31768	38047.1	33197	32102.8	35865.1	34696.2
Q6PBX0;F1QJ99	cox5ab	31	30074.2	31504.3	30809	33227.2	35821.1	35902
B3DKN1;Q6DRJ4;Q7ZW19	kri1	28	38822.3	41253.9	24965	30963.3	35804.4	31554.7
F1Q6C8;B2GQH5;Q803X4	dcaf13	49	33886.4	40984.5	26962.4	29547.2	35772.1	28923
Q6P0G2	zgc:77262	42	36904.1	40361.1	28706.8	28035	35738.9	30284.7
E7F809;D3XD85;F1R7D3;D3XD87;D3XD84;F1QG53;F1QUD5;D3XD89;F1QYK6;F1QCF6	LOC100148803;ugt2b1;ugt2b3;ugt2b5	22	23807.2	22973.3	22256.3	39600.1	35723.2	34565.6
Q68EI6;Q3B7R0	cyc1	54	30164	36847.7	28585.1	31677.2	35711.4	32898.5
F1Q6F9;E7F7Q8;Q6PHE6;F1QKM5	sltm	34	37138.4	44412.3	27349.8	27951.8	35682.1	30328.9
Q7ZUY8	pacsin3	37	29848.9	28653.6	23473.6	23205.7	35668.4	22263
F1QRD4;Q66HY6	ncoa5	34	36661.8	36228.3	25413.8	26494.7	35610.6	27945.7
F1QKR6;Q6TGV1;F1QAY0;Q5XJC0	raly	29	38018.9	37442.8	29862.7	29852.9	35588.1	30552.2
E7F4J7	prkdc	51	27548.4	31047.3	21357.6	27539.2	35539.1	29310.5
F1QXK3	acox3	55	31945.7	26892.3	35699.4	33734.9	35512.7	37599.7
Q7ZUG6;Q1L8Q7	rpl30	77	50060.3	38763.3	64357.5	51733.3	35461.8	53209.1
Q1LWX6;Q8AW16;Q561S1;Q9W7B1	hsd17b8	28	21655.6	25270.2	20897.1	32162.2	35298.3	31735.9
B0UXG8	ndufv3	42	27296.1	30826.4	26877.7	30569	35234.7	29052.5
Q6PC80;Q8JHH3;Q0P475	rps5;zgc:153322	62	48148.4	36798.2	58979.2	48936.8	35163.2	50023.4
B0UXS0;Q6P6Y3	hmox1a	50	41617.4	28207.7	21701.6	52802.6	35130.9	32522.6
B2GNT1;Q803F6	rpsa	84	47484.2	36554.1	65410.7	55190.8	35002.7	56313.7
Q6IQE0-2;Q6IQE0-3;Q6IQE0	puf60b	46	40547.5	45870.9	28210.4	32075.8	34899.9	30260.5
F1Q740;Q5BLI2	vars	52	39596.9	38926.7	45773.2	43569.6	34892	40106.1
F1QYT2;Q566N7;R4GF06;R4GEK8	sqrdl	33	21367.5	21305.8	21360.8	25328.2	34822.5	25078
E7FGT2	h6pd	86	40953.2	27481.4	52445	53213.1	34720.7	53119.6
Q6DHE7;F1QB21	decr1	51	37784.7	46215.9	35098.1	27999.4	34648.3	29668.6
Q4VBV1	uqcrb	45	32471.7	34554.8	31659	32245.4	34647.3	33562
Q7ZUE4	prpf40a	35	35055.9	38288.2	23141.2	25016	34549.4	24080.7
B0UYS0;Q803Y5	krt15	35	28633.6	25889.6	21120.5	25461	34479.9	30754.4
B3DK09;F1QJI4;F1QKK2;F1QTQ4	vps13a	61	27618.4	31905.8	30131.6	27887	34468.1	29455.9
P79741	pes	40	37697.6	47960.1	25496.4	29246.9	34441.7	26401.8
Q5TYP7	ehd3	46	33727.5	35161	26753.9	25866.1	34341.8	26858.9
Q7T3A6;Q6DRK9	surf6	35	36867.3	43489.3	27029.1	28029.6	34301.7	29704.4
Q6DEG3;B8JI44	kmo	5	4040.66	6496.76	5215.71	7847.21	34262.5	7132.18
F1R6T0;F1QLG2;Q7SXR7	mta2	52	36817.9	42860.8	28004	29600.1	34213.6	29888.7
Q5CZU9;B2GS03;A5PN39;A5PN40	cryz	51	22185.2	27952.5	25056	29096.8	34111.8	31766.4
A4FVH7;K7DY73;Q7SXE5;F1QVP6	hao1	64	49995.7	33087	48650.3	38159.2	33991.4	37723.9
Q7ZUG5	rps21	52	53045.7	35657.3	56179.5	44698.3	33975.7	49018.7
B0V1J9;Q7SXG6	zgc:66350	37	26498.2	30298.8	34054.4	28342.9	33946.3	31056.6
Q9I9E9	eif2s1b	58	35759.7	33037.6	39479.3	33594.5	33933.6	34023.3
E7FC33	stag1b	26	40360.8	39477.5	24098.1	25234.2	33826.9	23584.7
F1QEL0	tmem214	52	45495.1	30490.5	58297.5	51868.3	33815.1	55839.8
F1R8Q3;Q6NWG1	lrrc59	36	49676.1	35171.1	64145.8	55373.3	33695.7	52147.5
Q0Z946;A2BFY9;Q7ZU59;Q71PD7	h2afvb;h2afva;h2afv	37	29122.8	32708.7	19153.8	21112.4	33626.2	23020.2
Q6NY78;F1Q8P7	eif2s2	55	36057.7	33149.6	39249.6	32209.8	33595.9	33419.8
Q7T2D7	cx32.3	36	25251.4	31269.3	30267.1	28440.1	33544	25980.6
F1Q511;F1QRA3	acin1b	49	33726.6	34466	22953.8	25083	33478.4	27446.5
F1QZ09;Q6DG67	aclya	44	26295.3	17900.3	49032.4	47231.3	33376.6	77355.1
B8A4C4	mogs	60	39473.9	29920.6	54178.9	48063	33365.8	46776.6
Q6AZA2	ndufv1	58	29410	32937.7	31162.6	32723.9	33321.7	33395.6
Q6PC16;F1QJ56	ndufb10	34	30175.7	32708.7	28317.3	31155.5	33269.9	33121.8
E7F7J1	fdx1	36	27242.3	28840.2	29591.8	31477.4	33207.2	32942.8
E9QIC1;E7EXD6;Q803E9	cdc5l	45	33027.4	34938.1	24471.7	25924.4	33199.4	26303.9
F1QQE5;Q9DGM6;B3DGY6	sptb	68	34401.6	37712.2	24897.3	29377.6	33196.4	24059.7
Q66HV4	copb1	60	32131.5	33153.6	42574.4	39451	33010.4	38782.3
F1R1X4;Q7SXR0;F1Q8Y9	atp13a1	61	42244.8	33142.5	53345.8	48023	33006.5	49977
Q5BJB9;A8E7G6;Q568I5	prdx3	41	26928.1	30659	26573.9	27996.1	32858.7	30202.5
Q6DGW3;F1QSB3;Q502T9	srprb	49	39998.1	32214.5	48073.4	45572.2	32827.3	43818.4
Q6NWH2	marcksl1b	32	32722.2	34745.4	25196.8	23712.3	32791.1	25000.1
F6NMD4;F1QMA8	si:ch211-288g17.4	53	38325.9	27667	50692.1	56887.7	32782.3	47422.2
Q6PGV7	cyp2p9	46	10768.6	9687.24	10470.7	61497.7	32757.8	57913.4
Q804G9	anxa2a	35	28463	33761.9	16112.7	23658.3	32692.2	27555
E7F3I8	dhx15	52	35030.8	39928.4	25944.1	28156	32682.5	27022.1
Q98874	erh	31	34126.9	36048.7	25929.3	25889.9	32632.5	27292.8
Q7SZ49;E9QDU8	sdr16c5b	62	36046.9	33321.1	43818.2	41501.1	32479.8	38730.7
F1QJZ5;B8JMA9;Q6DRI9	wdr33	32	29332.8	33024.5	20282.1	23052.3	32442.6	23924.9
Q7ZZJ7;F1RAE7	slc4a1a	56	31943.9	34765.6	23767.8	27289.7	32411.3	20693.9
Q1RLR9	h2afy	23	25253.2	26869.1	17345.8	20261.3	32321.2	20027.3
Q7ZUN6;A0A0A0MPG9	paics	17	18003.2	20909.4	21301.5	21898.7	32259.5	22121.9
B0UY94;Q7ZUP4	eif5a2	53	38657.1	34253.1	46650.7	41614.5	32220.4	38727.6
F1QPC1;Q7ZTW6;Q2M5F1	cyp3c1	40	37107	23979	35445.3	33989.8	32210.6	34933.2
Q7T356	ywhabb	46	33014.8	36346.3	24959.7	26044.3	32202.8	26151.2
F1QGN4;A9NIM7;A9NIM6	slc4a2b	36	20241.9	26362.7	25482.6	26181.5	32186.1	27558.1
Q7ZTT1;Q9PT92	cat	10	2771.53	4408.34	1793.33	9923.46	32169.5	4375.52
Q6PHE4;A8E5I2;Q6NYL7	zgc:77517	43	29400.1	32303.2	23434.4	21430	32025.6	21779.7
F1R4J4	acoxl	42	28817.6	20629	31304.4	31378	31916.9	33738.9
Q66I42;Q7ZWC7	msna	41	28684.7	33357.4	22798.2	24182.2	31897.3	24479.9
Q08CA7;F1QDQ5;A0A0B5JF91	manf	51	51449.8	34705.1	67736.3	58456.1	31873.8	58897
Q6DI30;Q7ZU94	srfbp1	42	36161.8	42515.8	27647.3	27870.8	31844.4	28388
F1Q8C3	cyp2k6	77	44529.3	39102.2	54253	51826.2	31834.7	55434.3
Q6AXI7;F1Q783	acads	41	27592.4	34323.8	27311.7	28911	31793.5	29225.2
Q1ECZ7;Q5RHQ7;Q498X5;Q6PYX3	hnrnpub	46	37540.5	39990.9	25319.6	26652.4	31727	23297.2
Q32PU7;F1R6Y8;Q08C80;F1R4K1;Q6NW90;Q8AYC4;Q2YDQ0;F1QEH9;Q08CC8;Q4VBI6;F1QKY8;E7F797	tubb2b;tubb4b;zgc:153426;tubb5;zgc:123292;zgc:112335;zgc:153264;tubb2;LOC100538320	68	27920	36078	26019.3	29366.8	31609.5	29946.6
Q6PBQ4;Q6IQG0;F1Q8T8	rtn1a	56	45820.9	34710.1	58928.4	46537.8	31455.8	49008.2
Q6DHU0;Q90ZZ8;A7YYF4	aldh3a2a	37	25881.5	25713.1	25176.7	29546.1	31394.1	30031.9
B2GQF5;Q6DGA6-2;Q6DGA6;Z4YIX0	allc	50	29112	27457.2	31324.5	27756.3	31333.4	29681.2
Q7SZR8;F1R9X4	bxdc2	52	28682	35800.6	20070.4	21825.3	31294.3	21491.1
Q6P980;Q2TV65	sod2	36	23828.7	27468.3	25269.9	27588.9	31243.4	28350.1
X1WH26	flnbl	42	32417	33330.1	30860.9	28455.2	31179.7	29079.9
F1QYS7;B0JZJ9	acss1	41	21962.6	23278.9	22512.4	25266.6	31125.9	29227.3
F1QEJ5;Q6DGN1	uqcrq	34	29116.5	31198.6	30013	30144.5	31098.5	31873.8
Q802Z9;F1Q5Q3	serbp1a	49	41718	35344.6	52943.6	46002.1	30966.3	46027.8
A8DZA0;E7F440;F1QGH5;Q7ZV58	rbm25b	59	32063.3	34871.5	23375.1	24592.6	30955.5	25670.9
Q5U369;A8E5E5;B0JZI3	anxa3b	27	36681.5	62154.2	24196.5	16351.1	30904.6	16045.4
A2CET0;F1QK70	sympk	39	28512.4	32928.7	19467.1	22971.3	30904.6	23164.5
F1R9Z2	si:ch1073-412h12.3	53	27012.5	32758.2	20424	22760.7	30871.3	22919.1
F1QSS0;A3KP59;F8W459	zgc:162967;no66	28	25639.2	37446.9	19787.8	22474.5	30857.6	22703.2
A5PL98	sdhb	39	27504.4	31054.4	26821.6	27288.6	30810.6	28375.4
Q6NW62	khdrbs1b	42	35759.7	36414.9	24570.2	24259.9	30767.6	26003.7
Q7T3D4;X1WHN7	cdc73	33	31479.9	33564.2	21367.1	23729.6	30758.8	22682.2
Q5U3A0	nop14	46	31855.1	41139.9	23895.9	25017.1	30704.9	24996.9
B8JLC8	si:ch73-131e21.5	30	34144	29990.2	38017.5	36950.5	30702	36696.1
F1QEB4;E9QCL4;Q7SZP7	ssrp1a	47	31181.9	37040.3	24279.1	25748.4	30609.9	27463.4
Q6NZZ9;F1QE11;A8E551	rbm22;LOC100536002	31	30205.3	31270.3	22243.6	23738.2	30598.2	23394.1
Q1JPZ7	prpf39	41	26231.6	33894	19512.6	22121.3	30577.6	21934.5
Q6DI25	imp4	27	29683.8	35004.7	24279.1	26058.4	30558.1	26388.1
Q4V9C6;F1QZW7;Q5XJM3;Q4V9C5	ilf3a	49	31069.7	32499.9	24849.6	26477.5	30203.7	26907.3
H9GX86	im:7159098	59	25613.1	33294.8	21579.9	23228.4	30187	22052.4
Q6P6E7	rps20	50	42373.2	31072.6	53320.4	55130.3	30170.4	45254.8
E7F5R7	myo1c	42	28434.3	31409.5	21316.3	19931.8	30071.5	21767
F1QZA4	idh3g	35	24086.3	26815.6	24778.7	35194.2	30066.6	33914.8
F1R346;E7FFZ8;F1R1X3;A7MCN3	zgc:174637	61	36994.8	30482.4	43117.4	40265.4	30055.8	41735.3
Q6PUS3;F1QIB2;Q7ZVG5	cstf3	42	27490	31740.3	20432.5	22824.4	30027.4	24555.7
B8A552;A2RUY6;A5PLF2	smarca5	50	30330.9	30226.2	23038.5	22415.1	29962.8	22185.1
B2GS95;Q7T3C6	cpsf5	23	29481.8	31588	21001.9	23340.7	29956	24488.3
R4GEC2;E7F6B7	a1cf	67	36854.7	31801.9	40506.1	34964.1	29899.2	37514.4
Q6NY97;A2BGT3	dao.2;dao.1	47	23356.6	18331	25660.4	31791.7	29865.9	37401.7
Q6NYU8;F8W4E3;Q7ZUJ9;F8W5P8;F8W446;F8W2Z3	hnrnpaba	48	29556.3	32905.5	22975	23962.9	29848.3	24289.2
Q6P5L5	ndufb8	37	27613	27396.7	24490.8	26743.2	29778.8	29912.9
Q7ZUS2;Q6NX06	nucb2b	63	38179.6	28769.6	44955	40863.8	29749.4	44816.7
Q567H2;F1QCN0	zgc:112056	54	29266.4	33202	28978.9	25246.1	29735.7	26576.6
F1QSK1	parp3	57	25939	28167.4	16324.4	22383.7	29730.8	21297.3
Q6TH14;Q568G3;F1QBW7;E9QJI6;Q3B7R7	eno3	34	29089.6	30434	26026.7	24113	29698.5	19332.2
Q1MTA9;F1Q5A5	cpt1a	53	27010.7	31829.1	30553.9	27121.2	29674	29227.3
A1A5X7;X1WHY2;X1WBW7	taf15	42	27727	30167.7	21474	21979.8	29528.2	21763.9
D3XDA8;A3KPS7;Q0P492;D3XDA7	ugt5c2;ugt5c1	26	36329.6	28987.5	45449.3	42285.3	29509.6	37182.6
F1QSP8	prdx4	84	44795.8	34325.8	59220.6	48659.2	29501.7	53789.4
F1QGN5;Q6DRP2;Q567V7	gnl3	38	28019.6	39827.5	20396.5	22576	29485.1	21087.8
F1RAV6;F1QQ73;B0R0I0;Q1JQ01	acin1a	38	30862.3	34561.8	23202.6	23512.5	29476.3	23989.1
Q4KM23;F1QJL4	lig3	39	30715.1	32057.1	23158.1	23115	29397	24490.4
Q7ZU03;A1A605;O93584;B5DE31;Q6NSP3;F1RB19;A8KBS6	ybx1	84	33694.3	28454.8	48489.4	34651.9	29361.7	38539.1
E7FD66	aass	66	26311.5	28270.2	30595.2	33418.4	29318.7	37114.2
Q1LY46	letm1	42	25921	30162.7	27423.9	27708.8	29295.2	30882.9
F1QT63;Q504C3	sarnp	38	29594	34380.2	22368.5	24887.5	29294.2	24269.2
Q1LWG2;Q66I52;I3ISK7	ndufs6	21	27377.8	31034.2	19599.4	22170.9	29268.7	26338.6
Q32LS3;Q08CQ0;Q6NWE8;F1QPX6	alas2;sb:cb283;zgc:152830	61	28793.4	35273	22743.2	27027.2	29201.2	22996
Q803E5;F1R877;A8KB65	etf1b;etf1a	46	37177.9	29718.8	47427.7	41890	29197.3	41563.6
Q1L907;A2V6B1	gstr1;gstR2	20	32860.4	31571.9	27114.8	27560.8	29171.8	27365.4
B2GSH6;Q6DGJ3	timm13	32	26031.4	27524.8	21803.2	28190.6	29168.9	24460.9
F1Q5Q7;F1RC54;Q7ZVS7	exosc10	43	33586.6	38420.3	23152.8	25080.8	29083.7	24732.6
Q6DGH3;F8W5Y7	sec61b	58	39435.3	29805.6	52750.9	53329.7	29041.6	50234
F1QS59;D5LHQ7;F1R9P2	sec24c	34	30592.2	28427.6	30483	32836.2	29001.5	33083.9
Q5TYZ5;Q802V5	cand1	37	27167.8	32707.7	28640.2	27403.1	28979.9	27146.4
Q6NYQ3;Q7ZYY0	acad8	45	24361	29028.8	27018.5	27943.2	28969.2	31726.4
F1QGW6;Q7SXT9;E9QBU9	eif2s3	62	31354.2	28818	34655.7	29898.3	28968.2	30555.3
B0UYB4	si:dkey-91i10.3	46	25895.9	28468	27402.8	27478.7	28925.1	28209
F1QX56	ahctf1	58	28187.5	30600.5	20051.4	20859.7	28864.4	21182.5
F1Q9F6;A5D6T9;A1L1N4;Q504D7;F1RDF4;Q1ED13;Q6DH04	luc7l3;LOC553425	22	28626.4	32699.7	20412.3	21058.4	28828.2	20233.7
F1Q4Q4	lmf2b	39	30537.4	21698.2	30831.3	33280.2	28814.5	39858.6
A8E7H0	si:ch211-117n7.6	38	37510	26435.3	42847.5	40686.7	28797.8	39095.1
Q1LXU0	cpt1b	46	33021.1	34865.5	34531.8	23685.3	28745	26938.9
E7F4F1;F1Q9X9;F1R0C3;A8WFV1	trap1	45	25812.4	30174.8	27862.1	28196	28745	28075.2
Q6NY65	rcc1	34	29160.5	32623	19297.7	21588.7	28706.8	21847.1
X1WGK9;Q0P452	zgc:153405	15	41297.9	38158	21776.8	21553.1	28697	24512.5
Q90Y38;Q6P0S5;Q4QRI0	adh8a	45	28757.4	28725.2	23736.1	27931.3	28693.1	25945.8
Q6P026	banf1	23	28022.3	31887.6	19841.8	21973.3	28677.4	24328.2
B0V0X1;Q6NWC8;F1R007	pccb	65	21274.1	22837.1	23567.8	25108.9	28599.1	28490.2
X1WCV5;E7F580	ddx24	44	18654	25230.9	15470.1	21713	28589.3	19310.1
Q6NV34	decr2	19	23199.5	18885.8	23080.8	32462.5	28525.7	31990.7
E7FAN5;Q7SXH8;F1R704	f2	37	34337	24115.2	48936.1	37146	28466.9	37453.3
Q9DEG7;Q7ZU55;E9QEQ4	ctbp1	28	27456.8	34121	20736.2	22472.3	28414.1	22312.5
E7F6D4	ganc	42	24229.9	32979.1	15645.9	21939.8	28390.6	20690.7
F1QT75;A8WGN1;Q7ZTY4	rbb4l;rbbp7	28	31029.3	34478.1	21469.8	22965.9	28388.6	23352
F1QH50;Q803E1	zgc:55870	16	28431.6	32206.4	19616.3	23423.9	28340.7	21966.1
E7F7R2;Q1LVN0	chd2	42	23834.1	28197.6	18935.7	20539.9	28312.3	22440
I3ISJ2;F6P0Y5;Q3B750	uqcrh	43	29337.3	29003.6	23711.7	22886	28210.5	26016.4
F1QLZ5;F1QDI8	fam60al	25	25844.7	28641.5	17697.3	19055.8	28206.5	20692.8
Q5U3E7;A8WGL5;F6PBQ1	dhrs13a.1	49	36701.2	26371.8	48144.3	42252.9	28144.9	39958.7
F1QZG8;Q8JHJ2	ddx55	30	23590.8	32824.8	17579.8	23679.9	28120.4	20520.1
Q6A3P5;Q6PFU0;A5WW18	ndrg1a	56	20802	24914.1	25087.8	26226.9	28094	25995.3
F1R3V8;Q66I12	ccdc47	47	32104.6	26100.4	40116.5	38413	28049.9	37990.4
Q802C7	tardbp	25	28244.9	30536.9	22694.5	22988.6	28010.7	23234
Q6DGY6;F1QGI2	sec63	45	34034.5	26077.2	42947	40067.8	27999	40186.2
Q0P429;F1QCH7;A4QP35	LOC571260;zgc:162816	44	25899.5	32086.4	30552.9	32100.7	27952	36061.1
Q801Z9;F1Q6Z5;E9QBN6	cnbpa	38	33525.5	31484.1	43198.9	33298.5	27939.3	35673.5
Q6P6E0;Q6PBQ7	atp5l	58	22870.1	26065.1	24009.2	25161.8	27910.9	26540.8
Q08C39;F1R6P0	mrps5	25	23709.3	25766.5	23414.3	26410.5	27862.9	28586
A8KBB1;A8KBB0;A3KPG5	crp3	18	18122.6	11223.4	24228.3	42973.3	27856.1	37023.6
X1WDQ5;Q7ZWI5;E7EZU5;F1QDT7	gnai2b	35	22912.2	26192.2	21076	19584	27852.1	21811.2
B2GT51;Q08BB2	pm20d1.2	50	30539.2	28030.2	38866.4	32875.1	27849.2	33023.9
A0A0A0VB08;Q9MIZ0	ND1;mt-nd1	22	23212.9	27029.5	23521.2	26102.6	27823.8	27204.3
A4QNZ7-2;A4QNZ7;F1Q8E4	p33monox;zgc:123105	25	20765.2	21805.2	18321.8	23698.3	27789.5	21005.6
A0JMN2	zgc:154046	28	19068.7	19732.2	20924.7	23744.7	27786.6	23662.6
Q566Y8	magoh	17	29067.1	30581.3	19690.4	20064.7	27758.2	20394.8
Q7T2E6;Q1LY92;Q6PGZ8	xab2	48	25938.1	29901.4	20290.6	21522.9	27574.1	21094.1
Q803F5	apmap	57	29336.4	26232.6	38977.6	27492.8	27529.1	23303.5
Q6IQA6	cdk5rap3	45	34020.1	28309.6	43245.5	42870.7	27469.4	41333
A2BFT4;Q08CC1;Q4V9H0	ftr82	48	33120.7	36802.3	28850.8	27952.9	27432.2	29704.4
Q7ZUR3;Q6NWF7;Q5TYQ4	echdc2	42	23238.1	28887.6	28320.5	29394.9	27420.4	33984.3
Q7SXX8;F1R8D5;F1QCD8;E9QHU8;E9QF28	hao2	42	26324	23809.5	30828.1	28668	27351.9	31237.8
Q66ID3;A0A0J9YIX5;E9QIZ3;F1QW79	zgc:101748	27	28160.5	33904.1	20576.4	21833.9	27318.6	22213.5
F1QU55;Q32LQ4	bhmt	44	26516.1	23049	18993.9	23814.9	27278.5	17863.1
B0S522	rbm45	37	22496.7	25526.4	19762.4	21182.6	27213.8	20254.7
F8W494;E7FE91	si:dkey-201c1.2	30	15354.4	14945.7	15615.2	19426.3	27171.7	15497.8
Q6NXE0	srsf9	43	26647.2	29054	19250.1	19218.9	27170.8	21441.6
E7F7R9;F1RBY1;A5D6U6	akap1b	49	24624	27716.4	24813.6	29808.6	27166.9	26666.1
Q7ZVN5	srp54	49	35600.8	27153.6	44361.2	39919.8	27109.1	39368.9
Q7ZU19;F1QM20;Q6TLE7;F1R473;Q8JGS6	actl6a	23	26890.4	28684.8	18584.3	20414.6	27074.8	20570.7
Q5TZ42	cdc42bpb	45	22615.1	23940.7	20958.5	23134.4	27022.9	23375.1
F1R9W2;Q6DRI7;Q498X9	ddx51	41	28947.7	34168.4	20896.1	22450.7	27000.4	24253.4
F1QKC0;Q7ZVA0	smu1a;smu1	33	26823.1	29699.6	19629	20086.3	26968.1	20901.3
Q803H5;Q6PH57	gnb1b;gnb1	42	20477	22804.8	19432.2	19464.1	26963.2	19472.3
Q68EG6;F1QXI2	xrcc1	27	31703.4	33091.1	23068.1	23098.8	26941.7	24984.3
Q08CC2	oxct1b	38	20558.7	18433.9	19615.3	19299.9	26865.3	16992.2
F1QE65;E7FE42;Q90YM8	cyfip1	35	25181.4	26343.5	23205.8	22493.9	26858.5	22378.9
Q5RIX5;Q4VBR6	bcap29	19	30766.3	26383.9	32803.3	32919.4	26854.6	35281.8
F1QY90;Q7SYB2	thoc1	57	27079.8	27342.2	18927.2	21841.5	26831.1	21672.2
E7F6G9	uggt2	33	28942.4	23841.8	37064.8	37547.8	26817.4	36123.2
Q6PC06	ahcyl2	28	16520.4	21307.8	19512.6	22247.6	26804.6	21198.3
Q5YKG3;Q4VBH5;F1QXP2	gna13a	26	15554.6	18653.8	16129.6	20565.9	26775.3	18483.4
Q6PFM3;F1R0G9	slc25a12	48	23962.4	26148.8	23030	25175.9	26740	26476.6
Q9DDU5	gstp1	29	33039	31147.2	27517.1	25387.6	26726.3	24534.6
Q803T5	ahcy	49	25819.6	31889.6	17310.9	21033.6	26720.4	15668.4
Q7T337;F8W455	fbp1b	36	32723.1	31276.3	20311.8	20579.9	26712.6	16939.5
Q5BJA2	ndufa5	35	23710.2	26747	24103.4	25127.3	26678.3	26114.3
A3KP88;A9JSY0;F6NJS4;A8KAZ3;Q5CZR9	atl2	47	31223.2	22640.4	39740.8	41164.1	26604.9	40635.8
Q5TZG5	ezrb	36	28340.1	31126	24380.7	24891.8	26549.1	29555.9
Q802C9	eif4a1a	47	27495.4	29908.5	38280	33469.2	26545.2	32027.6
Q1ED27;Q4QRC5;F1QRT6	dnajc8	16	27933.4	27461.2	20606	21623.3	26485.5	20907.7
Q6DGP6	sub1b	17	23313.5	29026.8	14830.8	15239.7	26459	15169.2
Q504B1	sub1a	24	27599.5	37213.8	16616.5	18109.6	26448.3	20314.8
A2CEY8;F1QHG1	si:dkey-251i10.3	40	30658.6	36851.7	22217.1	24026.6	26398.3	24270.3
F1RCV7;F1QLU3;B3DIF4;F1QRS6;Q803J4;B0QZM4;Q7T135;B0QZM5;E9QCG8;E9QCK8	hnrnpc;RP71-1G18.4-003;RP71-1G18.4-002	30	26947	28710.1	19172.8	20308.8	26340.6	21868.1
E7F973	abcd2	32	19300.3	16769.5	27001.6	27477.7	26289.7	29921.4
Q7T1E0;F1QGK0	gpd1b	32	24091.7	26043.9	24447.4	24400.3	26259.3	24913.8
B8A6D3	l2hgdh	37	25646.4	30386.6	27258.8	23933.7	26212.3	25709.9
F1QBJ3;A8KB87	coa3	15	19343.4	22406.4	18715.5	18543.8	26167.3	17603
F1RB36;Q6NYI5	hacl1	29	20024.7	18550.9	19997.4	23216.5	26159.5	24810.5
F1QHW0;Q7T2D8	cyp20a1	35	34254.4	27127.3	37205.6	36962.4	26133	37563.9
E9QD18	wu:fd49b10	39	32981.6	23172	35934.4	33562.1	26115.4	34608.8
Q92051	cahz	32	28892.1	30082	21250.7	23031.8	26082.1	17152.2
A2BIC6	lap3	42	20513.8	24089	22126.1	23494.1	26056.7	24418.8
E7EZF9;Q7T3D9;Q801E6;Q7ZSY2	mdh1aa;mdh1ab	37	28446.9	28307.6	22767.5	25835.9	26036.1	21358.4
B8JL82;Q7ZUR5	ssr3	35	37317	27130.4	46042.1	43389.2	25997.9	43410.8
A4FUP1	hal	31	28262	47111.7	15410.9	18947.8	25997	14473.1
Q6PHD8;E9QCR3	pa2g4b	39	34661.9	27573.2	39885.8	39278.2	25951	36148.5
F1QP17;Q0P4B8;B2GT74	mrps9	27	22035.3	23617.9	21676.2	25377.9	25933.3	25885.8
Z4YIA7;A0A0B5JW24;Q6IQP3	calua	62	46081.2	30038.6	65385.3	39041.6	25929.4	46530.2
Q66HU8;A4QN51;A0JMJ6;A0PGM0;F1QVL9;F1R9N0;A4FVL4	cyp2k19;cyp2k17	61	33951.9	26203.3	38089.5	35737.5	25911.8	40090.3
Q7ZTI0	ssb	26	23343.1	38010.7	15873.4	16737.8	25897.1	13953.9
Q6P0H1;Q6PH44;F1R8Z4;Q1LVH2;Q1LVH3;Q7T1J4	bsg	24	19213.2	20983	20867.5	22815.8	25877.5	20631.7
F1Q9K6;F1QZF4;A8E5G7	zgc:162544	28	16497.1	19702.9	17304.5	16774.6	25811.9	16285.5
Q7ZUD6;Q4G5W3	rtn3	43	24703	21816.3	29096.4	35590.6	25762	29749.7
E9QEN4;E7F4U8;E7F172	scaf4a	22	24898.6	28149.2	18111.1	19338.8	25672.9	19343.8
B3DGP1;A5PMH3;F1QL15;B4XRZ3;P57717;B4XRZ4	esr1	21	30560.7	29451.5	22338.8	21565	25624	22414.7
Q7ZUY0	seta	24	24525.2	38212.5	12837.6	15045.3	25614.2	11399
Q5PRD9;E7FCB6	zgc:101540	44	32026.5	21986.7	31308.7	35721.3	25611.2	30326.8
E7FE97	stag2b	38	22103.5	24627.6	15486	17110.5	25520.2	18152.7
Q7ZU89	arcn1b	33	25685.8	26331.4	33125.1	33328.8	25454.6	30479.5
F1R314	zgc:110425	17	34901.5	42535	21230.6	16951.7	25444.8	18292.8
Q0P487	cyb5r2	33	18801.2	14619.8	24124.5	35181.2	25436	26991.6
F1R4X2;F1QU45	bco2a	34	23308.1	24925.2	24899.4	25566.9	25431.1	31165.1
Q802U8;F1QY27	h1fx	22	14509.8	23319.3	12569.8	14050.5	25425.2	15295.6
X1WHF1;R4GE15;F1RAV8;F1Q9D0;E9QHX5;G1K2M4;Q05AK8;G1K2V1;F1R4A4;A7MCA7;A7MC11;A7E2M8;X1WG17;X1WC20;F1R0S5;F1QKN7;F1QGY1;F1QF78;E7EZA5;G1K2T9;F1RAY6;F1QIH4;F1QG64;F1QAY4;F1QA71;E7FEC9;E7F459;E7F2U8;Q5BJA5;B3DJF8;A7MCA8;X1WH60;F1RD54;F1QAU0;F1QGS7;Q6PC60	si:dkey-261m9.6;zgc:171759;si:dkey-108k21.13;zgc:173585;zgc:114046;ano9a;si:dkey-108k21.9;si:dkey-108k21.20;si:dkey-108k21.11;si:ch211-113a14.28;wu:fe11b02;CABZ01086354.1;LOC570661;zgc:173587;hist2h2l	7	20052.5	24324	17878.3	15205.1	25386.1	21090.9
E7FA31;E7FFQ8;Q9I8G2;F1QI24;Q7ZUR1	zgc:55262	38	21970.7	25753.4	25100.5	25587.4	25289.2	26743
Q6P2T5	arpc2	35	26367.1	25088.6	28459.1	24835.6	25105.1	26433.4
F1R4D9;Q6PGW0;F1Q643;E9QE35;E9QB64	tcerg1a	34	24510.9	27016.4	17909	19479.2	25064	19733.4
F1QCT0;B2GQE9;Q6NWD4	timm50	28	21982.3	25381.2	21131.1	21958.2	25061.1	22084
F8W2W2	kpnb1	30	24256.9	26686.5	19497.8	23124.7	25048.3	18841.4
E7EZB4;A2BGG2;Q6PCR6	zfr	46	25382.5	28498.2	18705	19624	25046.4	19760.8
F8W4Q1	dspa	32	21534.4	27306.9	19148.5	20385.5	25031.7	19949.3
Q8AW03;F1RBK6	ndufa6	29	20584.8	25404.4	23211	26009.8	25018	26727.2
B1H1M2	aqr	55	26514.3	30160.6	18492.2	19311.8	25013.1	17650.4
F1Q963;A1A5Z3;A7MC80	tsfm	16	21386.3	23403	22545.2	24477	25003.3	25680.4
E7FCX4;Q32LR8;F8W570;F1Q594	tsr1	12	25659.8	32489.9	19386.6	20353.1	24993.5	18486.5
E7EZW6	srpr	49	29998.8	25324.7	37597.3	36172.8	24945.5	35598.7
A4VCH0	sacm1lb	30	28587.8	23278.9	33695.6	33469.2	24899.5	33643.1
E7FC79	pdpr	31	21536.2	24864.7	20663.2	23197.1	24896.6	24524.1
B0S642	hibch	41	30443.1	36289.8	32506.9	23154.9	24876	25914.2
E9QI07;E9QDE6;Q6P937	clta	24	20176.3	20243.6	20218.6	21691.4	24871.1	19507
Q4V8Z6;F1QJ73	sec62	32	28170.4	23746	37195	34648.7	24870.2	33894.8
A0AUP8;Q6DHA4;F1RDM4	zgc:152816;zgc:92551	34	25023.4	28818	19324.2	15805.7	24855.5	17728.3
F1R9N9	gcdhb	23	19865.8	22301.5	21059.1	23723.1	24832	24752.6
F1QUG5;E7F475;Q6PFQ2	eif3c	48	26151.7	28016	35019.8	28323.4	24828.1	29559.1
Q6P0U7;F1QWP0;Q7ZUX2	cstf2	38	34222.1	42057.9	40562.2	33040.4	24793.8	26778.8
B2GQZ3;Q9I8L5	fabp10a	46	30103.9	22858.3	29250.9	28185.2	24765.4	26475.5
P83571	ruvbl2	48	24587.2	27551	17814.8	20313.1	24753.7	19656.6
Q6TNP4;Q6PC95;Q6P5N0	tuba8l2	37	18996.9	26127.7	20247.2	23140.9	24750.7	22386.3
Q6NWA7;Q803E3;Q4QRG0	ewsr1b	34	25403.1	26956.9	17630.6	19469.5	24749.7	19834.5
H9GYB5;A0A0G3Y5C5;H9GXK5;A4QP84	slco1d1	24	16406.4	19742.3	17681.4	20907.2	24746.8	21047.7
Q803S2;F1R3Q7;E9QD90	rrp9	43	22094.5	27228.2	16114.8	19539.7	24739.9	19453.3
E7F3A6	LOC797473	43	24732.6	26779.3	17851.8	19123.9	24739	19438.6
Q6IQE2;Q7ZV16	eef1b2	32	30233.1	25453.8	35977.8	30755.9	24724.3	31690.6
Q6DHD5	akr7a3	46	28891.2	33133.4	32337.5	28626.9	24640.1	31222
Q7SY54	etnppl	31	21091.9	23656.2	19828	28911	24639.1	21628
F1Q8A5;A4QP67	hnrnpd	27	22398.8	26590.7	20710.8	18676.7	24638.1	20555.9
Q6DRF8;F1QVJ3;A4QP06;Q6TNT6;Q568C8;F1R181	prpf3	42	24052.2	27392.6	18416	19681.2	24581.4	19281.6
A3QK16	erlin2	26	25045.9	25056.4	23593.2	26987.3	24547.1	27141.1
E7FE29;X1WCS2	myo18ab	40	19312	22431.6	19171.8	19591.6	24503	19988.3
Q4VBU0	bckdha	51	18699.8	20032.8	20386.9	22585.7	24457	26088
A1L1R7;Q58EL5	aldh16a1	35	24637.4	26123.6	26758.1	28767.4	24443.3	26172.2
Q6TGU6;Q6IQT8;Q8AWW7	ruvbl1	40	24470.5	28014	17305.6	18575.2	24429.6	18637.1
E7F9V7	plekha6	55	22232.8	23657.2	22407.6	23358	24392.4	20522.2
Q566V8;X1WHQ5	mrpl12	22	19032.8	21623.6	18318.6	19859.4	24378.7	20448.5
Q5RKQ0	bcas2	30	24187.7	25234.9	17506.7	18389.4	24371.8	19796.6
E7F1W5;F1QR45	ggcx	50	24805.3	16809.8	28486.7	36439.6	24367	32048.7
F1QSB8;E7F401;Q4KMF6;F1QPD6	ddx42	34	25051.2	28347.9	17377.6	20555.1	24334.6	20050.4
Q7ZWC9	agpat3	23	33739.2	28709.1	36908.2	28495.2	24311.2	30719.6
Q6P2U7;Q7ZVX1	slc9a3r1	20	24231.7	25560.7	18685.9	21074.6	24292.6	21954.5
A5WVY7	xrn2	31	24441.8	28506.3	17923.8	18691.8	24265.1	17413.4
Q3B738;F1QLH1;A7MCN0	ppifb	27	17829.1	19598	19057.4	22014.3	24262.2	24476.7
B3DFP9	apoa2	34	38535.1	26005.6	43755.7	35462.1	24257.3	36055.8
F1Q9D1;A7MBY2	alyref	39	24916.6	26827.7	18236	18770.7	24250.5	18384.4
Q6P2A8;Q8JIY7;Q5RKQ4;F1R653	hdac1	31	25388.7	28485.1	17341.6	18703.7	24248.5	19260.6
Q0V948;F1RD77;Q566X7	npm1b	38	26587.9	35341.6	20375.3	22200.1	24220.1	21836.5
F1QFV2;Q803K3;F1QS20	hnrnpa1b	59	25479.4	28168.4	19234.2	19089.3	24174.1	20759.2
Q7ZUV4;F1RAC4	pwp2h	24	25106.9	29724.9	18385.3	19187.6	24165.3	19064.7
F1QIS3;I0J0E6;F6IA09;E7F4H1	dysf	28	20052.5	22972.3	14883.7	15322.9	24151.6	15628.4
F1R6R1	acin1a	48	35729.1	40213.9	27178.3	26647	24092.8	28547
Q08BV6;B8JJ24;B8JJ23	ckba	51	25535.9	18000.2	34757.3	40989.1	24085	38002
A3KPX2;Q6NV15	abcf1	36	23020	20633	27186.8	23150.6	24082.1	25316
E9QH31	aldh3a2b	65	25500.9	21023.4	28716.4	28742.5	24082.1	27957.3
Q7ZW33	utp15	32	24109.7	28103.8	17954.5	19817.3	24004.7	19452.3
F1Q6P3	col6a1	33	25055.7	33624.7	28240	19223.2	23938.2	21306.8
Q6P0U5;E9QI11	tcea3	22	28074.4	35219.5	19506.3	22806.1	23931.3	21740.7
Q6AXL2;Q6DGX0;Q3B7E4	hrsp12	26	20331.6	19134	20171	20330.4	23922.5	21262.6
Q7T2A0;I3ITA0	tra2a	21	23967.8	24661.9	17525.8	18113.9	23904.9	18533.9
Q7ZVK7;F1QUZ5	ppan	20	22059.5	28255.1	16638.7	17645.2	23884.3	17157.5
Q7ZW09	hnrpl	51	24340.3	24657.9	17920.6	19179	23882.4	19127.9
Q860B9	ik	35	24105.2	28257.1	18064.6	19595.9	23879.4	19413.3
A7MCI0;Q6NX89;E9QD54	eif5a	46	27267.4	22377.1	32711.2	27274.6	23866.7	29289.5
B8JLK6;E7FGI1	myo1hb	22	21407	22391.2	16896	16324.1	23864.7	15743.1
Q6NZ06	ilf2	38	24048.6	25917.8	19694.7	18939.2	23864.7	21294.2
Q9PVK4	ldhba	22	20398.1	20111.5	17358.5	23530.8	23827.5	20878.2
E7F616;Q6P018	fancd2;tex264a	14	7745.79	5170.35	7329.03	13474.7	23808	12808.1
D3XDA9;A3KPS8	ugt5c3	34	28988.1	25247	33823.7	30830.4	23806	28332.2
Q7SXN5	dnm1l	39	19140.5	21366.4	21737.6	23489.8	23793.3	20910.8
E7F9A5;Q7ZZ91	atp11c	29	15958.5	19283.3	16000.5	19505.2	23735.5	18589.7
B8JKD7	polr1b	31	23377.2	27666	18255.1	18223	23709.1	18868.8
Q802Z1;Q1LYB5;F1QX19;B2GS23	zmpste24	23	27809.6	23140.7	34203.7	30738.6	23604.3	30410
Q5RGI2;A0JMB3	nup107	49	21386.3	23827.7	16739.3	17578.2	23557.3	17407.1
F1RCY7	rbm15	34	24799	24525.8	22652.2	22145	23487.8	20703.4
Q6Q415	rpl36	71	30457.5	24347.2	37393	33401.1	23447.7	33043.9
Q6DRP3;Q32PT7;A3KMS7;F1R6U5	snw1	41	24386.1	25097.7	18054	18850.6	23392.9	20759.2
F1QIC6;A3KP48	fam162a;fam162b	17	18399.1	19274.2	17316.2	19549.4	23367.4	19177.4
E7FBH2	LOC101882600	13	21278.6	25042.2	14910.2	18151.7	23320.4	17153.3
B2GQM3;Q802W4	nol10	40	20824.4	26887.2	16059.7	17409.7	23300.8	18049.5
R4GDR2;Q6PBZ6	snrpb2	28	24248.8	26150.9	16169.8	18246.8	23298.9	17920
Q6PC22	ndufa8	33	19849.6	23076.2	20484.3	22851.4	23290.1	22893.9
F8W5J3;F1QMC3;Q4V8R9	sept7b	35	23173.5	23700.6	22294.4	23102	23231.3	22802.2
Q6P125	cirh1a	34	23497.5	28869.4	18661.6	19694.2	23179.4	19686
Q1RLT6;F1QM18	zgc:136858	35	15132.7	17579.5	17336.3	19746	23132.5	22503.2
A8KBL4	ndufb9	29	19610	21950.4	19646	21634.1	23119.7	21981.9
Q499A2;F1R9U9	plgrkt	34	18489.8	20307.2	18171.5	21616.8	23114.8	19714.5
E7FCY5	acsbg1	27	24150.9	22411.4	23420.6	25926.6	23109.9	24725.2
A8KC04;F1Q9A5;Q7SZQ9;Q7ZVQ6	gnl2	37	25393.2	33914.2	18602.3	20625.3	23096.2	18476
Q66HV6	macrod1	27	17925.2	21933.3	15688.2	19668.3	23092.3	17724.1
Q6PHI8;Q7T2Q9	tktb	12	7821.81	9055.46	10997.9	24508.4	23013	21056.2
A0N0A7;Q4G5W0;Q4G5W2;Q4G5V8;F1QT89;Q66HZ3;Q4G5V9;A0N0A8	rtn4a	51	32022.9	25533.5	41325.4	36724.7	22982.7	36027.4
X1WEJ6;F1QCJ7	nomo	50	29975.5	26134.7	36413.9	32276.7	22951.3	33241.9
Q503C9;F1QDN0	amacr	20	19068.7	19789.7	20660	19767.6	22872	21534.3
Q9PUL9	mtch2	36	20167.4	21208	19809	21576.9	22862.3	22987.6
Q6NSN6	ppp1caa	32	22896.1	23802.5	18670	18960.8	22837.8	19092.1
Q7ZWJ6	nipsnap3a	26	18823.7	20957.8	18816.1	19191.9	22829.9	20314.8
Q498W6;Q5RH31	ndufa12	31	21231	23125.6	20363.6	22725.1	22787.9	23335.1
Q6DGJ6	prdx2	19	29763.7	37026.2	16647.2	17190.4	22780	14469.9
Q29RC5;A0A0G2KIS4;F1QL19;F1QCS6;Q7ZSZ9;Q6DGB7;A9JRY8	rac1b;LOC100537765;rac1a;rac3a;rac3b	26	20034.5	20909.4	17294	17287.6	22768.3	18033.7
A8WGM4	rbm34	34	33969.8	37111.9	24585	20882.3	22764.4	21902.9
B0V2R7;F1RBV7	serping1	30	25588	18886.8	31928.9	33687.4	22760.4	31516.8
Q6NZ07-2;Q6NZ07	ncl1	34	29901.9	26876.2	37013	31711.8	22686	32033.9
Q499A7;B8JKN6;Q6P5J4;B8JKN7	ppiaa	25	20947.4	21244.3	18707.1	20012.8	22637.1	21107.8
Q6NWB9;F1QA41	mrpl38	19	18832.6	19457.8	18914.5	20171.6	22629.3	20911.9
F6P528;F1QPV4	tmem209	27	18263.6	21704.3	15639.5	16468.9	22606.7	15363
Q05AJ2	mettl7a	19	22103.5	19382.1	24889.8	27291.9	22576.4	26954.7
Q803A9;Q6NYZ0	dnajb11	49	28384.9	21400.7	38506.5	34527.7	22510.8	33156.6
Q7SYM1	foxk1	18	21898	22639.4	13551.1	14540.8	22504.9	16702.5
Q7T390;B8JM55;B8JM53;B8JM52	tecrb	41	23966	20864	32713.3	30917.9	22461.8	31549.5
Q1LVZ0;Q5U3E1;Q802D1;Q6DGU2;A7YYE6;Q1LVZ1;Q7SY35;F1RDZ1	rab11ba;rab11a;rab11bb;rab11al	19	25308.9	24651.9	19787.8	22900	22458.9	21600.6
A0A0H2UKN4;A0A0H2UKT2	utrn	45	19522.9	20653.2	17888.8	18101	22455	18815.1
Q7ZVR1	wdr75	36	23496.6	27168.7	17676.1	17773.7	22444.2	18348.6
F1RC28;F1QGD1;Q7T3E1	diabloa	23	15535.7	21470.3	18146.1	20231	22409	19995.7
B0V1R7;Q1MTC0;X1WD56;A4VCG9	fam20cl	52	32569.6	24162.6	36755.8	34669.2	22377.7	34360.3
Q3YAA1;F1QG85	itgb1a	27	16883	18829.3	13795.6	15357.4	22331.6	13833.8
A0A0J9YJ49;A8KB74	ca5a	26	14187.5	15802.1	13285.4	18549.2	22302.3	16935.3
Q6NZS4	rtcb	52	27530.4	24795.1	31258.9	27302.7	22300.3	27756.1
H0WF44;B0UYS1;Q04475;C5IG52	b2m	17	13160.7	14537.1	11307	15860.8	22214.2	14175
F1QZ60;E7FG57;A8KC26;Q06IS3	xrcc6	20	23517.2	30205	14074	16535.9	22156.4	14521.5
A3KNL5	atpif1	21	19180.9	22990.4	17440	17594.4	22089.8	18386.5
Q6DG81	pls3	30	16909.1	20364.7	18847.9	19877.8	22089.8	21886
Q6NUZ9;Q4KM15;F1QWS2;F1R2H0;E7F546	nupl1	20	17418.9	20424.2	12849.3	14520.3	21996.8	14606.8
F6NXE7;F1QCJ8;Q6DRG0	cpsf1	39	19490.6	21952.4	14559.8	16138.4	21990	16120.2
Q6IQA7;Q7SZC8	hm13	32	27491.8	21627.6	34206.9	30611.1	21990	30263.6
Q6TNR7;F1QSZ2;Q6DRE2;Q5U3B5;E7F399;B5DDG5	plrg1	28	22284.8	23764.2	16010	16909.6	21966.5	17129.1
Q503Y2;F1RDR5;A8KBW1	mrpl28	15	17769.9	19233.9	17707.8	20256.9	21951.8	20889.8
Q6NWC6	cpsf6	41	22415	24455.1	16406.9	17463.7	21926.3	17953.7
F1QBE4;B2GSP6;Q803G5	samm50;samm50a	32	18563.4	20941.7	20156.2	20910.4	21924.4	21779.7
E7F637;F1QKE3	mpp6a	36	16596.7	18729.5	16783.8	17715.4	21902.8	16445.6
Q6PBK0;E9QEE8	ndufb4;gb:co360592	30	20166.5	20682.4	18832	22239	21891.1	22560
Q7SXM1	cox6b2	29	16550.9	18901	12786.8	19350.7	21860.8	32131.9
F1QWY2;Q7ZUL4	prpf4bb	32	22721.1	23612.8	17586.1	17447.5	21804.9	18804.6
Q6NW45;F1R0J8;E7FDM1	pdhx	19	16414.5	17735.9	17676.1	18376.4	21796.1	19839.8
Q7ZV18;A7YYI8	stx4	20	16226.9	18614.5	14007.3	16164.3	21740.3	16328.7
Q6DG11	sart1	38	22742.6	24992.8	15844.9	17600.9	21680.6	16206.5
Q6PBW3	rps14	78	28196.4	22029.1	34821.9	30736.4	21640.5	31123
Q6PEH4	diexf	32	22642.1	27540.9	17503.6	18517.9	21598.4	18824.6
F1R9Q0;F1Q5S9;Q5BJI9	spcs2	32	29573.4	22087.6	35824.3	30513.9	21540.6	30572.2
Q641M4	zgc:100918	30	22412.3	20482.7	26583.5	25585.3	21532.8	26784.1
F1R8B5;Q5MPX3;Q32PQ5;E9QGG9;E7F131	tfr1b	31	25353.7	25349.9	36120.7	28399	21506.4	25546.7
E7F1E3;K9M7F0	abcb4	25	15010.6	16463.8	13214.5	16397.6	21472.1	18681.4
A8WGM1;Q6DGS7	vapal	20	24292.8	22975.3	26723.2	24738.4	21469.2	24158.7
Q7ZUL1	slc16a1	16	14392.2	16932.9	14875.3	16951.7	21406.5	14407.8
Q501W9	polr1e	22	20574.9	25204.7	15775	16540.2	21391.8	16887.9
F1RDN0;Q6VEU3	pno1	17	21615.2	24448.1	16493.7	17860.1	21341.9	16597.2
Q6Q419	rps29	26	31569.6	22419.5	40382.2	33855.9	21327.2	33014.4
Q568A3;Q1LYC9	capns1a	18	19152.2	20378.8	17500.4	19946.9	21311.5	19780.8
F1QQP6;Q504H0;E7F3R5;Q7SXL8	brd3a	33	24027.1	28065.5	19336.9	17631.1	21301.8	18756.1
Q6DRQ1;Q08CQ8	si:ch211-114c12.2	18	21179.9	23662.3	15495.6	17369.7	21291	17035.3
B0S5J3;E9QCG7	u2surp	24	21994	23900.3	16256.6	17101.8	21265.5	16633
Q6DRK2;Q568L3;Q4V9Q2;F1QRL9;Q1L8D1	sf3a3	42	21200.5	23042.9	15093.3	15149	21247.9	15846.4
Q6PD83	bzw1a	28	22290.2	21243.3	27600.7	25713.8	21237.1	24873.7
Q6PBX8	ndufv2	40	19314.6	21196.9	18748.4	18488.7	21224.4	21220.4
F6NGD6;Q1ECW0	slc27a2b	46	27305.1	19661.6	24928	26360.8	21219.5	22973.9
X1WHM2;Q4V993;F1QPV5;Q6DGL3;X1WD04;X1WBU0	gstz1	28	18198	18298.7	19751.8	19147.6	21185.3	19409.1
F1QA55;Q7ZUS1	vrk1	24	18821.9	19507.2	13732.1	12435.6	21184.3	12687
Q6P2M0	rpl27a	44	25961.4	20702.6	41877.9	34302	21152	34237.1
Q6DGX4;Q5I6X8	gcshb	11	19439.4	19998.5	17191.3	17445.3	21136.3	22409.4
Q6NYR9;A3KQE8;Q7ZW39;Q4KME9	prps1a	28	16820.2	22979.3	19577.2	23054.5	21100.1	24327.2
Q3YMK9;F1QM42	aco1	23	20409.7	22306.5	18576.9	18079.4	21063.9	16125.4
Q3KR14	ppil1	15	21827.9	22150.2	16223.8	18105.3	21056	17813.6
F1R184;Q6PFL9	txndc5	33	22966.1	14910.3	27956.4	34077.3	21048.2	39478.5
A5WUY4	smarca1	32	20319.1	24007.3	15442.6	15751.7	21004.1	15935.9
B2GNQ7;Q6DGM3;F1R4Y4	mrpl15	19	19459.2	18475.3	17953.4	19972.9	20994.3	19375.4
Q6P2B0	vapb	35	23099.8	21806.2	25891.2	22928.1	20988.5	23642.6
G1K2G0;Q6NW52	msrb2	32	15587.8	17329.3	14922.9	16343.6	20985.5	19402.8
Q6GQN9	dhrs1	45	18031.1	16975.3	19322.1	22690.5	20981.6	22476.8
A0JMQ2	si:ch73-308m11.1	23	19391.8	23044.9	17209.3	15814.3	20929.7	17300.7
B0V0U5	urb2	31	17140.7	21764.8	13777.6	15383.3	20912.1	16450.8
F1Q8W0	cactin	26	17972.7	19947	13256.8	15279.7	20900.4	14856.4
E9QBV1;E9QD79;E9QG93	cltcb	23	15364.3	16528.4	16322.3	16428.9	20879.8	14515.2
F1RBQ4	atp8b5b	25	17364.2	18141.4	20034.5	18230.6	20865.1	17145.9
Q502P6	ndufs5	31	19496.9	20936.6	19063.8	20450.3	20836.7	21582.7
Q4H4B6;Q7ZZ35	scrib	45	17634.3	18778.9	16597.5	17877.4	20816.2	17413.4
F1RBC8;A9JRC4	abcd1	50	18463.7	16040.1	22101.7	19627.2	20781.9	24099.7
E9QH56;Q561Y2;B2GSB3	nmnat1	38	16767.2	19961.2	11394.9	13711.3	20749.6	13293.6
A0A0H2UKQ1;F1QX52;Q6PH19;F8W3L4;F8W4N8	gatm	21	9022.72	5966.06	8479.42	13636.8	20687.9	8706.81
I1XUS8;Q6PGT6	ddb1	35	19771.5	26291.1	15545.3	16168.6	20614.5	15185
E7F6E2	rbm12b	35	19628.8	22742.3	15201.3	16317.7	20601.8	16446.6
F8W3D4;F1QMM9	ddx10	36	21589.2	25589	15443.7	15949.3	20546	16782.6
A0A0J9YJ24;E7FFD9	LOC100536140	30	20776.8	23185.1	15229.9	17619.2	20545	17365
F1QHR0;Q6DHE2;Q567B9;Q3B7G4;E9QJQ2;B3DHC5	apoa4b.1;apoa4b.2	43	36056.8	26331.4	50863.6	39393.8	20524.4	47960.3
F1R300	snrpa1	25	20049.8	22013	14783.2	17539.3	20515.6	17419.7
Q90XG0	tpi1b	15	21590.1	20258.7	16645.1	17502.6	20482.3	15407.2
F1QIJ9;Q6AZW0;A8KBX6;X1WEZ3	cyp8b1;cyp8b2	36	33311.9	31496.2	35959.8	34057.9	20482.3	32009.7
Q6P2T1;B0V3H3	snrpa	24	20501.3	21828.4	13533.1	15656.6	20458.8	14901.7
Q6PC49;F1QS69	ndufa13	45	17488	19659.5	17096	19180	20450	20137.8
Q6P009	dao.3	28	19144.1	14675.3	18318.6	24591.5	20399.1	28536.5
E7F6D6	si:ch1073-174d20.2	25	18104.7	20548.3	20081	18803.1	20360	20290.5
Q5TZ76;E7EZ45;Q803J0;Q5TZ75	cyp2p6;cyp2p7	23	8833.86	7338.16	9880.89	28056.6	20341.4	28997.8
Q3YAA0;B3DHB6	itgb1b	31	16506.9	18350.2	13346.8	14382.1	20324.7	14222.4
F1QVD4;F1R3L4;E9QCH6;Q502L1	acbd5a	44	21766	24004.2	22904.1	20415.7	20319.8	21073
Q6NWI7	tmed10	34	28282.6	20775.2	29779.1	28633.4	20315.9	29064.1
Q8AWW3;F1QR23	ssr1	45	25874.3	18922.2	40252	34402.4	20307.1	38112.6
Q6PD84;F1QXJ4	stxbp3	26	14994.5	18080.9	14612.8	16320.9	20290.5	16732
Q1ECV0;A8WFX5;A4QN44;F1QBS1;I3ISW2	LOC556764;si:dkey-156n14.5	26	17929.6	24598.4	13311.8	14648.8	20286.5	15861.1
Q6IQR5;F8W2V6	idh3b	42	15672.2	17657.2	17111.9	25069	20270.9	23296.2
Q5RKM9	pygl	13	6079.83	12479.3	4868.41	16733.5	20255.2	17355.5
Q1L8K3;G1K2E7;Q90275;A0A0B5JK11	cdh2	29	16287.9	19079.5	18350.4	19585.1	20254.2	19177.4
F1R4V5;A5PLH1	dap3	32	15634.5	18420.8	17145.8	19325.9	20240.5	20486.4
E7FE90	fetub	36	21684.3	23602.8	27057.7	28774.9	20218	31147.2
Q05AL5;F1QYD1	cyp2x9	41	22644.8	19740.2	27593.3	26100.5	20213.1	28596.5
F1R901;Q6DBQ7	c8a	24	18580.4	13473.9	23133.8	35732.1	20212.1	33126
Q5TYW4	nbas	44	24603.3	20539.2	29044.5	27896.8	20138.7	27269.6
Q6DRI1;Q1LUA8	eif3ea;eif3eb	30	21988.6	22634.4	29701.8	24952.3	20130.9	25982.7
Q1ECZ5;Q32PQ3;Q6NWF8	ddx52	40	19450.2	22947.1	14805.4	16647.1	20092.7	16831
F1RCW3;A8DRM1	si:zfos-1404b8.2;FAAH	25	16928.8	18912.1	17545.9	17551.2	20081.9	17010.1
Q7ZUK4;F1RA09;A3KPX4;Q8JHG9	ppp1r10	23	21080.2	21870.7	16248.2	15660.9	20064.3	17138.5
Q5RIH2;F1R9G9	mthfd1a	35	12746.9	14743.9	15776.1	13821.5	20032	18295.9
F1R5N2;Q5SP05	mia3	41	22387.1	17505.9	26255.3	27227.1	20021.2	26762
F1QD56;Q5U3S0	zgc:101699	25	15088.7	15652.8	13433.6	18892.7	20020.3	20416.9
B8A5Q1	cyp2u1	33	29121	23284	33080.6	30254.7	20003.6	32314.1
Q1RLT1	gmpr2	25	27312.3	28295.5	24942.8	20413.6	19993.8	18169.5
Q6DRI3;Q504F0;F1RAI8	rcl1	28	19040	23065.1	14712.3	15649.1	19989.9	16147.5
Q6PBK3;X1WC82	rps28	46	26793.5	21631.7	36512.3	34061.1	19973.3	32181.4
Q8JG61	epb41b	39	19799.4	23197.2	15160	18442.3	19964.5	14312
Q5U377;F1R8U1	mospd2	29	15117.5	15603.4	13112.8	18085.9	19963.5	17601.9
Q7T348;F1Q911	zgc:64106	38	25196.7	21304.8	25970.6	11702.2	19959.6	15945.3
Q7T314;E9QHS7;E9QGZ2	tomm40	22	17657.7	19422.5	17877.2	18321.3	19959.6	18463.4
Q7ZTY9	snrnp40	35	19116.3	20703.6	14057	15287.2	19941.9	15632.6
F1RBW3;Q802Z2;E9QBB3;E9QHL2	prkcsh	48	28480.1	21844.5	42785	33040.4	19876.3	35461.8
A2BGU5;Q7ZW96	lrpap1	39	26475.7	18469.2	33803.6	34755.6	19861.7	35040.6
E7F568;E7F8J1	cobl	47	17087.7	17762.1	14523.8	15568	19825.4	14715.3
Q6YLH9;Q6YLH8	cav1	29	17930.5	17962.8	14232.7	12957.4	19797	13874.9
Q6Q421;Q6DGW6	rps15	30	26804.3	19620.2	34478.9	28660.4	19791.2	29309.5
Q1XIH8;Q1LY08;Q05AK3	cpox	30	22897.9	20713.7	19838.6	22453.9	19670.8	24817.9
Q5I0F8;A5WUR0	cdc40	23	18567.8	20966.9	13748	14645.6	19599.3	13654.8
Q5TYQ8	zc3h14	21	26313.3	30428	18556.8	18695.1	19560.1	18580.3
Q6PUQ3;Q8JGM2;Q4V9L1;F1R4C3	actr3	39	20971.6	20074.1	20460	19853	19551.3	19698.7
A8KB78	rps23	41	26342	19572.8	34481	29375.5	19507.3	29208.4
A7MCK2;Q6QA33	hsd17b12b	42	18957.4	16341.8	27399.6	26830.7	19480.8	28766.1
E7FB58	fdxr	47	21380	26355.6	23843	23523.3	19473	24568.3
Q9I9E5	snrpb	24	20275.1	20686.5	12975.2	13351.6	19425	14134
Q7ZW20;F1QFK2	ywhae1	28	19581.2	21950.4	14121.6	15569.1	19418.2	14925.9
Q1LXV4	si:ch211-243g18.2	26	11976.7	16206.6	7999.17	11825.4	19414.3	15326.1
E7FAT4;A0A0G2KZ18	LOC100001114	40	26408.4	22991.5	28442.2	18072.9	19401.5	21129.9
G1K2Q8;F1QXP4;B7ZVU3;Q1L8T5	cgnb;cgn	37	16995.2	20267.8	13713	13902.5	19388.8	15603.1
Q32Q51;F1QG80	rpl22	29	28285.3	21039.5	36014.8	28921.8	19379	29968.7
Q8JHJ1	rpl35	50	26139.1	21313.9	37937.1	31219.3	19281.1	32225.6
Q6DGR3;Q1LVK8	sec11a	27	23069.3	18743.6	28824.3	25162.9	19253.7	26861
A0A0H2UKQ7;F1RDD0;Q503F1	pycr1b	34	9855.7	14017.6	11507.1	17797.5	19231.2	21209.9
Q800H4	matr3l1.1	17	18541.8	21159.6	14690	14958.8	19190.1	16196
B8JLP0;A0A0B6VLS4;A2RV37	dhx37	28	19395.4	22123.9	15522	15683.6	19179.3	15267.1
F6P9F0;A5WW31;A5PL60;A1A5Z8	s100u	19	25342.1	28579.9	18960.1	15388.7	19173.4	19118.4
Q6DBY0;H9GYE2	nup85	26	17036.5	18642.7	12531.7	13521.2	19172.5	13231.4
I3ITN9;E3NZ06;E7F2T8	aldh1l1	16	18412.6	16256	13206	15794.9	19152.9	12326.8
Q7ZVT2;E7F5U9;E7FAD4;Q6NXD1	pkma	21	21124.2	23824.7	17636.9	17246.6	19149.9	16111.7
Q6NYB0;F1QS28	hnrnpa0a	29	21744.5	22043.2	15240.5	15223.5	19146	14298.3
Q5D018	rbm8a	31	21649.3	20940.7	15098.6	16696.8	19117.6	16263.4
Q6P5I9;Q5SPJ1;Q24JW6;X1WBV8	serpina1;serpina1l	22	28220.7	17859.9	37168.6	30124	19115.7	30475.3
Q5EAS0;F1QEF5	mrpl48	15	16193.7	17175	15952.8	17213.1	19084.3	17204.9
Q08C85	utp18	44	18502.3	22386.2	15126.1	17017.6	19080.4	16072.8
F1RAX8	coq6	18	15658.7	17286	16807	16407.3	19078.5	17673.5
Q6IQJ7	rpl37	25	24913	19566.7	33418.3	30598.2	19035.4	30073
Q504E5;F1Q6L1	fahd1	23	20185.3	22043.2	22065.7	22744.5	19005	31222
E9QFI5;Q6P5L2;Q7ZVC7	dbi	21	15667.7	14336.4	18828.8	12551.2	18963.9	14584.7
Q7ZW17;F1QZU5	ptpn11a	48	20761.6	19932.9	20268.4	20147.8	18954.1	20926.6
Q7ZW75;E9QE12	tmed2	31	24281.1	19172.3	27011.1	25210.5	18945.3	25844.7
E7FAW6	LOC100331639	22	17386.6	21639.7	14964.2	16061.7	18926.7	17340.7
Q568F8;B8A5I7	ssbp1	24	15497.1	17082.2	16013.2	17550.1	18922.8	17644
Q6DRL3;Q6PGU5	wdr46	43	21517.4	25159.3	16249.2	17370.8	18905.2	18205.4
Q1LVI0;Q6NW66	gatad2ab	24	19818.2	21666	15851.2	15702	18891.5	16777.3
Q7ZWI2;Q6TEN9;F1QNY5;A7MBS0;Q1RM49	cpne1;LOC100000238	14	13991.9	16574.8	8581.46	13985.6	18885.6	17734.6
B2GRH9;O73872	sod1	19	18403.6	17059	15069	17428	18883.7	16133.9
F1Q6S4;A9JR90;A4VCH3;E7EYX0	abhd16a	23	20589.2	19112.8	23468.3	21310.1	18875.8	23018.1
B8JLK7;B2GS10;Q803J8	zc3h15	33	22718.4	18363.3	29293.3	25408.1	18871.9	25321.3
Q502A5;Q1RM81;F1QQ17	emg1	25	17269.9	21115.2	13266.3	14344.3	18825.9	13529.5
Q7T1C5;B3DKK1;Q6DRI6;F1QF98;Q5CZT8	rbm19	26	21831.5	24479.4	15626.8	16077.9	18825.9	15751.6
A5WV65;Q7ZV15	sec22ba	34	23588.1	18065.7	30429	28746.8	18820	27954.1
F1R2R8;A1A5X3;Q1L9B0;E9QDM0;E7F589;Q1L9A9	nfia	20	16928.8	19938	12347.5	13970.5	18815.1	14152.9
Q24JV4	zgc:136864	21	27908.3	25491.1	18316.5	18687.5	18802.4	17866.2
E7F6T6;E7F6D2	LOC556422;LOC100330585	21	16014.2	17125.6	16604.9	20348.7	18796.5	22423.1
F1QJZ0;F1R046	cabz01076234.2	14	7096.1	7971.76	6302.27	11391.1	18790.7	11083.1
Q7ZUP5	dnaja2	30	17349.8	20600.7	15595.1	16824.3	18763.2	16599.3
E7F4Q5	LOC100535765	8	17781.5	18699.2	16307.4	16596.3	18763.2	17556.6
Q6YMR2;E9QHY3	phf5a	22	19302.1	20710.7	12636.5	13836.6	18735.8	14410.9
F8VNP0;X1WDV9	arsh	27	19596.5	16692.8	23605.9	21747.5	18734.8	21306.8
E7F4R0;U3JA65	mllt4a	28	19695.2	21798.1	17853.9	17532.8	18691.8	17753.6
Q6DGI6	txn	12	15542	14063	12993.2	15462.2	18670.2	17378.6
F1QTL6;F6NW08	si:ch211-13c6.2	31	17804.9	19631.3	14463.5	15778.7	18641.8	16402.4
E7FCV8	col6a2	28	18417	25753.4	17921.7	14529	18622.3	13809.6
Q6P0D4	vapa	44	23337.7	20823.6	27256.7	26246.3	18621.3	23719.5
F8W5L3;F1QV62	oat	47	18624.4	16923.8	29539.9	25961.1	18577.2	29038.8
E7F5M0	nup214	25	17680.1	18177.7	12567.7	13514.7	18575.3	12534.3
Q6P0T0;K7DYG6;Q4VBU6;B2GS87	ndufs8a;ndufs8b	25	16146.1	17883.1	15892.5	16278.8	18538.1	17631.4
U3JAH9;Q6TNV6	bub3	34	20845.1	21577.2	15144.1	16761.6	18530.2	15427.2
Q5XJ96;A2CEM4	atl3	37	22955.3	17820.6	28950.3	27505.7	18491.1	25181.2
Q7ZUI6;F1QE26	zcchc9	22	16441.4	20376.8	13688.7	14281.6	18448	14406.7
B0S6P6;A2RV38;A0A0H2UJY3	ddx3	44	22745.3	17995.1	26836.4	21889	18445.1	22215.6
Q6PHE8	ccdc124	21	19819.1	19353.9	26551.7	23393.7	18438.2	23349.9
F1QSC5;B1WB89;Q6U1J5;Q6P4U1;F1QJC9	col1a1a	33	27369.8	39181.9	22610.9	25343.3	18373.6	16598.3
A0A0A0VG08;Q9MIY7	COX2;mt-co2	26	20267.9	21113.2	14617	14169.3	18358.9	16086.5
Q5RGX8	gys2	26	15753	20215.4	15205.5	15280.7	18351.1	16553
B8A5E1;Q1RLP6	hnrnph3	28	17642.4	18811.2	14026.3	13914.4	18327.6	15069.1
Q90Z37;E9QFA9;F1QXB1	cdh1	26	13219	16672.6	11313.4	13933.8	18321.7	13218.8
B0S7C3;Q7SY36;B0S7C2	ubtfl	30	17119.1	19425.5	12438.6	13440.2	18321.7	15465.1
Q7ZUK9;E9QD85	rprd1b	25	16922.5	19150.1	11959.1	13611.9	18316.8	12281.5
Q8UUR5;Q5RGX5;Q8UUR7;Q8UUR6;Q7ZTV0;Q5RGX4;Q8UUR4;Q5RGX2	tmpoa	28	17163.1	18587.2	12469.3	13080.5	18256.1	14368.8
E9QEF1;A0JME6	isoc2	23	12632.9	13556.6	13921.5	13880.9	18255.1	15955.9
F1R3W8;A0PJ30	cyp2y3	51	27780	25331.8	31798.8	27534.9	18224.8	26842
Q6PBJ9	rplp2	22	26969.4	20695.5	32860.4	23059.9	18178.8	24352.4
E9QIZ1;E7EXJ3	si:ch211-197h24.6	27	18298.6	19113.8	15069	14452.3	18177.8	14565.8
Q803J3	rab2a	23	19418.8	16297.4	23887.4	23366.7	18171	23504.7
F1R1T1;B2GT01;Q4VBT2	noc4l	30	17337.2	22178.4	12902.2	13986.7	18159.2	14305.6
Q7ZTX7;F1R9I6	mfap1	28	16776.2	17353.5	13370.1	15645.8	18111.2	14919.6
A5WVU0;F1Q5U2;A5PF33;F1Q648;Q6PGY0;Q503Q8;A2RUX0	tbl1xr1b;tbl1xr1a;tbl1x	15	22134.9	25012	17717.4	19191.9	18100.5	17898.9
E9QIQ3;A8WFZ2	nup62l	16	15680.2	18073.8	12671.4	13287.9	18075	13176.7
Q6NUY9;E9QIF0;E7F5C5	mapre1b	18	17056.3	19712	18334.5	19797.9	18073.1	18332.8
F1R1W8;Q08CT2;A4IG15;Q501V3;Q1JQ33	aatf	27	17208	21447.1	12783.6	13597.9	18050.5	14080.3
Q1LY17;Q1LY16;A4IFZ7	nom1	31	16208	19932.9	12754	15261.3	18032.9	14808
E7FD35	rbm6	21	16180.2	17327.3	12363.4	14681.3	18018.2	14225.6
Q5RGU1;Q5RGU1-2	adck3	22	14709	16602	14569.4	16314.4	18003.5	16065.4
B8A688;A6H8T3	si:ch211-198a12.6	32	16513.2	19218.7	12087.1	11535.9	18002.6	12512.2
F1QE39	zgc:162297	20	12283.7	13067.4	12347.5	14196.3	17986.9	14896.4
Q568H9;F1R3G5;A0A0G2KES8	fcf1	8	18323.7	21067.8	14516.4	14729.9	17983	13926.5
F1R818	nit2	27	14766.5	16612.1	15709.4	16871.8	17935	19958.8
A5D6S2;A8DZG9	si:dkey-33i11.3	14	11402.3	14816.5	12220.5	13495.3	17922.3	12755.4
B0R159;Q7ZTZ7	bckdk	26	13768.4	17270.8	14348.1	14999.9	17915.4	16426.6
Q06RG6;F1Q9H9;A1IMA9;B0UX67	mtor	39	14069.1	19214.7	14965.2	18589.2	17908.6	18945.7
Q568U3;Q1RM74;F1Q7G3;A1L222;Q1LXJ8	krt92;cki	47	17020.4	21479.3	16512.8	16850.2	17881.2	16687.8
Q503C0;E7F2Q2;Q801W3;E7F5N9	fkbp3	33	24820.6	20238.6	31144.6	24189.7	17874.3	24041.8
Q6P113;Q7ZU48	hnrnpa0l	30	22070.3	20997.2	16354	16919.3	17854.7	15675.7
Q803S0;B2GSC3;F8W4D6;F1R8R8	fah	19	20685.3	19914.8	17204	16403	17848.9	14401.5
F1QF15;Q7SXW6	actr2a	35	18223.2	17953.7	20033.4	17718.6	17845.9	18454.9
Q803H1	rbm39a	15	17986.2	18445	14013.6	14968.6	17800.9	13917
Q6PGY8;Q5RGD7	exoc2	22	13703.7	14521	13834.7	14657.5	17722.6	14702.7
Q502T3;F1QJD0;Q5RH04;Q6TNU1	chchd3a	26	12471.3	13520.3	12963.6	15663.1	17706.9	15821.1
E7FAY2	LOC101884754	20	13544.8	17207.3	14231.7	17152.6	17705.9	15697.9
Q6NWE2;Q08CQ1;A4IGC0;Q32PU0;F1QP89;F1QW60;F1QJI7;A7MBR1;F1QQN9;Q1JPX7;Q7SXV6;F1QNN4	43710	30	16088.7	18645.8	15314.5	16646	17701	16196
E7F0U9	rps19bp1	18	17243	20076.2	13054.6	14120.7	17692.2	13881.2
Q3MU73	c3a.3	26	28078.9	17195.2	18341.9	21143.7	17653.1	22265.1
X1WCS8	si:ch1073-55a19.2	19	18300.4	17372.7	11168.4	16171.8	17648.2	11511.7
Q502E4	ndufs4	19	15732.3	17357.6	14214.8	16566.1	17617.8	16652
A0PJR5	echdc3	23	12117.7	14554.3	13322.4	15572.4	17571.8	14561.5
B3DHE5;F1RDW5	zgc:194224	14	13334.8	17134.6	10208.2	14026.7	17545.4	12746
Q7T3F0;Q1LXM2;Q1LXM1;F1R412;Q5U3J6;F1QKG7	tpm4a	22	21679.8	22274.2	13413.5	12117	17527.8	13945.5
Q1JPT8;Q32LR3	clybl	23	13920.9	15738.5	13913.1	15654.5	17497.4	16046.4
Q6P3H6	pck2	22	13052.1	12403.6	14814.9	21117.8	17482.7	17257.5
F1QQV9;F1QF81;Q6PBP3	fam213aa;fam213a	27	14972	14897.2	16659.9	17514.5	17480.8	16116
Q6NYN6;F1QFK9	cstf1	36	17568.8	19427.5	12756.1	14290.2	17479.8	14131.9
Q6NZ15	col1a1b	31	26518.8	39720.6	20706.6	24530	17468	14022.3
B0S5L3;B0S5L1;F1QI75;Q4V9J7	eef1da	34	22683.4	18068.7	25252.9	21232.3	17459.2	22178.8
F1QU59;Q6NUW2;Q7T1D6	znf622	13	17392	23586.6	22848	18159.3	17456.3	16044.3
Q6PC41	sap18	21	18609.1	18628.6	12871.5	14075.3	17419.1	14181.4
E9QIX6;B8A565;Q502F5;F1RBU5	c9	31	19568.7	15800.1	21824.4	21899.8	17416.2	20732.8
Q5PRD1;H9GXK1	cdk11b	29	17440.5	18903	13605.1	14670.5	17411.3	14458.3
B3DGL9;B0S700;Q7SY06	hacd3	12	16265.5	13215.6	22724.1	23274.8	17382.9	22635.8
Q08BL2;F1QF85	tfam	21	15932.5	18045.5	14106.8	16709.8	17373.1	18252.7
E9QDB6	mrps23	19	13519.7	16145.1	14151.2	16453.8	17367.2	17275.4
E9QEK4;E7F889;E9QG76;Q7ZW74	mrpl45	18	14887.7	15551.9	14219	15251.6	17358.4	15667.3
A2CEI4;Q501Y6	nup88	38	19071.4	20217.4	16138.1	13950	17352.5	14464.7
B8JMJ5	si:ch1073-55a19.2	11	18236.6	17734.9	10660.3	14588.4	17321.2	9833.44
E7FB64;F1QSM0	cyp4t8	34	22860.2	23901.3	31391.2	17703.5	17320.2	17957.9
A7E2Q0;Q6PC91;Q08C78	btf3l4;btf3	4	12780.1	14224.4	12672.5	12436.7	17314.3	14279.3
Q6NYE6;Q1MTC9;H0WF81	cyb5r3	24	18171.1	15547.9	21521.7	20627.4	17309.4	21115.1
F1QY34	lrp1ab	45	15312.2	15309.8	15427.8	16832.9	17273.2	15309.3
Q7SYH6;Q6PHI7	pah	18	14860.7	18019.3	13632.6	13700.5	17272.2	13525.3
B8JMH0;Q08C59;A8E5A6	iba57	15	13246.8	15759.7	14063.4	14247	17246.8	16169.7
Q5XJ60;F1QCG5	fundc2	17	12886.9	13156.1	13177.4	13428.3	17223.3	12863.9
Q1LXQ4;A4IG84;A8E4Z8	si:ch211-154o6.6	23	12695.7	14616.8	12540.2	13034	17199.8	11663.3
F1QPL0;Q08C92	tyw1	33	19802.9	16204.6	23314.8	21974.4	17192.9	22779.1
Q7ZU69;A8WGP1;Q6TGV4;C5IG48	psmd13	15	17772.6	21813.2	11671.2	12733.8	17192	12627
F5HSE3;A0A0A0MPS7	nipbla	28	16274.5	18311.9	12470.3	13199.3	17150.9	13888.6
E7F881	abhd6a	16	20893.5	17480.6	31652.7	25412.4	17145	26758.8
F1Q8X5	fermt2	27	16021.3	17547.2	14129	13506.1	17137.1	13307.3
A8E5K2;Q8AXB6;Q6PHH5;E9QFX6	hnf4a	20	15618.3	17870	12661.9	13290	17125.4	13716.9
B2GR35;Q2L6L1	cnpy1	30	27222.5	17525	37642.8	31399.7	17115.6	33233.4
F1QMB4	golgb1	72	22141.2	17741.9	22463.7	24425.2	17111.7	23810.1
Q801U4;Q801U3	srsf3a	22	17693.6	18646.8	12418.5	12495.1	17077.4	12791.2
F8W3M2;Q6DRH3;F1QSF6;Q6DHE6	kars	22	15415.5	17071.1	13461.1	14415.5	17023.6	14974.4
Q5U3N2;F1QEG6;A8E5E4	mrps34	19	14531.3	16059.3	13836.9	16096.2	16989.3	16243.4
B8JKQ1;Q7SYL9;A8E567;Q68EL8	esf1	30	17766.3	21771.9	15166.4	15469.8	16939.4	16606.7
A1L1W9	slc16a10	9	11635.6	11415	11153.5	13649.7	16917.9	12516.4
Q7T2E1	sec13	20	15632.7	16562.7	13198.6	15218.1	16916.9	13938.1
E7FCV2;F1R0S4;A5D6S4	c5	44	18579.5	15398.6	22681.8	27300.5	16890.4	24787.4
F1QCR3;A1A5V2	palm3	16	12342.1	15061.7	12619.6	14487.9	16887.5	13267.3
F1R1I6	acss3	32	16473.7	19229.8	17544.8	17108.3	16868.9	19880.9
Q5U3D5;Q5TZ82	cyp2n13	33	27945.1	23090.3	30603.7	33233.7	16858.1	33054.4
F1R2T3;Q1MTC6;A3KMS4	vtg7	70	70410.8	28642.5	97179.8	66741.8	16802.3	53146.9
B3DIZ3;F1QKH3;A7MC23	zgc:171967	50	25202	18183.7	33399.2	29697.4	16793.5	30356.3
Q6DH02	mrpl24	21	14071.7	14609.7	13920.5	14899.4	16758.3	15628.4
Q63ZW2;E7F621	chchd6a	27	13419.2	15840.4	12621.7	13414.3	16754.4	13113.5
Q561X2;Q6IQJ4;Q499A0	tmed9	23	21744.5	16753.3	23725.5	23032.9	16748.5	23238.2
A8WG87;Q5U379;F6NQ54;Q5XJR9;F1R4U9;E7F6F1	smarcb1a;smarcb1b	15	17294.1	18952.4	12172.9	12269.3	16736.7	12541.7
Q502D1	glod5	53	53136.4	56305.5	55449.1	51741.9	16669.2	55801.9
A4FUN5	rab43	21	16142.5	17373.7	12154.9	12467	16662.3	12257.3
Q6PBP0	cox7c	11	16715.2	18335.1	9237.63	11783.2	16646.7	11880.3
Q6TEL1;Q7ZW30	rad21a	40	15875	17654.2	11361	12145.1	16584	12549
F1QF45;Q6P0H7	cbr4	12	11742.5	13021	10718.5	13931.6	16567.4	13931.8
F1QB50;Q503J3	tmpob	32	14798.8	16284.3	9916.98	11527.2	16525.3	11518
Q7ZV32;F1QTF0	hmgcl	29	18338.1	19232.8	19556	14435	16524.3	17315.5
Q6PHJ8	myl12.1	19	13351	16464.8	11459.4	13192.8	16508.6	13269.4
F1QJB4;Q7SXP0;A7MCK9	sec22bb	26	20449.2	16849.2	23289.4	22900	16496.9	21878.6
F1QAI1;Q503F8	crot	30	16032.1	16347.8	14773.6	14150.9	16487.1	15676.8
E7FFJ7	LOC100333757	20	15411.9	17247.6	12027.9	9835.21	16446	10273.6
E7F8A9	tap1	27	17207.1	15524.7	19828	19458.7	16441.1	18297
E9QJ96;Q5PRD0	ywhaba	17	17028.5	18537.8	10975.7	12253.1	16428.4	12194.1
Q66I01;A3KPZ2	cratb	28	14274.6	15869.7	13980.8	13796.6	16389.2	14053.9
A8KB43	cbln8	19	17213.4	11718.7	20521.4	21522.9	16389.2	24935.9
F2Z4V7;Q803F1;F1Q695	slc43a1a	23	13477.5	14931.5	16949.9	14244.9	16388.2	12433.2
Q7ZUX9;F1QDL2	nsa2	10	15596.8	20746	11584.4	13565.5	16337.3	11825.5
E7EZE2	OTTDARG00000022263	30	20246.4	15636.6	26398.2	22776.9	16335.4	23233
Q6PBZ2;F1QHJ1;Q6P6E2;F1QP94	rps26l;rps26	39	21090.1	17560.3	28264.4	24997.7	16325.6	24851.6
Q6TH15;Z4YIM6	eif3d	28	17740.3	18798.1	23807	20015	16271.7	20569.6
E7FDL7	sntb2	19	12847.4	14820.6	11425.6	12391.4	16263.9	12147.8
Q08C83;F1R9P1	slc25a21	19	16039.3	20086.2	16223.8	17613.8	16257	20795
Q6NY81	ehd1a	25	14999.9	15360.3	14278.3	15025.8	16246.3	14328.8
F1QHE9	ndufs7	24	14180.4	16507.2	13457.9	15246.2	16241.4	15515.7
X1WEZ6;F1QBN2;Q6PFK8	nup160	28	13721.7	15552.9	10564.1	10527	16240.4	10870.3
Z4YIG5;Q6TEN1	rap1b	18	17597.5	18231.2	14378.8	13963	16195.4	14150.8
F1QTS9;Q568C9	mrto4	24	14324	17797.4	10861.4	13441.3	16189.5	11568.6
E7EXF9;F1Q771;A2RV29	CU914629.1;znf346	30	16767.2	17900.3	12578.3	12387	16187.5	13035.6
F1REQ4;A7MCK4;Q6PFJ1	ngdn	16	14926.3	19004.9	12093.5	13129.1	16174.8	13115.6
Q5SPB2;F8W5M3	scaf11	20	16406.4	19251	11451	12720.8	16166	12835.5
Q6TGW7;F1R8D7;Q6NYJ5;Q802X5;X1WH05	syncripl	21	22640.3	18485.4	30803.8	22695.9	16145.4	23916.4
Q6NWJ2	spcs3	35	19585.7	16078.5	24984.1	21135.1	16138.6	22366.2
A8WIP2;Q7T2T7;Q567M8	mecp2	23	16505.1	20306.2	12233.2	12725.1	16127.8	12912.4
F1Q781;E9QEQ6;Q6P3L0-2;Q6P3L0	mvp	14	13271.1	17072.1	10820.1	11807	16117	11919.3
Q1LXK4	mov10b.1	43	16016.9	13830	19804.8	18359.1	16067.1	16533
A5PLI6;A2AV34	coq9	14	13296.2	15705.2	13604	14649.9	16060.3	15482
F6NXK5;F1R9K9;A4FUM7;F1QGE2;E7FC70;Q5FY48	xrcc5	20	16221.5	20201.2	10695.2	13209	16056.3	11564.4
Q5XJA4	amt	6	12391.4	10876.4	3826.52	15368.2	16049.5	15011.2
Q5BJK4;F1QT96	ndufc2	32	9976.87	13520.3	12245.9	14845.4	16037.7	16779.4
A7YY99;A7YY11	atp5ia;zgc:171957	17	15410.1	16675.7	14756.7	14387.5	15984.9	14904.9
E7F2T3	FP325123.1	22	18154	17921.5	10302.5	9797.3	15981	10075.3
F1QIT7;Q5XJK9	cmss1	20	16344.5	17915.4	11820.4	12360	15980	11758.1
F1QKE8;F1Q4X1	col6a3	27	16433.3	21771.9	18058.2	11396.6	15935.9	12778.6
B3DHH0	cast	44	21544.3	18484.4	22432	21071.4	15932	18850.9
A8WGS0;Q7T341	cyb5a	49	19461	16153.1	21741.8	23211.1	15925.2	22283
Q567G0;F1Q895;Q66IA8;E7F0H8	hmgb3b	31	14963.1	16291.3	9337.34	11304.7	15924.2	10662.9
Q6IQM2;CON__P62894	cyc	19	13263.9	12567	13837.9	15185.7	15919.3	14620.5
A9C3S0	si:ch211-198n5.11	23	14974.7	18002.2	14267.7	15071.2	15913.4	16600.4
A5PMS9	ap1b1	20	13134.6	12788.9	12169.7	13458.5	15912.4	11610.7
F1QHT9;Q8JGR1;Q7ZU28	ddx19	17	12075.5	14414	8913.41	12848.3	15911.5	11995.1
B0R195;B3DGH3;A8E5F4;Q504E8;B0R194;Q6DRD3	polb	11	16990.8	19952.1	12743.4	12581.5	15905.6	12675.4
F1Q7W2;Q800D7	seph	14	15809.5	18319.9	10459.5	7290.08	15886	8251.23
Q7ZVN6	rbm17	22	16588.6	17323.3	12207.8	13087	15876.2	12045.6
F1QHV7;A8KB11;E7F490;F1Q575;E9QEK8;F1QY83	carkd;zgc:171429	18	12891.4	15220	12251.2	12994.1	15847.8	14036
E7EZ94;E9QFP4	gstt1a	28	12444.4	16894.6	11798.2	14364.8	15830.2	13129.3
F1QMM1;F1Q532;E7F4D6	mdn1	52	15539.3	20262.8	12910.7	13520.1	15828.2	12962.9
Q6TNS2	pak1ip1	12	15073.5	19810.9	11194.8	12286.6	15823.3	11541.2
B2GS36;Q7SXM7	prpf31	22	15363.4	17214.3	11190.6	11553.2	15817.5	11269.5
F6P921;E2FHP8	cfhl4	21	15505.2	11233.5	19969.9	23637.8	15783.2	20228.4
G1K2T0;A0JMQ0	bop1	36	16993.4	23578.5	12358.1	14951.3	15757.8	13175.6
F1RA88;A8E4S1	adam10a	24	13573.6	14271.8	11889.2	12364.4	15745	12397.4
F1RE77;Q5BLE9	vrk3	20	17068.8	18454.1	10227.1	11923.7	15744	14057.1
Q68EG7	morc2	31	16073.4	18073.8	12673.6	12833.1	15733.3	12981.9
X1WET9;E7F5F8	eif3ba	29	17046.4	18156.5	22774.9	19141.1	15724.5	19558.6
Q7ZUM5;Q6NZU0;F8W5B2	hspa4b;hspa4a	15	13975.7	18321.9	9027.94	13120.5	15716.6	9188.4
Q8JH28;Q8AWD9;Q1L9E4;Q9DD89	ctsd	11	14953.2	14438.3	16949.9	18996.4	15713.7	16836.3
E7FD50;F1R0S0	si:ch211-59h6.1	9	11118.6	13381.1	11317.6	10802.5	15686.3	11067.3
B0R0V3;Q90X38;E7EY19	gpkow	13	15628.2	16994.4	11630.9	9946.79	15643.2	10890.4
Q7ZWF0	rae1	31	14548.4	15914.1	9976.16	11162.2	15575.7	11152.6
Q8JIY8	nifk	21	17171.2	21116.2	12624.9	14364.8	15575.7	12874.4
A7E2P9;Q6PBT7	dnajc19	15	15231.4	17155.8	15305	14463.1	15562	16397.1
E7FFF7;Q7SXU9;F1QNA5	srsf6a	17	14047.5	15079.8	10035.9	11484	15547.3	11377.9
F8W3Z4	xirp2a	41	15970.2	16540.5	14048.6	12873.1	15523.8	14683.7
X1WBM9;F1R6L2;C9K4U5	hip1	34	12220	14051.9	11928.4	12262.8	15520.8	11232.6
Q6P119	ndufb3	13	12651.7	14771.1	11852.2	13713.4	15516.9	14844.8
A1L243;A0A0H2UKF5;A1L243-2	mesdc2	28	21279.5	16894.6	28517.4	24472.7	15482.7	26151.2
Q504K4;Q8UW07;Q6TH23	cyp1a	25	12379.8	12737.5	16492.7	14835.7	15441.5	16739.4
Q6PBZ7	fhit	17	16147.9	19795.7	18280.5	13840.9	15435.7	11998.2
Q9PTF5;Q9IAD3;Q7SXG5;F1RBS6;E7EZL7;Q9PTF4;Q7SXL4	nme2b.1;nme2b.2	17	19185.4	16715	14768.4	15138.2	15429.8	13352.6
Z4YHV8;A0MTA1;F1QTR9;H0WED1;H0WEZ7	apex1	28	15417.3	21495.5	9427.85	10448.6	15421	9048.76
F1R2W1;Q5U3R4	dhrs13a.3	29	17637	17124.6	19962.5	18103.1	15391.6	17386
E7FDN9	si:ch73-91k6.2	19	19682.7	15481.3	17034.6	19253.5	15347.6	18258
E9QHX8;Q6IQ57;F1QXF8	ssr4	39	20564.1	14812.5	27167.8	24798.9	15343.6	26704.1
B2GSV7;Q7SZE5	sec23a	40	16162.3	15779.9	18376.8	17336.2	15294.7	17578.7
F1QFQ7	acadsb	35	9619.63	12433.9	10734.4	13279.2	15275.1	15553.6
Q6GMG0;Q31365	mhc1uba	25	14110.3	17024.7	15259.5	11430	15266.3	12761.8
Q7ZWA7	slc25a10	35	13469.5	15211	14378.8	14519.2	15261.4	14954.4
B8A6G7;Q7ZV27	atp5s	19	11649.1	14547.2	13635.7	13341.9	15240.8	13660.1
Q5TZ78;F1Q4M5;E7FCI2;Q4L204;Q1RMA8;E7FBH5	cyp2ad3	46	30249.3	24352.3	40370.6	31585.4	15240.8	35484
F1QR33;A8WGQ6	zgc:174904	14	7568.69	8730.94	8003.72	11378.2	15217.4	10527.7
Q6P267	ubxn4	18	19259	15887.8	22192.8	21835	15138.1	17123.8
E7FE01	dis3	38	18248.3	22125.9	12564.5	13159.3	15134.1	12031.9
E7F3A5	wu:fb66f03	10	14753	15596.3	18911.4	20518.3	15126.3	18499.2
Q6DHN1;F1Q9Z4	preb	22	16267.3	14082.2	20379.5	18746.9	15122.4	18495
Q6PHD7;F1R3Q3;F1QQ74	43714	30	14038.5	12858.5	14441.3	15932.1	15115.5	15347.2
F1QE62;Q7SXJ4	hibadhb	15	12230.8	13456.7	12971	14368	15091.1	14389.9
E7F2S4	spg7	32	13087.1	14440.3	13395.5	13280.3	15076.4	13989.7
E7FBH6	trrap	41	13562.8	15200.9	10500.6	11715.2	15049	11791.8
Q568M0	rras2	15	10261.4	11254.6	8481.11	10611.8	15044.1	10557.6
F6NIA2;A0JMQ3	kdm1a	22	14531.3	16678.7	10824.3	11587.7	15028.4	11632.8
Q0P453;F1QWT8	pex11b	14	12353.7	11972.9	13057.8	12477.8	15028.4	13614.8
A9JTF6	znf576.2	26	18680	20311.2	12268.2	11286.4	15014.7	12149.9
Q1RLN9;Q5RGV2	slc26a3.2	18	9227.37	10430.5	7788	9474.01	15008.8	9745.61
Q568T7	rrp7a	21	15530.3	17836.7	10567.3	11660.1	15008.8	11112.6
E7FG83;B0S768	mphosph8	18	15778.1	17784.3	11427.7	11761.6	14983.4	12716.5
E9QJH0;E7FDX8	slc12a7b	16	12285.5	12274.5	13796.6	15085.2	14904.1	13145.1
Q1L8D8;A5PL46	si:rp71-15k1.1	20	17779.7	13148.1	20823	22573.8	14886.5	20846.6
F1QQL0;E9QIW2;Q9I8Y2;E7F3L7	adar	20	15581.5	17621.9	12551.8	11374.9	14871.8	11303.2
E7F8A4	zgc:172341	26	21890.8	20451.4	22066.8	18379.7	14866.9	19641.8
Q803R7;E7FGM7	crnkl1	28	13855.4	15890.9	10186.2	11663.3	14862	10671.3
F1RB32;Q32PR4	arfgap2	24	16106.6	15909	20977.6	21549.9	14860	19631.3
F1Q5D5;Q66HY3;E9QI36	hars	25	13927.2	14358.6	17201.9	15015	14834.6	15320.8
Q802Y1;Q05AN6;F1QNQ3	srsf4	23	13590.6	14696.5	10611.6	10765.3	14792.5	11820.3
Q804G3;F1Q9R1	anxa11b	33	8981.43	14051.9	8434.96	8587.65	14760.2	11357.9
E7F0I0;F1QX98	pex14	25	13531.4	13227.8	15044.6	14907	14751.4	15138.7
E9QFD8	vtg4	33	29540.2	13266.1	33789.8	36704.2	14740.6	30220.4
Q6NX08;B2GTD1	wdr12	19	14210.9	18736.5	10418.8	10661.6	14730.8	9500.86
F1RAB4;A3KNS2	tnrc5;cnpy3	21	16304.1	13520.3	20637.8	20843.4	14723	21824.9
B3DJB7;F1QMJ6	LOC571819;zgc:194887	26	20377.4	17629.9	30297.8	24634.7	14707.3	28818.7
E7F5G8	LOC557979	23	11932.8	14964.8	14275.1	15734.4	14672.1	16930
A5D6S0	sin3aa	28	14832.9	17009.6	11064.6	10801	14669.1	12058.3
K4I874;E7EXY4	ago2;CU929240.1	27	18577.7	19310.5	20410.2	15791.6	14650.5	17724.1
F1QYM4	eif4h	30	16214.3	14038.8	20421.9	19938.3	14641.7	18179
F1QJZ6;Q66I39	tmod2	27	11550.4	14138.7	11193.8	10637.9	14624.1	11072.5
E7FD19	LOC796572	18	13184	13461.8	9710.79	13926.2	14624.1	13754.9
Q6PE29;Q8UVX4;A0A0G2L833;E7FFL6	lyar	20	15426.2	17134.6	11796.1	10483.1	14618.2	9374.59
Q7ZUF5;B0S5D9;A7YYI3	tm9sf2	31	20483.3	15997.8	20883.4	22404.2	14590.8	21188.9
Q6DRC4	eif3g	23	16309.5	16483	20480.1	18955.4	14579.1	18266.4
Q5PQZ3	slc30a9	13	11961.5	13913.7	12091.4	13025.4	14574.2	13309.4
Q501W5;F1QQT3	lims1	22	12265.8	12809.1	9952.23	10683	14562.4	9940.23
Q08CJ0;F1QE51;E7F2A8	ero1lb	20	20130.6	13550.6	28924.9	27298.4	14480.2	25661.5
Q66HW5;E7FBE7;A0A0G2KJF1;F1QS10	clpxa	42	13379.7	13717	13539.4	12030.6	14467.5	12957.6
Q803S1;F1Q5P8	smarce1	22	13785.4	15112.1	11818.3	11182.7	14449.8	11755
Q6PHD6	ilk	20	11825.9	12766.8	9380.43	9664.01	14443	9300.45
A8WG82;Q5BJ31;Q7SZQ3;M9MMF7;I3IT76;I3IT31;I3ISY6;I3ISX9;M9MMC8	ighm;ighv1-4	18	5827.97	10960.1	5836	8302.38	14432.2	7766.68
B4F6Q5;F8W4R4;F1R4L5	pof1b	16	9577.44	13764.4	9708.14	10673.4	14413.6	9805.43
Q6NXA0;B8JI15;Q5U3H4	rpia	9	8039.12	9894.84	7247.21	10975.3	14407.7	11360
F1QJP9	si:ch73-209e20.4	15	11907.6	13830	10215.1	11252.9	14404.8	11266.3
F1Q9M9;Q5PR34;E7EXG9	slc7a2	23	10002	11808.4	13115	12401.1	14357.8	12487.9
Q6P3J7	ehd2b	15	13831.2	14245.6	10973.6	9546.7	14333.3	9723.28
Q6P001;A9JTF0;E7F2Z3	dhrs13l1;CU638740.1	16	14333.8	14929.5	17918.5	16247.5	14299.1	17841
A4JYD7;B7ZUW2;Q90Y50	cxadr	14	12364.5	13753.3	11279.5	10253.3	14269.7	11170.5
Q6NYJ1;F1QU06;Q7SYA6	lasp1	17	15488.2	16933.9	11417.1	9871.18	14252.1	11103.1
B1H1J6;F8W3R8	dpys	10	16822.9	23322.3	14174.5	11148.1	14250.1	8185.62
Q5RHM7	man1a1	19	17720.5	12344.1	17572.4	20473	14164	19504.9
Q90ZL7;F1QAE1;Q9YHZ4;Q502S0	prox1a	15	13134.6	15245.3	9605.15	10504.9	14157.1	10845.1
F1QNB3	ank3b	24	9809.02	11371.6	10041.3	13119.4	14118	10318.7
F1Q9D2;Q7ZVU4	cpne3	13	12329.5	14434.2	11435.1	11131.9	14113.1	12608
Q568M1;B8JIZ4	utp23	15	14570.8	17109.4	9503	10394.1	14056.3	10276.3
F1RCE0;Q66I08	slc51a	20	11193.1	13024	10013.9	9694.36	14017.1	9595.75
Q6PBT1	rps27.2	25	18776.1	14354.5	22692.4	18236	14014.2	19488.1
Q7ZV50;E9QHD8	magt1	24	16726	13015.9	22483.8	18578.4	13995.6	18061.1
Q803G7;E9QIN4;A9ULS4;F1QV30	rab6a;LOC100536496	22	16440.5	14110.4	17325.7	19540.8	13974	17861
F1R264;Q5PRC6	ephx2	26	11012.7	11178	12136.9	13860.3	13967.2	16103.3
A8WGT4;F1RA32	epdl1	16	12636.5	15276.5	14311.1	10371.3	13956.4	8502.08
A5PMC1;F1RCK2;Q803I8	syvn1	19	15501.6	11319.2	18680.6	17810.4	13923.1	16971.1
Q7SY50	stoml2	17	10847.5	11820.5	10752.4	12113.8	13922.2	12243.6
A4QN79;A2CEZ0	si:dkey-251i10.1	10	5479.43	7827.3	5465.41	8317.5	13911.4	7842.61
Q6RIA7;Q1JPY5	cyp51	27	14538.5	9206.97	20605	29043.9	13885.9	21269.9
F1Q7H6;Q6DRE0;Q5CZT0	nxf1	22	12913.8	13653.4	10176.6	11039	13885	10965.1
B5WY10	ftr39	18	5759.57	5907.95	5299.23	8778.51	13858.5	7219.48
Q66JN5	pon1	32	14642.6	9683	17550.1	18008.1	13858.5	17594.5
A2CEA9;Q4V8R8	bri3bp	14	15675.8	13357.9	19577.2	16030.3	13815.4	16732
Q6DGX8	psma1	17	13176.8	17040.8	9129.03	9992.26	13782.2	8767.05
F1RC39;Q0P483	slc25a42	27	10895.1	9325.6	10349.7	11585.6	13781.2	11620.2
Q6IQJ6;A2BGH2;Q7ZWA6;F1Q4S2	ppil2	12	13550.2	14869	9781.07	10658.1	13750.8	10271.1
F1R1J3;Q6IQU9;F1RCH5	zgc:86599	21	14307.8	14158.8	12424.8	12429.2	13744	14294
F1QLI4;Q08C95	wdr74	29	16727.8	20728.8	14081.4	12775.9	13730.3	12778.6
R4GDZ7;R4GE63	si:dkey-25o16.2	12	12537.7	17568.4	7680.77	7893.98	13723.4	6966.2
Q7SXU3;Q8QGQ2	aldh2.1	21	15307.7	14197.2	16850.4	14907	13665.7	19379.6
Q561S8;Q6P2U5	arf6b;arf6a	10	13262.1	13853.2	14086.7	11368.5	13657.8	11897.1
A2RUY1	slc43a1b	15	9791.07	9404.79	10894.2	11734.6	13651	10439.4
Q6TLF6	rgn	20	16766.4	14285.9	17188.1	14653.2	13649	12520.6
Q4V9J6;B8JLJ8	hnrpkl	38	14504.4	14954.7	12013	11430	13646.1	11896.1
Q7ZUB7;Q6P4V2;A2BGN5	slc1a3a	21	10392.5	12763.7	11227.6	10760.1	13643.1	11718.1
F1QRX2;Q6NV25;Q6DI05	sumo3b;sumo3l;sumo3	19	16129.9	18199.9	11243.5	14693.1	13633.4	11775
Q6PH45	prpf4	19	12564.7	14448.3	9096.32	10019.7	13538.4	9700.22
B8QSI4;A0JMP8;F6NTZ9;A4QNS8	a2ml;sb:cb37	43	17608.3	10193.4	18538.8	16509.9	13510	17082.7
E9QDQ2;A2BGW3;A1L281;E9QB10;E7F012	camk2b1;camk2b2	8	10366.4	11665.2	13726.8	11343.6	13461.1	10588.1
B2GQ99;Q502L2	pgam5	12	11801.7	13111.7	11912.5	11641.7	13434.6	11959.3
Q6TGX3;F1RCK9;F1QAK1;D9IVG3;D9IVG4;D9IVG1;Q6P7X7;D9IVG2;I3ISN6;D9IVG5	sept9a	22	10753.3	11405.9	9188.94	11847	13419.9	10668.1
E9QGV8;A7YYD9;E7FGA2;Q6NUT4;F8W5X1	pabpn1	12	13611.3	16813.9	12921.3	11140.6	13407.2	11502.2
E7F7E3	dhx8	34	13302.5	13610.1	10007.5	10545.2	13395.5	11232.6
A7YY10	zgc:171772	30	17135.3	14394.9	21537.5	17248.7	13370	17205.9
F1RDM2;Q6GMG1;Q4V8Y3;F1QBU3	lsr	15	12712.8	11263.7	10514.7	12117	13342.6	10756.6
Q4V9N0;Q1JQ42;F6P928;A4QP46;Q08BS5;A7MBQ2	pipox	9	11178.8	11031.7	12515.8	12824.5	13301.5	16704.7
Q6DEI8;F1QKE2	chchd4	9	13071.8	14084.2	11126	10669.3	13290.7	10517.5
Q7ZYX4;E9QGU4;E9QD64	cct6a	10	12343.9	13924.8	8849.05	9749.88	13278	9502.65
Q66IB0	lin7c	8	9566.67	11226.4	9193.81	10880.2	13273.1	9544.67
Q7SZX9;Q58EC7;Q6DBQ5	gnl3l	17	12656.2	16353.9	11222.3	10888.9	13244.7	10666
Q7ZV68	vps29	14	11420.2	14650.1	11592.8	12223.9	13242.7	12813.4
B2GQE2;Q803I2;Q803I2-2	ergic3	15	17639.7	13385.1	16447.2	17020.8	13240.8	16826.8
Q66HW9	ctrl	16	13176.8	16164.2	18098.4	10906.2	13226.1	23314.1
R4GF25;Q5RFW3;Q6NYF4;R4GEY6	nup43	16	11982.1	13003.8	9263.35	9535.36	13214.3	9512.45
B6CS38;F8W453;F1RE78;A0A0G2KQ62	fbn2b;fbn2a	9	13121.2	11865.9	7828.33	8476.61	13211.4	8739.03
Q8AUT3;B3DKI8	scfd1	20	16841.7	12607.4	20717.2	18704.8	13209.5	16388.7
A7MBM0	lars2	23	9959.82	11529	11354.7	11977.7	13206.5	12168.8
Q5XJS3;A9JT93	scp2b	25	9454.47	9273.04	11283.7	10714.4	13195.7	14112.9
F1R3X7;E9QC75	nadk2	13	10753.3	12142.3	11307	11507.8	13188.9	12554.3
H0WES8	si:dkeyp-80c12.10	21	11677.8	13331.7	10156.1	10084.7	13167.4	11000.9
F1QVR7;Q6NV26	sdad1	18	16276.3	21044.6	11929.4	11694.7	13149.7	11883.4
F1Q8P9;A0JME8	nceh1b	14	10247.9	7122.59	8514.35	13684.3	13121.3	11636
A7MCF0;B2GRL3;Q5XJD3	fip1l1b;fip1l1	14	12342.1	14204.2	8129.9	9802.16	13106.7	9713.49
A8KB15;F1RAW8;E9QI23	ash2l	17	12338.5	13030	8830.1	9641.97	13084.1	9877.25
E7FGM1	si:dkey-27b3.2	11	16804.1	13926.8	17475	18597.8	13066.5	18085.3
Q803D2	pafah1b1b	15	14592.4	14896.2	15532.6	13308.4	13059.7	13629.5
Q6PBY8	skp1	13	13359.9	14318.2	10197.8	11628.8	13042	10904
F1QBS3;A0A0J9YJ53;E9QJH3;Q566U2;A0A0J9YJF2;E9QC29	nsdhl	36	28721.5	22498.2	34078.8	32311.3	13041.1	30580.6
Q499B2	spcs1	23	17012.3	12276.5	20886.6	18396.9	13035.2	18222.2
Q6PBX9	reep5	15	15633.6	13161.2	16791.2	15980.7	13023.4	14615.3
F1QKG5;Q7SXF1	dhcr7	20	13193	10208.6	18043.4	23902.4	13019.5	18411.8
E7FDX3	ndufaf4	9	9413.18	12070.7	11102.7	10080.2	13010.7	10123.3
Q4QRE3;F1R886;F1QFC2;Q90422;Q5XIZ5	cfb	22	10740.7	8836.25	11655.3	14842.2	13008.8	12684.9
Q561T2;B2GS00;F1QUT9	ppie	16	12216.4	13424.5	8654.92	9100.28	13006.8	9597.22
B0S786;F1RDU2	glsb	21	10257.8	11185	9808.49	10247.9	12996	11406.4
Q6NY41	cyb5b	26	13662.4	10875.3	13888.7	17528.5	12982.3	17978.9
Q6NXB9;F1QP99	zgc:77086	35	16836.4	14053.9	21802.2	20548.6	12978.4	21555.3
Q0P482;F8W4V6	grsf1	14	10102.5	11187	10586.2	12060.8	12976.5	13048.2
F1R9J8;B3DHG3	zgc:194242;LOC100005854	8	6507.99	7134.59	7340.88	9780.66	12958.8	7889.37
F1R543	pom121	22	13212.7	11416	10101.4	11249.7	12927.5	10681.8
Q6DBT1	tmed1a	11	15623.7	13523.3	16954.2	16327.4	12926.5	17000.6
Q5I0F6	prkar1aa	26	4867.26	6527.12	4565.04	6771.39	12911.8	6259.66
Q6DHE8;F1R5L0;Q7T2E8;Q6NUX8;Q0P3X9;Q7T399;B2GTI4;Q6DHM9;A7MCP4;A0A0G2L6T9;Q52WZ0;A2BDW5;Q800Q4	rhoad;rhoac;rhoaa;zgc:153713;rhoae;rhoab	17	11586.3	13062.3	11572.7	11179.4	12908.9	11167.3
Q568K8;A8E7K4	pcyt1aa	11	12116.8	16314.5	9266.85	10092.6	12875.6	8294.93
F1QD27;Q9DDT5;E7FBU9;Q9DDT5-2	supt5h	33	12481.2	13570.7	9322.95	10217.3	12871.7	10508.3
F1QTQ6;Q56A55	abcb8	21	11324.2	13416.4	12465	13091.3	12870.7	13123
Q6NYV1	psmd3	20	13282.7	16172.3	8566.54	10000.5	12850.2	8674.58
B8A454;Q7T307	bag2	16	8532.81	11427.1	5539.09	12040.3	12838.4	12064.6
F8W3H2	atp5e	23	10753.3	12116.1	9954.03	10699.6	12830.6	11113.6
F1QQA3	dido1	23	11967.8	13153.1	8741.61	9923.35	12823.7	9735.08
Q58ER0	rbm39b	32	13399.4	14147.7	9708.03	10096.5	12813	10182.9
Q7SYI9;F6NKS7;X1WD27	zgc:66475	15	8725.79	10202.5	8023.41	10512	12761.1	10593.4
Q6NWG7	cd9a	21	11041.4	13533.4	9945.14	10100.7	12745.4	9723.91
A4QP97	LOC559236	22	14289	9057.68	17087.6	16061.7	12741.5	12476.4
F1Q685;Q6DGU3	mrpl11	14	9690.54	11201.2	9944.51	11360.9	12726.8	11349.5
B0V1J1;F1Q5R5;A9JRG3;F1QKJ2	pld1a;pld1b	10	9147.49	11646	9136.76	10319.5	12687.7	10512.7
B2GSF5;Q6PI20;G1K2S9	h3f3b.1;h3f3a	14	11059.4	12234.1	7748.09	8800	12648.5	8858.98
Q7ZWC4;R4GEU3	pelo	18	13870.7	12038.4	14573.6	13704.8	12645.6	14348.8
Q6P3I8	gcdha	12	11072.8	10364.9	13869.7	16903.1	12645.6	19114.2
A2VCZ6;F1Q7L0;F1RBA0	vtg4	29	39249.5	9315.41	30094.5	41679.3	12617.2	30112
F1Q5K6;B0V0U7	abcb10	17	12219.1	12574.1	13745.8	13759.9	12611.3	14635.3
F1R3G9;Q9DEX7;A9JSU3	fads2	40	20655.7	9222.81	26974.1	21232.3	12611.3	20985.6
Q7ZUI0	rpl5a	26	16228.7	13244.9	21570.4	19330.2	12594.7	19371.2
Q6ZM24	tomm34	20	14530.4	13534.4	16420.7	14048.3	12582.9	13909.7
Q7T340;Q6XMI5	drg1	29	15669.5	12245.2	19288.2	17853.6	12566.3	17894.7
Q568F9;B0S7X3;Q6DGW9;A8E529	tmco1	17	15558.2	12312.8	18518.7	17254.1	12556.5	16509.8
Q7ZVD4	sf3a2	24	12886.9	13576.8	9122.25	9501.77	12549.6	9633.03
F1QHY0;A4JYN3	sc:d0202	6	13690.3	12375.4	9465.74	10488	12544.7	11788.7
Q6TEN8;F1Q6W6;F1QJA1;E7F049;F1R9S8;Q803P9	ktn1	45	17411.7	15087.9	19867.2	17705.6	12541.8	18998.4
Q1LYJ3;Q1LYJ2	si:dkeyp-89c11.1	21	15555.5	17137.7	17099.2	13387.2	12526.1	14756.4
Q5TYY2;F1Q951;A4FVL2	exoc4	21	9209.42	11364.6	10086.6	10731.2	12522.2	10622.9
F1RAW7;Q5U400	zc3hdc1l	22	15744	12692.1	20432.5	13903.6	12521.2	13522.1
A3KP84;F1R9B4	bdh1	16	13011.7	11249.6	15475.4	13987.8	12519.3	13791.7
Q6P0Z1;F6NVK8;Q6TEL5;B3DIU1;E7F6S3	cul3a;cul3b	28	11770.3	12646.7	11728.3	11777.8	12483	11236.8
Q7ZTX2;E9QEX1	wdr5	21	12891.4	13821.9	9109.66	9430.16	12481.1	9919.69
Q66I17;F1RAK0	acsl5	23	12056.6	8185.71	20116	21327.4	12468.4	22207.2
Q567W4	mrps25	15	9869.16	11392.8	9378.73	10740.8	12458.6	11418
Q7ZVE4	snap23.1	16	9823.38	11515.9	10398.8	9264.35	12455.6	9536.56
K0A5D6;Q08BI9;F1QT29	mcu	12	7902.06	8779.76	6547.53	8402.73	12435.1	7479.92
B3DKQ7;Q6TNQ8;F1QP64	sf1	9	12088.9	14471.5	7759.84	8998.64	12428.2	8785.05
Q6DHE9	cldn15lb	13	12016.2	12661.8	12214.2	10681.1	12396.9	10636.6
B2GSB4;F1QTN7;Q7ZUP0;E9QB42	anp32a	25	11105.2	15743.6	8680.96	9773.64	12388.1	8953.55
Q6PGY7	cisd1	27	10293.7	11749.9	10995.8	11138.4	12388.1	12119.3
Q9DGL3	atp1b1a	7	2659.51	2572.42	3029.14	6616.07	12382.2	4054.32
B3DHE6	nudt19	14	8142.8	7814.39	9105.74	9546.49	12343.1	10753.4
B2GR20;Q503P2;I3ITJ1	nip7	14	13174.1	16195.5	10462.1	11475.4	12327.4	11812.9
Q6IQF0;Q568E7;F1RAM4	zgc:110339	22	10807.2	12661.8	11187.4	10427.1	12315.6	11924.5
A7YYD1;Q5U381;E9QH74	hmgn3	10	8603.54	6846.29	7060.49	8388.69	12278.4	6356.13
Q5TZ63;F1QC17	emilin1a	23	14078	14791.3	10217.2	8430.6	12275.5	8188.78
D9IWE2	mad1l1	26	11013.6	13695.8	9552.96	9273.64	12262.8	9787.63
Q9PU58	gbas	25	10128.6	11355.5	11509.2	10955.9	12256.9	11208.4
B0UYQ8	si:dkey-67c22.2	16	13628.3	15153.5	9131.89	8563.88	12238.3	8455.43
F1R731	LOC100330961	18	11252.4	10395.2	7740.79	8618.65	12217.7	8564.95
B0JZB3;F1RE15	mogat3a	17	13358.1	11294	17145.8	15794.9	12196.2	15506.2
F1Q6V4;A0A0G2L0S9	LOC100329948	7	10113.3	9389.25	9416.1	10130.3	12154.1	8467.12
Q5TZ85;E7FEJ8	cyp2p9	3	2808.24	2895.52	3080.16	6391.83	12151.2	6078.95
Q6NYX2	tardbpl	17	12489.3	13021	8979.25	9520.46	12130.6	9280.55
Q3B747;H9GXF9;H9GZD1	apooa	4	5520.89	6493.23	5851.88	9838.56	12117.9	10258.2
E7FF41;F1QCU8;Q800S8	ahsg1	32	13885.9	13243.9	15887.2	14521.4	12114	12592.2
A8KBQ2;Q6GQM4	tha1	20	9606.16	10434.5	11168.4	10010.7	12111	9923.06
Q6DEM5	timm8a	12	13316.9	14208.3	13023.9	12657.1	12106.1	12613.3
A7MBY1;Q3B748;A8KBJ4	llph	13	12851	17297.1	8914.15	10231.4	12071.9	8534.73
E9QIB1;A1L223;E9QFQ7;E9QC43	cbx5	11	10388	11896.2	7338.56	8646.62	12036.6	9030.96
F1Q529;F1RCR6	trip12	38	14904.7	15360.3	10709	10954.8	12031.7	11474.8
Q503D8	txndc12	16	15406.5	13624.2	17558.6	16369.5	12009.2	17262.8
Q6AZC1	psmc5	14	11999.2	15415.7	8096.45	8825.93	12003.3	7786.59
E9QJK5	adarb1b	11	11241.6	12477.2	8580.3	10392.5	11982.8	10643.9
F1QS46;A4IGG3;A7YXZ7	nol7	15	12250.5	14717.7	9289.39	9774.5	11970.1	9940.12
Q6ZM62	arpc3	14	12670.6	11675.3	13086.4	12728.4	11960.3	12444.8
Q5GA10;F1QU20;Q5GA11;B3DKP3;Q5GA12;F1QAB7;Q5GA13;F1QC55	ogt.1	20	10221.9	12241.2	9518.46	11073.6	11935.8	9737.92
Q1MT52;A7MD59	hmox2a	10	13866.2	11955.7	15809.9	15665.3	11929.9	14055
Q6IQ72;A8KC30;Q7ZWD1	psmc1b;psmc1a	13	11927.4	15115.1	8144.61	8582.57	11893.7	7805.96
Q1LV96;Q7SYN5;F1QAP7	rxrba	17	11283.8	12766.8	8355.57	9046.6	11893.7	9564.47
A2BIP1;F1Q4P9	atp2a3	16	11549.5	14926.5	9491.36	7151.28	11876.1	8280.5
B8A5J2	coa6	10	10940	10391.1	10216.5	11715.2	11868.2	12485.8
F1R6Y1;A1L1X0	cdk12;LOC559027	16	11982.1	14297	10013.8	10823	11866.3	10753.4
F1QAE0;Q502F8	cyp27a1.4	32	11634.7	14419.1	12345.4	12441	11864.3	12955.5
Q7ZTZ2	rsl24d1	8	12178.7	15376.4	8627.51	11312.3	11857.5	8904.58
Q6DH51;Q90X39	pqbp1	20	12447.1	12541.8	8748.81	9035.8	11849.6	9467.37
B3DIT9;A0A0H2UKW1;F1QLF7	pdk4	22	9973.28	13152.1	8360.02	9658.28	11809.5	9808.06
Q5U3G0	pgrmc1	23	13698.3	11754	14860.4	15306.7	11802.7	16743.6
Q5RGA8	ylpm1	24	11145.6	11883.1	8268.67	8548.01	11775.2	9015.06
Q803N7	csnk2a1	11	10742.5	12500.4	9117.49	9784.98	11758.6	10014.8
Q08C06;A8KBI5;F1QCS2;Q502J3	os9	26	12363.6	9307.44	15764.4	17943.3	11748.8	17241.7
Q7ZTY1;Q6P033;Q567L9;F1R147	pla2g12b	19	16868.7	12087.9	22562.2	17993	11723.4	21266.8
Q66I02	utp3	30	16874.1	19630.3	12898	9640.24	11719.4	10161
F1QDC7;Q6NYD4;F8W3P6	mak16	14	12161.6	13979.3	9260.39	10829.5	11694	9118.89
Q9PTK4;F1QUX1;F1QTY0;B5DDU7;Q7ZU56	hug	15	13019.8	13228.8	8896.58	9851.73	11680.3	10098.7
Q498Q0	itih3b	21	16399.2	12236.1	23193.1	14998.8	11675.4	13059.8
Q5XJ24;H0WER7;F1R911;F1QQ99;Q0VFW2	elmod2	15	14711.7	11313.1	17269.6	14201.7	11661.7	16309.7
Q1LWH6;A8E5B2	fam207a	19	12316.9	14766.1	9083.83	10300.5	11658.7	9558.89
L7QIX7	CRP5.2	7	3516.1	345.8	1477.15	12710	11627.4	8632.98
Q8AYF3;Q6NYR5;A5WVL6;E9QBE2;A8E588;A7MCR8;A7MCR6;A7MCM3;Q32PQ1;P79722;F1R8Y0;F1QFZ9;E9QE79;E7F8Y7;A8KBT8;A8E587;F1R7B3	ctsla;si:dkey-239j18.2;im:6910535;si:dkey-26g8.5;MGC174155;ctslb;zgc:174153;si:dkey-269i1.4;si:dkey-239j18.3	10	10738	8760.7	9207.68	13377.5	11611.7	11512.7
Q6PFU1;Q9DDS7	cd81a	19	8896.07	9587.07	6525.83	7717.7	11593.1	7555.74
Q6P0C5	rpf2	29	12819.6	16487	8605.17	9233.9	11587.3	8646.15
Q6DC36;F1R809	ndufa3	14	11578.2	12170.6	11174.7	11437.6	11582.4	11745.5
Q503Z6	abt1	17	11708.4	12782.9	9091.87	9856.92	11565.7	10255.7
A4QNU9	gfer	8	8121.61	9048.09	8101.64	9107.73	11558.9	8808.85
T1NXD7;Q7T1S3;U3JA98;Q7T304;A9JTF5;F8W2V9	yy1a;yy1b	13	11696.7	12661.8	7611.02	7998.97	11536.4	8556.74
E7F9D9	LOC100329277	16	11368.2	14812.5	8005.42	9963.96	11528.5	10040
A9JSZ7;F8W298;E7FF11;F8W3S9	zgc:174259;si:ch211-186e20.2	15	13558.3	9304.42	14072.9	16237.7	11528.5	14064.5
Q503C7	pygma	8	9555	11846.8	8628.14	8674.6	11527.6	9066.55
Q6PFN7;F1R3J9;Q803D9	prmt1	21	11103.4	15460.1	17299.3	13273.8	11510.9	14337.2
Q6PBH7;F6P873	LOC402883;si:ch211-194i10.5	17	8167.48	10237.8	11676.4	11758.4	11500.1	12452.1
E7FEW2	mtpap	16	9457.16	11530	9326.34	10214.7	11493.3	10934.6
Q804H2;Q7T3A8;A2BFV8	anxa1a	15	9179.8	10174.3	5857.06	6801.64	11487.4	8565.37
Q4V9H6;F1QMF2	fam210b	11	10961.5	12393.5	10450.4	10051.2	11470.8	9111
Q7T2F5	napab	25	13298.9	11963.8	14094.1	13198.2	11462	13325.2
F1Q6Z6;E9QEM7	si:ch1073-179p4.3	17	11458.8	13324.6	12939.2	10141.9	11461	13296.7
E7FE08;X1WHN9	tjp1b	39	13091.6	14606.7	9886.61	10034.8	11460	11184.2
E9QIA2;Q0P463;F1R0Z7	alg5	16	15616.5	11839.7	20476.9	16344.7	11455.1	15976.9
F1Q6G5;A5PLB3	mia2	11	12204.7	9524.12	15130.4	17390.2	11448.3	16387.7
Q6TNT8	gnai2a	12	8846.7	10553.6	8489.16	7302.39	11447.3	7942.24
Q6DGK7;B0S7W6;A7MCH3	spryd4	17	9642.96	10743.2	10165.9	10506	11429.7	10821.9
Q66HW0	coasy	14	9556.79	11575.4	10299.8	9857.14	11413	10869.3
A5WV64;Q7ZUH7	imp3	22	11159	12945.3	9349.94	9514.84	11410.1	9812.69
A0A0A0VDA7;Q9MIY0	ND5;mt-nd5	21	9586.41	11372.7	10194.2	11281	11401.3	11413.8
E9QCJ6;A2CEC3	kank1	13	11283.8	10411.3	9928.73	9857.89	11391.5	9237.16
X1WHY3;E7EXW8	glg1a	18	13025.1	12112.1	12437.5	15799.2	11390.5	13958.1
Q7ZUI4	zgc:56493	11	9823.38	10759.3	9232.13	10859.7	11387.6	10221.7
Q503D3;F1QKG2;Q58EL3	ptbp1a;ptbp1b	15	14265.6	13306.4	11092.1	11036.9	11383.6	10051.6
Q6DGV5	rab10	8	12781	12304.7	13528.8	14872.4	11369	13431.5
E7FDU0;A1L2C0	bckdhb	15	8292.79	9393.49	9043.18	10623.8	11346.4	10999.9
Q08BV5	rangap1a	12	12646.3	12094.9	7452.45	13203.6	11344.5	7757.42
A2RUY8;E7F5B6	LOC100002196	7	8869.86	9819.48	6895.89	8005.45	11337.6	8504.5
Q803M7;Q8UW32	arpc5a	13	12425.5	11836.7	11937.9	11975.5	11324.9	11165.2
B3DIX5;Q5TZH9	lemd3	19	11971.3	12978.6	8393.57	10304.6	11303.4	9347.63
E7F0R9	sin3ab	16	11983.9	11777.2	7280.23	8315.56	11296.5	8083.36
Q6P022;Q4KMI5;F1QVD2;E7F8Y4;I3ISW3	u2af2b;u2af2a	19	12192.2	13928.8	8078.88	9425.62	11295.5	8151.28
B2GQ67;Q6P0I8	exosc6	16	12325.9	15438.9	8859.85	9336.08	11292.6	9842.39
Q566W6	cirbpa	25	13880.6	12981.6	11746.3	12418.4	11288.7	10859.8
F1QW05;A2RV27	coq7	19	9556.79	11520.9	10260.6	11179.4	11277.9	12314.2
Q1JPZ8;F1QI59;F1QDX8	ppp1cb;ppp1cbl	14	10389.8	11884.1	9101.4	9260.03	11250.5	9733.5
Q6DH29	mrps26	14	9002.07	10579.8	9381.48	10111.2	11240.7	11111.5
Q6DHS5;Q32LW4;D3XD46;F1QAF6;D3XD45	ugt1a1;ugt1ab	14	10382.6	7017.58	15722.1	15094.9	11233.9	15297.7
Q3B7P7	uba52	10	15867.8	11569.4	20860.1	15664.2	11232.9	17669.3
F1QF26;Q568J8	tmem256	12	11370.9	12864.6	10220.2	11360.9	11227	11656
Q7ZVQ1;F1QEV3;A9JT34;A7YYJ0;E7EY26;Q6NY46	hsd3b7	41	12140.1	13030	13989.3	11785.4	11223.1	12810.2
E7EXG6;Q567B2;F1QR73	bbox1	8	9316.24	9880.31	10167	9018.41	11219.2	9355.32
Q7ZVV8;F1QU72	dhx16	21	10993	12607.4	8756.11	9631.06	11219.2	9464.53
A2CEF5;Q6NXB5;F1RET3;F1R0L7;A2CEF6	clic5b	9	10040.6	11679.3	6952.52	8889.01	11198.6	9272.76
Q502B7;F1RDB7	mcee	19	8697.25	10382.1	9966.95	10026.8	11191.8	10415.5
Q503W7;B2GP29	atad1b	19	9104.4	8568.63	9527.13	9858	11189.8	9605.54
E9QCY4	nupr1	31	10169	13323.6	15509.3	11697.9	11187.8	13304.1
Q5RGP9;G1K2N9	ccdc59	16	10341.3	11868	7549.94	9220.83	11185.9	8706.81
G1K2S0;B0S6R1-2;B0S6R1	nckap1	26	10958.9	10930.8	9697.45	9112.81	11178.1	8964.72
Q0P459;B8JIY3	mrps6	11	9038.88	10598.9	8893.4	10040.5	11175.1	10558.6
Q6NYP5;Q6DRN8	cdipt	12	14816.8	12277.5	15410.9	14445.8	11175.1	14570
E7F796;Q5PYH5	dlg1l	17	7367.09	9163.19	7689.77	9120.05	11159.5	8298.3
Q7ZW27	arcn1a	15	12268.5	11054.9	14920.8	14219	11155.5	13104
A1L228;Q1MTF5	rcor1	10	9875.44	10581.8	6388.97	10050.6	11132	8654.68
E7F9W3;A1A5X4;Q7T147	add1	29	10560.3	11969.8	8911.82	9382.52	11122.3	8677.32
A3QJU3	adck4	12	7639.87	7365.9	8377.27	10019.3	11115.4	9977.61
Q7SXI1	cox7a3	29	11069.3	11672.3	10551.9	11848	11108.6	11753.9
Q6VN46;H0WE38	mb	11	13618.5	15205.9	7135.53	6355.11	11086	8369.18
A4JYD5;Q1LWY4;Q9W7A9;B3DIC7;A7MC30	tapbp;si:ch211-51f10.1	14	9877.24	9140.49	10085	12038.2	11070.4	10537.6
Q6PBM7	fam76b	6	11681.4	13581.8	8289.84	8663.15	11069.4	8657.63
Q5PNM4;Q502B9;A2BHT9	clpp	23	9579.23	10224.7	10686.7	10680.7	11063.5	11414.8
E9QJ57	si:dkeyp-82a1.6	17	11772.1	12551.9	7757.73	9074.03	11056.7	9609.76
E7F4I4	CABZ01085054.1	46	13343.8	10086.8	16974.3	16554.2	11047.9	14394.1
Q5PRC9;F1QUM4;F8W2X8;A7E2N4	dhcr24	9	7853.14	7917.99	9988.75	13832.3	11036.1	8697.12
B8JIB1;Q4QRK0;F1R5G0	metap1	26	11323.3	13249.9	10414.3	10710.1	11030.2	10982
F1R9C6;Q6DI14	phb2b	14	9413.18	10235.8	10057.3	9684.42	11022.4	9210.2
Q0IIP9;Q66IB3	zgc:152808	13	13228.9	11136.6	13160.5	12449.7	11013.6	13440
Q6AXJ2;K7DYD9	eif3ha	17	12662.5	13016.9	15308.2	13682.1	10963.7	13388.4
X1WCZ7;Q6NWD5;Q7SX91;A8KBQ7	rrs1	31	11165.3	15142.4	8326.89	8835.65	10944.1	8140.44
F1QQ09	ddx41	34	10256.9	11459.4	8271.63	8236.28	10938.2	8186.35
E7F7G0;Q5BLA5	npm3	19	11861.8	15913	9964.3	10079	10899	8775.47
F1QWV5;Q1LYP4	chd4a	24	11665.3	12969.5	8841.43	9805.18	10899	9103.2
Q6PG34;F1RBA5	cdkal1	15	12140.1	10785.6	14615.9	13457.5	10899	13176.7
Q6NVC5;F1RBR5	rhot1a	16	9434.72	10597.9	10142.4	10064.8	10893.2	10228.3
G1K2F5;B2GP49;Q6NWK2;F1QLI6	ap2m1a	4	8757.48	8860.67	8518.16	8424.87	10882.4	7430.32
Q6NUX3;Q1JPX9;F1QW85	im:7137941;zgc:136493	13	8105.73	8609.29	7861.57	8222.99	10868.7	9094.36
E9QIK0;E9QE49	emd	17	13058.3	12502.5	12190.9	12040.3	10862.8	11956.1
Q7T2A5	eif3l	28	12868.1	13312.5	16026.9	13945.7	10858.9	13497.9
Q6DI06	timm10	20	10230.9	10526.3	8787.02	9381.44	10856	9884.94
B5DDF0;F1QZP4	aoc2	7	11775.7	12014.2	7805.15	8073.18	10849.1	6785.28
Q6AXK1	tango2	15	8148.81	10156.1	9076.42	9712.07	10847.2	11006.2
Q7ZUW0	dnaja3a	24	8075.21	8490.86	8608.45	9432.86	10817.8	10394.6
H9GXJ4;A0A0G2KLU8	LOC100329459	13	8363.88	8082.42	10030.2	11214	10798.2	11065.2
Q7T137;B0BLV9	c1ql4l	8	15102.2	13103.7	18571.6	13337.6	10789.4	11345.3
Q7ZVF6;Q6TNW3;Q502R2	abce1	34	14496.3	10380	18331.3	15366.1	10776.7	15220.8
Q568Q9;A8E536;Q6GQN8	mecr	19	9634.88	11720.7	10042.8	9033.42	10749.3	10886.1
Q66IC2;F1QH80;A9JSW0	fkbp2	36	14962.2	11541.1	20987.1	18524.4	10744.4	19934.6
E7EXU3	CABZ01080568.2	13	9753.37	11391.8	7063.03	7675.25	10734.6	7807.54
Q6NYD7	ociad1	17	8376.17	10210.6	8328.9	9912.76	10698.4	10049.4
Q803G0;F8W610	erlec1	20	13076.3	9415.18	14446.6	10893.2	10670	9665.04
F1QD40;A4IG41	mtif2	29	8244.23	9197.59	8829.68	9818.47	10670	10642.9
F1RAR2;T1ECV4;E7EYG7;A2BIL7	baz1b	14	11092.6	11056.9	7848.97	8869.13	10665.1	9463.48
F1QDS2;E7F157;Q5PQY6	lonp2	23	9436.51	9499.31	9536.98	9915.25	10651.4	10459.1
A8KBW4;Q561T1;F1RB89	dync1li2	21	10242.6	10631.2	12016.2	10411	10631.8	10534.4
A0A0G2KFV1;E7F3P7;Q6T721	CABZ01090980.1;top1mt	4	9697.72	10764.4	7219.16	7665.42	10621	8148.97
F1Q9B5;A4QP62	slc6a16b	12	6676.11	7603.86	8197.64	8126.75	10617.1	8712.28
Q5U3T6;B8JLZ4	pmpca	15	9487.68	10848.1	9948.11	9834.34	10615.1	10067.7
Q7ZUU9;Q6NWA2;F1QST7	rbbp5	10	10055	11580.5	6697.84	7541.21	10613.2	7585.34
Q6P3J6;A7YYG2	fkbp8	20	12072.8	9328.93	12397.3	12162.4	10611.2	12597.5
Q5U3F0;F1QL43;E9QHJ8	rsu1	14	8719.33	9408.01	7339.83	7437.62	10579.9	7228.22
Q9I9N1	dap	50	8809.27	10694.8	14331.2	11693.6	10576	12495.3
E9QH22;Q66I11	nt5c2l1	10	7574.52	8190.55	7035.61	8286.94	10563.3	6302.21
Q6PBL7	tmem126a	7	7721.91	8699.87	7336.12	9052.97	10553.5	9260.33
E7FEI0	cyp7b1	20	13018.9	11314.2	8758.13	15147.9	10539.8	13166.2
U3JB26;E9QHD6;Q7ZV13;U3JAM8;Q6NZT9	srsf2a;srsf2b	22	10132.2	11639	7206.14	8156.78	10512.3	8178.56
F1RB70;Q7SYK0	chid1	20	8909.26	9117.8	10730.1	11785.4	10508.4	12604.8
B0BLY0	exoc5	11	8126.82	9340.73	7949.74	8749.45	10503.5	8601.7
Q5BL26;F1QEZ5	slc27a1a	25	9672.58	9954.15	10730.1	11349	10498.6	11055.7
Q24JW2;Q90YS5	lyz	7	7758.44	7173.83	5505.32	3137.16	10478.1	3511.11
Q6P016;F1R3S5;E9QIZ7	pnp4b	17	8818.33	33449.2	22496.5	21527.2	10476.1	17960
F1QGS9	LOC100535236	28	11773	9156.84	15497.7	13064.3	10456.5	15156.6
Q6NYN9	nup54	11	8412.89	10679.6	8544.52	8849.15	10434	8920.27
F1R3A4;D5LMH4	sec24d	22	11660.8	10061.2	13286.4	12471.3	10427.2	12831.3
E7FFE8	nt5dc3	24	9167.23	10644.3	9894.23	8991.08	10424.2	10361.4
E7EZ02	lsm8	9	10562.1	12048.5	7054.13	7336.74	10403.7	7866.1
E7FAZ8	LOC100536352	19	9376.37	11289.9	7032.01	7976.72	10400.7	8607.71
Q4V9I4;F1QUV7	gars	15	10227.3	10203.5	9978.38	9479.84	10395.8	10019.7
Q6P0D7;F1R8R3	mpp7	15	7597.77	8953.57	7705.12	8904.88	10362.6	8095.36
Q1LV47;F1QUP9	nol8	22	12579.9	14164.9	9042.76	9738.86	10346.9	10656.6
Q803J5;F1QHH2	prkrira	11	10076.5	12003.1	7284.68	6923.69	10345.9	7312.37
A3KDM3	ctr9	23	10764.1	11134.6	6990.52	6984.4	10334.2	7200.63
F1RE30		17	11487.5	14483.6	9024.02	9150.62	10323.4	9265.49
F1QX42;Q6DHE5;F1QVV4	cpsf2	27	9387.15	10383.1	7002.06	7729.8	10319.5	7554.69
Q6DC87	zgc:100870	6	7397.61	7990.11	7580.74	9134.09	10302.8	8856.67
Q1LUK1	qil1	9	9151.97	9995.21	8349.65	8981.79	10301.9	9377.96
E7EZG8	CABZ01117832.1	20	16577.9	12260.4	14642.4	16762.7	10239.2	14334.1
A1IH00;F1QG02	golga2	24	16512.3	10856.2	14594.8	14162.8	10232.4	13212.5
F1R6C4;F1R1P1	dek	25	10055.9	10658.5	7402.38	7606.02	10202	8084.2
F1R3X1;Q7ZV20	rrp15	11	11711	14605.7	8893.19	9050.92	10165.8	8728.08
Q0VFW0	rpl22l1	11	11400.5	7718.26	14201	17610.6	10162.9	15498.8
Q6TGU2;Q7ZU38;F1QRY0	seh1l	22	9690.54	10204.5	7537.13	7604.83	10147.2	7532.05
Q66HZ5;F1QGC2	taf6	30	9995.72	11640	7269.86	8139.82	10146.2	8262.49
Q6P6X9	nup35	14	8882.6	9394.7	6474.18	6895.72	10136.4	7357.54
F1R0Z9	itsn2b	28	7686.37	8602.43	7740.58	8171.25	10133.5	7170.4
E7EYG6;F1R119;B2GT29;Q5RKN4;E9QH81;E9QI75	glyr1	27	10607	11522	7394.02	7924.55	10133.5	7911.8
Q503R8;A8KBL2;A7MCB8;A0A0G2L9Z3;F1QVE3;A8E5D2;A0A0G2KZC1	zgc:174288;zgc:110249	3	9001.18	10248.9	5548.93	7025.87	10111	7310.36
A8E7G8;Q7ZV33	tm9sf3	18	11504.6	8177.84	12133.7	13499.6	10104.1	12438.4
E9QFX0;E9QDI1	apoc1l	17	12541.3	10040.1	10983.1	12255.3	10103.1	12384.7
E7FE49;F1QTQ7	top1	16	8797.78	10898.5	6400.08	8233.04	10064	9321.41
F1QA23;Q568N3	timmdc1	7	8719.24	9210.3	9005.29	9044.87	10026.8	10117.6
Q6P6Y0;Q6NVC4;F1QQ15;A0A0G2KWP7	taldo1	16	9232.76	11464.5	6328.21	7411.48	10023.8	5720.88
E7F8G5	arhgap35a	22	8820.94	9782.56	8858.47	9280.34	10016	9614.28
Q6DH43;F1QEZ0	mrpl43	18	8334.79	9080.17	8582.62	8570.47	10014	9493.91
A8HAJ8	c8b	21	12527	9403.17	14853	12667.9	10004.3	11145.2
Q6NWJ4	dnajc2	13	9355.73	9927.62	9871.68	10207.7	9990.55	9429.04
Q6DBY4	mphosph6	22	10803.6	13409.3	7742.8	8639.06	9985.65	8687.75
Q1LV17	irf2bp1	14	10369.1	11903.3	7643.09	8333.6	9981.74	8362.44
A5PMV7;Q7ZV04;F1R9L6	ppp2r1a	18	10678.8	11350.5	8854.56	9389	9975.86	9273.28
Q502R9;Q8JH29	agt	8	10409.5	8902.13	12867.3	11287.5	9950.41	9712.22
Q6PFK6;A3KPR1;B5DDC5;Q6DRC9	wdr36	25	10149.2	11565.3	7401.75	8040.88	9949.43	7897.8
Q6DRD2;Q1LUG7	psmc6	10	9705.8	12148.4	6732.88	6870.44	9940.62	7005.17
A7MC16;F1RBI9;F8W401	cyp2aa12	44	15355.3	10064.1	19294.6	20458.9	9930.83	23674.2
E7F4T6	si:dkey-118j18.1	14	8153.48	10479.9	8634.39	9838.67	9925.94	9887.99
A2BHA7;A2BHA8;A2BHA9;A2BHB0;A2BHB2;Q6P0K2;K7DYA2;A2BHA6;K7DY51	srsf7a	25	10446.3	11348.4	7244.88	7281.22	9908.31	7450.22
Q6PUF3	hsd11b1l	17	9844.03	8433.16	11037.1	13936	9890.69	12799.7
A2AWA1;Q8AW05;Q6IQA5;A2AWA0	ddx39aa	13	6595.42	9182.86	6636.66	6793.32	9880.9	7712.34
Q803B4;F1QWW8	kdsr	16	11132.1	9010.26	11779.1	12471.3	9872.09	13375.7
Q6DGY8;F1R2U4;Q7SXN6;Q90ZS4	psma6b;psma6a	15	9631.29	12383.4	6441.78	7097.27	9868.18	6445.54
E9QDY4;E9QDY3;Q6P0E4;Q9PWD8	krt17;cyt1	10	10501.1	13937.9	9478.02	9751.39	9868.18	9349.74
Q7T3H5	gpd1c	15	7554.24	8615.04	6558.86	8576.09	9862.3	7969.73
Q7T3F8;Q6DRD8;F1R7L3	bysl	18	10055	11865.9	7029.36	7910.51	9845.66	7650.94
Q6DEH3-2;Q6DEH3;F1RAL9;F1QL80;F1QGL7;Q6DGS3-3;Q6DGS3-2;Q6DGS3	camk2d1;camk2d2	26	7785.01	7721.48	9955.83	8514.2	9838.81	8152.76
Q6DGL9	rpl38	23	12034.2	10126.9	18992.9	15923.4	9838.81	16708.9
A0A0A0V9A8;Q9MIY6	ATP8;mt-atp8	19	8064.8	9388.95	6407.49	7319.46	9828.04	7831.56
E7EZJ0	AL954696.1	23	10397	12135.3	7629.96	8126.97	9812.37	8078.62
F1R5C2;F1R961;B7ZUV2;B0JZK4;Q503Q9;Q7T175	acot9.1	26	9187.88	10071.2	8371.13	8593.59	9808.46	9172.29
Q804G2;Q98SH7;Q6PHG3;F1REH8	anxa13	9	11098	10950	6998.99	5996.93	9800.63	6870.16
Q6PFT0	flot2b	13	8218.29	9498.9	6823.91	7115.09	9788.78	6954.72
B0S784;Q5BL25	zgc:101744	15	10800.9	7695.76	12342.2	14967.5	9786.63	13152.5
E7F427	CABZ01055343.2	21	8169.01	7811.06	8591.73	8487.09	9781.73	6850.04
Q5EB15;Q1L8E2	pmpcb	20	8568.35	9621.47	8987.08	9436.96	9780.85	9377.54
F1R6G6;F1QIN8	stim1b	12	10220.1	11626.9	12742.4	12240.1	9778.7	11423.2
A3KQE0;F1QH84	si:dkey-29p10.4	10	9716.57	13689.8	6791.62	7180.12	9778.01	7038.66
Q6P404;F1QND0	dhx38	20	9407.79	11279.9	7363.85	7420.02	9776.84	7182.52
Q7ZUQ0	arpc1a	14	11373.5	10454.7	12868.3	10028.1	9770.96	9888.2
F1QD88;Q7ZU00;Q6IQX4;F1QWY8;Q90460;F1Q742;A4JYG4	alcama	8	10877.2	13346.8	8401.73	6077.08	9770.57	7758.26
F6NQA9	mboat2a	4	15839.1	12984.6	23449.2	15481.6	9768.22	14768
Q90XD4;Q6NXA6	adh5	10	9926.61	12001.1	7636.32	7853.15	9765.09	6184.68
Q6P4V4	ctnnbl1	17	11578.2	11451.3	7198.2	8179.36	9762.74	7764.37
Q9PT91;Q7SYN6;B0S5X5;Q7ZWI6;F1QD04;F1QDL0;C7U142	ptpn1	27	11571	10873.3	12199.3	12135.4	9757.75	11835
A7MCL6;Q7ZUH5	mrpl14	15	8565.66	9053.84	8823.86	9328.62	9752.85	9947.7
B8JLW5;Q7SXX6	slc33a1	11	8008.87	6370.26	9366.66	12079.2	9732.88	13388.4
Q5RHI1;Q498Z7;Q1LUY8;F1Q4T3	recql	13	10948.1	9393.69	6443.16	8328.85	9716.63	7182.3
B5DDL4;Q567Z7	bud31	16	8682.08	9509.39	5387.4	6084.21	9700.67	6076.74
Q7SXP1	capzb	21	9370.99	10094.6	8098.46	8447.45	9692.74	8265.65
Q7ZVM6;Q6TGT2	tia1l	9	11422	10361.9	8840.58	8634.31	9689.71	8662.89
H9GXT8;A1L2C9;A0A0G2KTT4;E9QFY7	si:dkey-167k11.5;LOC571638	21	10482.2	9124.25	13496	11786.5	9679.23	13375.7
Q4QRH6;Q6PGW2	zgc:112265	23	9091.83	8545.03	10513.2	9642.62	9679.13	9402.61
X1WCD3	slirp	17	8861.78	9274.56	9213.82	10080	9670.03	10571.3
F1QDS9;Q5RG51	cyp2j20	2	532.45	394.865	403.812	5906.85	9654.56	4693.35
Q6NXA5	pon2	32	12149.1	10533.4	14090.9	12594.4	9654.17	13256.7
E7F429	LOC100004621	28	11408.6	11118.5	8289.95	9674.81	9652.41	9403.34
A8B6H7;A3QK40;F1QWG8	ncor1	22	10252.4	11288.9	6896.84	7901.22	9640.17	7265.29
A2BFD2;F1RDH3;Q6PH31	ddx31	22	9949.94	11476.6	7633.67	7725.8	9631.85	7940.24
Q6PC73;E9QFV9;Q5RKN6	grb2b;grb2a	8	6321.56	10761.4	9615.41	9221.8	9631.07	9087.19
Q5U3V6;B8JMA3	ythdc1	9	8875.78	10462.8	6616.12	7054.61	9629.89	7682.43
B8JMJ7	si:ch1073-55a19.2	13	8601.92	9951.83	6396.06	7671.91	9625.78	6394.57
Q5XJA3	prrc1	10	10207.6	8920.69	11171.5	11393.3	9615.21	12485.8
E7FEK9	golga4	16	10101.6	9038.11	10100.7	11534.8	9613.54	11790.8
Q7ZU30;Q5XJ09;F1QZL6;Q8QFU2	gpia	15	9070.29	9306.03	7272.82	7473.05	9597.09	6245.87
Q6PBY4;F1QNX9	smfn	11	9160.95	10217.6	7918.83	6656.14	9595.63	7680.01
Q7ZV53;F1Q7P7	pdap1b	21	10777.5	9444.43	15392.9	11553.2	9595.04	12197.3
E7FH49	stbd1	20	10162.7	7391.62	12314.7	23404.5	9591.32	15635.7
A8WHV7	mrps36	15	8329.59	9223.51	8101	8191.88	9585.25	9080.77
Q5BJK2	rpp30	9	8360.74	11923.4	5310.87	8217.92	9572.52	6776.75
Q6DGP2	syf2	10	8579.3	9550.15	6729.81	7669.21	9571.05	7128.81
Q1RMB6;B3DJV3;Q5RH89;Q0E671	cmasa	29	10994.8	12498.4	10558.2	9317.17	9554.31	9027.38
Q568H4;F1QU38	pfklb	17	9226.47	9456.64	9844.79	8999.72	9551.67	8000.69
F1QK02	mrps22	19	8377.7	9243.59	8432.32	9372.15	9550.1	9548.46
Q6P2V4;Q9DG46;F1QRA0	hgd	21	6472.89	6727.97	6169.75	10262.2	9547.07	10804
E9QJ40;E7F1Z6	fam120c	21	12331.3	10691.8	14764.1	12065.2	9540.22	12267.8
R4GET9;F1REN3	parn	15	10169	11712.6	7434.35	8328.09	9538.26	8066.3
Q6AXK9	thoc3	14	10384.4	10497.1	7349.35	8365.9	9524.36	8514.72
Q4V8Z7;T1SXK0	dnm2a	22	7803.95	8448.29	7912.27	8150.62	9513	7654
F1QKE9;Q0P478	mrpl20	11	7850.63	8098.86	8214.79	9331	9485.88	9254.64
Q5RGM4;A8KB08	fmo5	7	4480.84	4255.11	4139.52	4169.45	9470.71	2761.29
F1QGJ8;A4QN71;Q1JPV0	tmem135	10	7678.29	7394.65	8443.11	9499.39	9469.04	11232.6
F1QAF7;A5PLJ8	parp2	16	10941.8	11169.9	7276.42	7065.3	9467.09	7443.8
B7ZVR0;B0S751;Q7ZUC7;A7E2Q4	ptgesl;ptges2	23	7898.65	8756.16	8394.42	9247.94	9464.25	9740.76
Q6TLD0;F1R6E5;Q6PHE9	rad23b	7	9365.6	11573.4	7056.36	7001.57	9457.98	6872.05
Q6PHK7;A0A0G2KH95;E7FB18	psmd2	15	9486.78	12664.9	6807.39	7204.53	9455.73	6698.08
F1R3X2;Q7ZV34	mcts1	13	9445.49	9653.34	8243.48	7946.8	9448.88	7869.78
Q08BY7;A9UH05;E7FD06;A5YC47;E7FD07;E7FCV7;A5YC46;E7FAE3;A9UH06;B8JIV3	mbnl1;mbnl2	6	11485.7	10220.7	11121.8	10867.3	9442.32	9230.53
F1QJ20;B0S688;Q6DC09	dimt1l	10	8721.3	10241.8	7013.7	7583.98	9436.54	7207.58
E7F4C0;Q4KMK3;Q6PFP7	usp36	11	8140.82	10166.2	6009.38	5869.05	9427.53	6030.19
Q6PBM1	glrx5	13	7991.1	8892.14	7754.23	8456.3	9420.58	8382.23
Q7ZV29;Q6P003;F1QXV8;E9QF19	pgk1	13	8713.67	11513.9	6517.47	7052.01	9410.7	5640.22
Q8HWF3;Q9XRX0	mhc1ufa	13	2045.64	2024.87	761.197	6201.4	9401.2	4737.69
F1QJ31	LOC100329390	18	8425.18	9713.16	6060.51	6467.55	9390.82	6739.78
F1QW52;Q502D2;Q1JQ29;Q08CS9;A3KP18;E7FC55;A8WFR8	habp2	24	7162.61	8175.22	6129.84	7758.32	9375.75	8113.06
A3KP99;F1QU69;E7FBM6	mrps30	15	8340	8604.34	8767.34	9312.96	9375.45	9052.86
F6NZ60;A8WFZ0	gkup	24	7757.1	8058.71	7267.95	7272.47	9368.01	7027.81
F1QYU7;Q7ZTW2;F1RDL2	mat2aa	22	7761.41	10892.5	9666.65	9590.88	9359.4	9007.05
Q6DRF3	psmb1	11	9897.88	12510.5	6808.88	6532.14	9352.74	5867.69
E7F6A5	mrpl47	10	7500.11	7104.33	7602.55	9622.85	9342.36	8915.75
Q7ZV60;E9QEE7	bcs1l	7	7513.31	8650.34	7985.84	8298.17	9325.33	8697.75
Q6AZC0;A3KPZ0	zgc:92041	20	6109.45	8224.25	9992.88	5989.48	9317.4	14682.7
E7F0T8	si:ch211-11k18.4	14	10968.7	9060.9	12344.4	11131.9	9311.82	10912.5
Q7SYD0	cbr1	17	8848.4	9311.88	8255.12	7425.09	9303.69	8928.59
Q7ZU67;A8E590	eif4a1b	17	10446.3	10592.9	14430.7	12676.5	9300.27	12164.6
Q66HW2	ehd1b	15	10987.6	12541.8	10182.6	7795.04	9290.57	8754.83
F1QDD8;Q32LU7	ptcd3	21	7332.26	8260.76	7807.05	8315.99	9290.28	8849.29
E9QI17	si:ch211-236l14.3	19	8502.02	9705.7	8503.66	7429.09	9283.23	7633.25
F1QUQ0	iars2	33	7705.3	8903.24	7943.71	8383.61	9274.13	8840.34
Q7ZWE1	pwp1	10	11311.6	13308.5	8168.85	9397.1	9262.48	7547.32
B3DII8;F1QII3	ldah	17	11312.5	9064.94	13842.2	14714.7	9258.17	13865.4
Q6PH46;Q6P123	cct4	10	8811.42	10912.7	6424.43	7149.77	9255.23	6877.21
A8KBX8;Q6AZB5;A2BIR7	sdf2l1	15	11988.4	9024.99	15627.9	12994.1	9251.81	13200.9
E9QIE8;E9QEH4;F1R2H3;E7F304;A0A0H2UKD3;Q9IBD0;Q9IBD0-2	celf1	9	10541.5	11022.6	7645.63	7895.49	9251.32	8235.11
Q6PFJ0	rpl7l1	22	8504.89	11153.8	6645.97	7911.05	9238.59	7094.05
B8A4N9;Q7SXE4	golga5	24	12206.5	9078.46	11763.2	12255.3	9237.32	11549.6
F1QBM2;Q7SYL0	pdcd4a	19	7916.06	12525.7	10858.2	9554.8	9225.57	9971.4
F1R7W6	LOC564649	7	8486.04	10245.9	9050.59	6382.65	9218.33	8694.27
Q1LUX7;F1Q5F0;Q08BL8;F1QN00	clasrp	7	9243.53	9470.25	6265.65	6308.45	9201.1	7121.64
Q6NYF0	lactb2	14	7216.02	8041.86	7913.01	7935.89	9143.73	9150.28
R4GE16;A2VCZ5	med13b;zgc:153454	5	10067.5	14254.7	7837.75	8320.85	9143.43	7278.14
F1QNX5;B7SNG4	insra	14	7846.41	9403.78	7523.58	6917.43	9140.01	6352.97
A3KP51;B0UYI3	mrpl37	21	7317.36	8261.07	8102.91	8415.04	9137.36	9144.38
A2BFS6	dpagt1	5	11055.8	9236.22	12565.6	11707.6	9133.84	12059.3
F1R8B4;Q7T160	gcn1l1	5	2272.29	2084.89	1464.13	9582.78	9132.76	9282.02
Q5RH36;A8WG99;Q5RH35;Q1LYI9;A8KB95	si:dkey-183c16.7	6	7581.17	6324.77	7734.02	7762.21	9091.94	9166.28
Q5TZ05	msra	12	4675.17	7105.84	5950	8007.94	9090.47	9243.69
B2GSI1;Q8JGS0	snrpc	9	9117.86	10193.4	7017.19	6853.7	9086.85	7765.63
E9QIC6;E9QJJ5;A8WGS1;Q6NZ09;Q7ZVC8;E9QHX7	adrm1;adrm1b	8	8869.77	11702.5	5911.26	6175.48	9061.98	5577.34
F6PEI8;A4IG31	hhipl1	18	8212.27	7120.07	9698.08	10566.5	9061.98	10049.2
F1Q8T3;Q6PBA9	LOC402879	15	7392.13	8567.83	7124	8907.48	9039.17	7737.51
E9QGR8;F1QB44;A7E2M3	emc10	10	10544.2	8543.01	11737.8	11627.7	9025.37	11241
Q91430;B3DGQ7;Q06725-3;Q06725-2;Q06725;Q6PH18-2;Q6PH18	nr2f2;nr2f1a;nr2f1b	21	8444.66	10130.9	5678.17	6247.63	9023.7	6890.8
F1QX36;F1QUE6;Q6NYG8	dpydb;dpyd	9	7958.07	9943.36	7705.65	6950.48	9018.81	8119.69
A9JSY9	si:dkey-239i20.2	21	4896.79	3783.82	3714.64	3884.61	9005.1	2617.54
E7EZI9	CR559945.3	15	11514.5	9497.89	13963.9	10531.5	9001.19	9918.64
E9QJJ0;Q7SXQ1	tial1	12	10321.6	9382.39	8084.81	7668.99	8994.53	7614.19
Q6IMW9	lsm6	12	9418.56	10010.9	6771.72	6990.99	8983.86	7357.97
B0JZP4;A2BFY7	LOC564840;purba	9	10167.2	10991.4	10002.3	9192.63	8979.75	9186.08
F1R5E6;E7FD28;Q7SXV9;F8W616	calub	18	11174.3	9037.4	15146.2	11970.1	8953.31	13430.5
Q5U373;Q6IQL2;F1QNT8	cab39l;cab39	11	7034.88	9775.7	9084.15	8863.84	8948.42	8718.5
A2BG55	si:ch211-217k17.7	23	10933.7	14041.8	7598.95	6341.61	8947.73	7062.35
Q6DC46;F1Q7R9;E7FG27	entpd1	10	6265.19	7220.64	5006.02	7066.06	8947.44	6162.46
F1R926;Q7SYN2;F1QHL2	rnf20	21	10421.2	11446.3	7683.53	8900.35	8942.55	8584.75
F1QH83;Q90ZY6;Q6IQV4;B8A5H2	tlk1b;tlk1a	9	9143	8938.84	6695.83	7984.28	8924.34	7990.89
F1QXQ1;Q6NYA0;B2GSG5	srsf1b	12	10030.7	11518.9	7074.25	6304.99	8891.74	6976.1
Q8JFT7;Q7SXT4;Q6TNT4	kpna3	13	8993.1	9368.37	7612.6	7761.23	8890.07	7504.24
Q5XJ58;F1QTJ2	txnl4a	4	5720.61	8380	5601.11	6580.86	8875	6122.44
Q6TNR8;Q502S9;Q803T9;F1Q883	pgd	12	9521.79	9690.36	7476.37	6843.11	8873.23	5883.07
Q05AK9	tma7	7	9705.8	8937.63	7808.64	8882.53	8869.81	8726.82
Q6PBU0	fam136a	6	8012.02	8262.07	6921.08	8913.42	8851.01	7333.85
Q6PHE0	cyp2aa6	22	10888.8	6257.58	11103.8	14175.7	8850.23	14680.5
B3DKN3;Q8JGR7	ints7	7	9032.59	9094.5	6916.53	7361.04	8839.85	7382.82
Q1JPW4;Q6P1S3	xpnpep1	9	7860.77	8682.02	8740.77	8605.79	8827.61	8881.2
A3KQE3;Q7ZVC9	zgc:56106;smap	9	7529.91	11254.6	7897.98	8400.46	8813.51	7705.5
E9QC40;E9QBH4	tpm2	12	8096.84	9212.72	6964.69	7616.71	8810.97	7729.82
Q568H8	polr2h	14	8434.25	9944.57	5460.12	6016.27	8800.1	5863.27
F1QQ02;Q6DI35	tfip11	11	9166.34	10862.2	6900.33	7218.9	8788.45	7198.73
E7F9Y7	abhd10b	14	6186.47	7112.6	5963.13	8525.76	8784.83	7797.01
Q6DH65	denr	12	9480.5	8959.93	8389.23	7266.31	8782.09	7701.28
A8WFU9;Q6ZM23	cox6c	29	16311.3	15201.9	13336.2	8241.14	8776.02	8843.19
E9QEP6;E7FDV5	iyd;LOC100330940	17	11468.7	7210.65	11458.4	12842.9	8758.4	9854.82
Q90YN8	vtg1	44	19780.5	7899.43	21529.1	20935.3	8756.05	18381.2
F1QF95;E7F4E5;A5D6U2	tex2	10	7425.16	6296.52	9499.4	10856.5	8755.46	10535.5
Q6PGX2	zgc:63674	16	9370.99	8205.58	8834.55	9456.4	8746.45	9247.27
F1QPY7;Q66I63	snrpg	13	7925.04	9316.72	5835.36	6444.98	8746.36	7341.22
Q7ZVA4	s100a10b	6	9266.87	8335.31	3668.7	6079.35	8746.06	6433.64
B8A5H7;A4IG62;A9JT60	supv3l1	15	7840.21	8554.11	7449.7	8629.77	8729.03	8839.71
F1QHE5;A3KNN5	psmd14	7	8320.61	11317.2	6306.82	6771.18	8723.25	5950.68
F1RAM9;Q6NWX3;Q06IX6	tmed7	12	10493.9	8055.58	10299.5	9971.09	8723.15	10528.1
Q7SZC7	pgrmc2	30	9868.26	8811.24	11456.3	10787.5	8719.24	11431.7
Q6IQL5;F1QUQ7	psmc3	9	8497.98	10916.7	5748.46	6156.25	8688.69	5436.75
F1RD76;Q66I65	zgc:103678	10	6462.3	7099.39	5494.63	7370.87	8686.54	7929.29
Q6DGU5	slc25a46	11	7334.06	8312.11	7506.01	7797.53	8682.82	7733.93
O93423;Q58EG9;F1QCQ7;Q568N1;F1R5A4	stom;stoml3b	21	8360.2	9025.7	6972.73	6123.74	8660.01	6318.01
F1QCU4;Q6DHT9;F6P5Q3	entpd8	11	6312.67	6819.16	4706.67	5563.04	8657.17	5982.16
Q7ZVP4;Q6TGS8	ucp1	21	8154.83	5118.6	15079.6	13422.9	8637.69	16263.4
Q7ZUY2;E7F7R8	emc8	16	11016.3	9457.24	13991.4	12288.7	8628.29	12835.5
Q6DRH5	nop10	12	6300.28	7625.35	5504.68	5873.91	8625.06	5215.28
B7ZV69;A9JT04;I6L9H3	cbsa	16	5844.84	5989.96	6338.05	8485.9	8619.28	9116.37
Q6ZM95;Q5U393;F1QGD0	pcf11	9	7967.32	8539.28	5817.05	6413.87	8618.01	6509.04
F2Z4U9;Q6PBL0	pam16	22	8702.63	9771.57	9090.39	8698.25	8615.86	9174.81
B3DKM3;Q6PHI4	tmed3	22	10611.5	8715.51	13086.4	11574.8	8614.1	12490
Q7ZVK5	pcbp2	16	11471.4	9128.29	14370.4	12659.2	8610.57	12401.6
Q4V918	psma3	11	8505.97	11203.2	5656.05	6321.08	8601.96	5657.17
Q32LU4;Q1ET38;A8KC40	ppox	14	7132.72	8145.97	7465.58	7124.17	8598.24	7911.91
Q5TZ73;Q6DC47	mrpl19	18	6685.36	6946.66	7380.9	7590.03	8589.33	8284.19
B8A4H5	exosc1	7	9530.76	11825.6	6919.91	6727.65	8582.96	7119.33
Q4KME8;Q8JFV8;A7YYF7	vat1	26	7775.32	8664.16	6328.52	6908.25	8582.77	6439.54
B0V199;B0V198;Q803P3	hacd2	23	12008.2	10244.9	14829.7	12276.9	8581.59	12347.9
E7F6X2	vkorc1	8	9874.55	7554.23	12851.4	12524.2	8558.88	13212.5
Q58EF5;F1QU33	wapala	16	9412.28	10476.9	6931.88	7934.06	8555.55	7342.91
Q7SXK5;F1Q6C9	amdhd1	9	7668.86	7842.23	5603.97	7202.69	8546.64	6630.99
H9GYX9;H9GYJ1;H9GYQ8;H9GYI4;E9QIL7;H9GYL5;E9QHX2;E9QBM2;F1QKY6;A0A0A0MPQ8;A5PMW5;F1RCI1;H9GZG4;H9GZI8;F1Q8Z4;A8KBU2;E7EYN9;H9GYN0;E9QF14;F1R6C1;A9JSX9;E7FDB7;E7FCQ6;H9GYV5;H9GYX5;F1QMQ6;H9GYZ8;F1QNQ4;F1R9W1;F1R784;F6NU75;F1QLY1;F1QJK8;F6NR01;F1R5Q8;F1R284;H0WFD1;F1QIU2;F1QLB5;E9QBS0;X1WHH2;F8W3S5;E7EXF6;H0WFG8;A0A0G2KTT5;E9QJ09;X1WD77;H9GYR0;E7FB77;E9QEM3;H9GY95;H9GZL1;H9GZI5;E9QBH7;H9GZA2;H9GYV2…	si:ch211-205a14.7;si:ch211-232d10.1;si:dkey-41c6.3;si:dkey-3h2.3;LOC101886178;si:ch211-205a14.1;zgc:174180;si:dkey-156k2.4;si:dkey-27n6.10;si:ch211-76m11.3;zgc:174178;si:dkey-159n16.2;si:ch211-76m11.8;si:dkey-27n6.4;zgc:110171;si:ch211-106j21.4;si:ch211-205a14.4;si:ch211-227e10.6;si:ch211-227e10.1;si:dkeyp-100h4.1;si:dkey-240n22.3;si:dkey-151g22.1;si:ch211-227p7.5;si:dkey-211i20.2;si:dkey-82i20.1…	18	8635.85	10983.3	9072.61	8246.11	8542.63	7587.13
Q6PFU4	cdc42	13	9503.83	9223.82	7500.08	7437.3	8536.17	7645.57
Q08BN2	cst14b.1	9	5611.1	5060.2	5211.79	6237.91	8528.63	5726.47
Q7ZVA1;F1QAF2	gadd45gip1	16	10423.9	11814.5	12324.3	11043.3	8523.25	13646.4
F1QYN9;Q6DBZ2;B0S5Q3;B0S5Q2	sdhc	8	7525.96	8491.36	7876.07	7164.35	8516.39	7497.29
Q66IB6;A7YYD4	hmgb2b	16	9068.5	8938.64	4797.39	4861.6	8514.53	6339.7
Q6NUW4;H9GXR0;A0A0G2KXZ1	zgc:85829	15	9788.38	10016	8557.75	7341.6	8496.03	7752.68
Q5BKW8	smim12	6	7055.53	6996.39	7108.54	8626.86	8471.65	8879.73
Q1ED11	pdcd11	13	14639	17327.3	10338.4	8411.15	8470.67	7246.55
B2GNS3;Q5U3S7	nosip	12	8519.79	9989.46	6543.08	6955.99	8468.62	6693.44
Q6IQM0	sf3b6	7	7865.89	8477.24	5746.87	6381.79	8464.41	6500.72
B8JIS5;B8JIS6	gstm3	11	6867.75	6221.07	4200.92	4375.97	8460	4482.62
F1QW92;Q3B743	si:ch211-210c8.6	14	9718.36	7689	11871.2	10880.2	8458.53	13105.1
Q6P5M2;E7FC62;E7F786	wdr61	21	7881.06	8706.93	7770.85	7695.67	8434.84	7531.52
F1R0Q5;Q5TYV0	emc7	10	9838.64	7904.07	11755.8	11237.8	8434.26	11174.7
A8DZE7;E7FCT9	sdr42e1	14	7115.13	5635.39	9392.49	12743.5	8433.28	13156.7
E7F0Z7;X1WET4	dhx33	13	7618.69	9131.42	6215.26	6656.25	8432.3	6305.58
F1QKV3;Q66I61	zgc:103697	9	8082.39	8508.01	5861.09	6530.31	8418.89	6740.94
F1RBZ0;A4IG66	tmem201	14	8491.07	9856	5775.45	5857.92	8418.1	6122.97
Q8JHI7;Q7T2P2	cct3	15	7598.67	8750.21	5646.63	6103.87	8405.77	6140.55
F1R6D2;A5D6S1;A5PLJ5	gpt2;im:7150662	11	7792.01	8098.15	10254.2	9042.39	8397.84	8482.39
B0S5J6;Q502M7;F1R920;B0S5J7	asph	8	10707.5	8687.67	13468.5	11219.4	8363.57	12166.7
A0A0J9YJL0;F8W4G3;Q2Q447	abcg2a	14	6797.92	7836.18	5195.28	6206.8	8348.99	6382.67
B0UXV7	dnajc1	19	10044.2	7369.23	12382.5	11296.1	8348.69	9661.04
F1QWU6;Q566S6	dhrs7b	11	8610.18	8961.95	10175	8614.65	8335.28	9656.09
Q9PUS1;Q7T002;Q561Y7;F1Q5N4;E9QJ03	psmb7	9	8173.85	11091.2	5933.38	6154.85	8325.98	5311.75
Q0P405;E9QJ11	minos1	6	7452.36	8193.58	5705.7	6543.05	8317.95	6502.2
Q9IB48;Q7SXH1;F1QFP1	copz1	9	7857.54	7693.44	9509.25	9900.67	8305.62	9302.45
B8A4A1;Q803I9	nvl	17	9042.47	10813.8	7430.75	7096.52	8283.3	7305.84
A2BIE7;E7F5M9	tapt1;LOC558330	13	9226.47	8481.28	11514.5	10318.5	8281.14	10032
F1QPP5;Q5U3P0	pcid2	13	8514.23	10321.5	6379.97	6573.3	8280.85	6218.28
A4QNW1	zgc:162198	20	13208.2	9053.64	15631	12532.9	8274.39	11101
Q6DEG5;E7FDD7	polr2eb;LOC100330570	18	7849.73	9352.03	5467.42	6277.01	8260.88	6213.33
Q32LS9;H9GXI7	pcyt1bb	19	10800	9328.12	10643.3	8123.84	8255.3	7607.56
Q7ZWD3	eif2s1a	14	8118.38	7210.85	8829.89	8251.51	8254.42	8353.06
Q6P6F0	rps17	10	10503.8	6972.59	13217.6	12582.5	8244.33	11922.4
Q7ZW94;F6NK53	srp9	12	9523.58	8455.96	10977.8	10043.5	8242.77	9956.34
Q5SPD1;F6P2A7;Q5SPD0;F1R9J6;Q5SPC9	eef1db	12	9654.63	8031.27	13233.5	11641.7	8231.02	11504.3
B0UXH8;F1QAU6;Q6DHS7;F1QUS1;B0UXH7	tjp2b	13	9353.93	9800.32	7503.79	6947.02	8222.6	7264.66
F1QZ93;Q4V8Y6	ergic1	12	7558.1	6436.64	8211.09	8076.31	8219.96	8364.33
R4GEX4	eif3f	14	9460.75	9821.6	12111.5	10275.1	8217.12	10632.3
Q7ZU96;Q6TNV4	cct8	16	7529.19	8394.93	6294.55	6425.1	8212.71	6802.02
J9PBQ1;F1QPC3	saraf	9	9195.06	7896.7	11322.9	9965.58	8210.07	9677.05
A4FUN4;F1QR16;E7F9Z3	anpepb	13	9336.88	8480.77	6978.56	5219.13	8207.23	5062.79
Q6PHI2;F1R2C9;A8E563	zgc:65997	11	7082.19	7774.44	6454.49	5313.96	8206.25	5616.84
Q7ZVG3;Q6P124;F1QJB8;F1QX72	g3bp1	26	13291.7	8562.48	17906.8	16156.7	8205.47	15434.6
A9JRP6;Q802F6	dio1	18	7742.2	7885.71	9232.02	9858.32	8194.6	10206.6
Q1LVA0;E9QJM7;Q567E4	ccdc127b	9	7199.86	8334.91	6014.04	7027.06	8192.35	7692.44
Q1LYQ9	nfs1	13	6518.58	7489.57	6920.97	7661.64	8179.92	7356.6
E9QFI0;F1QF30;Q7SYJ8	tceb2	16	9613.34	9976.85	7756.24	7931.36	8163.27	7606.08
A8KBM7;Q5PR58	armc1	15	7088.83	8508.81	6900.33	8091.97	8162.59	7060.67
Q5RGZ4;A0ELQ2	atp2b1a	20	5752.03	6972.59	5727.5	6167.6	8162.1	5567.55
B0S516	arpc5lb	9	8421.05	8225.66	8695.89	8643.6	8145.65	8255.65
Q7T351	atf1	9	6472.89	8319.47	4763.2	4718.05	8120.98	5193.06
B2GQK9;Q58EB4	hibch	2	1454.84	844.264	989.931	5828	8113.83	6615.3
F1QA42	atxn2l	14	11243.4	8255.62	13203.9	12819.1	8106.49	11490.6
F1QX16;Q6PGY2	agpat4	29	11279.3	7880.77	13032.4	11695.7	8104.24	10676.6
F1RDJ3	ppp1r8b	15	8528.5	8476.64	5935.5	6842.14	8104.04	6828.88
F1QQV6;E7F9S7	aqr	4	3081.83	5894.23	3912.47	5442.82	8102.58	5238.98
E7F3J2	hnrnpua	15	8357.5	9344.16	6701.97	6137.24	8095.62	6058.09
Q6GML2;H9GXB0	prpsap1	15	6911.19	8881.25	8681.91	9421.62	8090.04	8841.82
X1WE86;F8WK50;E7F493	flii	15	5817.19	6631.02	6045.48	6214.26	8088.38	6581.81
E7EXE9;I3IS00	rbbp6	27	8072.87	8262.88	5271.49	5971.44	8083.09	6228.49
F1QJD3;F1Q967	rbm26	13	7948.29	8534.03	6268.29	6880.49	8082.02	6966.52
Q6NWI6;F1QEN3	fahd2a	15	11326.9	12943.3	8905.26	10487.9	8073.6	9982.03
B0S4Z1;F1QBH7	nfic	9	7224.91	8228.58	5718.08	5992.94	8039.92	6075.58
Q7ZTV3;E7F3L2	mbd2	9	8317.56	9498.3	6371.92	6219.87	8037.96	6307.47
E7FGT8;A2BG35	si:dkeyp-86b9.1	5	8936.46	9168.54	9725.39	8522.73	8027.1	8335.16
A0A0G2KGY7	lmf1	5	8909.08	8507.91	9834.21	8558.16	8019.46	9149.86
E9QCZ3;F1Q7N8	si:dkey-28b4.8	23	8725.16	8447.58	9624.52	8960.4	8016.42	9035.91
Q502A2	rpp14	9	8996.69	11350.5	6296.24	7037.22	8014.66	6218.91
Q7ZVX4;Q6PE19;F1QBP2;F1R1X0;A8E578	rab14;rab14l	10	9273.15	6985.5	9318.61	9036.66	8011.33	8716.28
L7T0T8;G8XYX6;A0A0G2KED5;A0A0G2KDP5;A0A0G2L3Z8	slc16a2	18	5071.64	6315.99	5580.47	7383.62	8003.21	7221.8
Q503Y1;Q802G1;C3S171	gpx4b	11	6970.53	6315.69	7080.49	7677.31	7980.3	8030.6
F1R5K1;A8KBN9;Q6DEL2	clptm1	26	9857.49	9227.45	11844.7	11664.4	7965.42	11115.7
Q5TYR4;Q503L5;Q08C05;Q1RM00	rdh14b	18	8476.62	8859.05	7755.72	7650.3	7958.86	7589.23
Q642I9;A9C462	cox6a1	17	7248.07	6145.31	7121.56	7554.49	7954.65	7569.64
E7FCQ0	cnbpb	23	9411.38	9298.77	10573.5	8054.92	7952.01	8908.06
B0UYN4;A4IGF7	zgc:162944	11	7815.35	9230.58	6570.29	6267.08	7950.83	6826.35
E9QG66	emc1	44	9377.27	7765.16	11952.7	10884.6	7945.74	10045.5
Q8JGT0;Q8JG73;Q8JHD9;Q8JHE0	csnk1a1	15	8424.64	8572.26	6707.58	6998.55	7938.3	6641.63
F1RA77	dnajc25	19	8372.85	7034.63	10838.1	10712.7	7938.2	11346.4
Q503P4;F1Q8R6;F1QTF9	itih3a	14	10438.2	7651.17	12055.4	10625.2	7936.83	9835.54
F1R985;X1WDT3;F1RE39;F1QKT5;F1QKT0;A7E281;X1WC88;X1WBS2	si:ch211-151o20.2;zgc:165582;si:dkey-88e12.3	7	9883.52	9991.88	11817.2	12590.1	7935.95	11762.3
B8A5W4;F8W4P9;F8W4U6;F8W5V1	dhrsx	12	8060.13	7341.29	10546.1	9363.73	7929	9610.07
E2FHP7;A8E7E5;F8W260	cfhl3	8	5595.58	3690.92	5869.02	9857.68	7924.01	10061.7
Q8AYE3	serpinc1	10	9055.03	7937.36	11751.6	9747.29	7923.23	10378.9
Q7SZS0;E7FBT4;X1WH00	srsf10b;srsf10a	14	7705.66	8349.43	6102.21	6677.75	7920.88	6373.29
A5D6S6;Q502D4	polr2l	4	7104.54	8565.61	5624.51	5726.14	7906.78	6281.99
Q92173;Q6P2U2;F1QHK8;Q788V1	lpl	9	7459.27	7275.92	11082.6	8944.2	7905.51	7613.24
Q6PFJ6;B8JIS8;A8KBR8	gstm;zgc:173994	11	8012.73	8842.51	6169.11	6713.28	7899.73	6085.58
F1QS97;Q6DHQ1	hvcn1	4	3722.37	4509.42	4034.94	5004.07	7894.93	5325.02
B8A483	phf3	15	7631.25	9054.35	6238.55	6217.5	7892.68	6569.6
F1RCR0;Q5U3F2	slu7	14	6883.28	8181.37	5338.18	6339.77	7886.9	5645.06
A3KNP4	wbscr22	5	8879.1	9729.81	6714.67	7188.76	7873.69	6289.89
Q0IIQ6;Q502T6	aqp12	22	8954.59	7782.82	12477.7	10518.3	7857.24	10127.5
Q7ZVQ7;F1Q6V2;A0A0J9YJJ8;F1QJE7	trim25	15	10389.8	7905.98	12978.4	10289.6	7854.99	9542.99
Q7ZTX5;U3JAN6;F1QB60;U3JB38;U3JAX5;E7FC72	exoc7	17	6232.61	6806.24	6191.66	6707.02	7847.26	6581.71
F1QNZ1	zgc:110783	8	8374.56	4266.21	5994.25	12122.4	7846.77	15229.2
Q6DHU4	prpf38a	13	8051.42	8723.58	5769.63	5974.03	7828.17	6083.37
Q6DRL1;Q4V9K8	ddx18	5	2795.68	1750.28	1892.72	5887.84	7824.05	4876.6
F1QV17;E7F0U4;F1QYU5	ank1b;si:ch211-173b16.3	9	9725.54	10671.6	7283.41	6863.42	7802.91	5896.02
F1QXM5;Q803V9	ldhd	22	6708.78	7560.08	6858.94	6402.85	7798.8	6876.58
Q7T326;Z4YJ68	cisd2	17	9113.38	8254.81	10649.7	10326	7792.82	10724
Q0P4E4;A8E7G9	si:ch211-117n7.7	17	9861.08	8058.1	12560.3	10446.4	7788.42	10622.9
Q802Y2;B0UXL2;A8KB14;A8E575	idh1	11	7889.85	8233.63	7450.23	7261.24	7785.87	7550.79
E9QDH1;R4GEC5;Q08CE7;F1Q5E2	cox7a1	15	6412.22	7913.95	5493.15	6431.47	7781.86	7160.72
A4QNU8;H9GYB4	yme1l1b	13	7538.62	7849.6	8795.7	8641.22	7769.03	8352.54
Q1ECW4;F8W4S6;F1RC27	LOC100004107;zgc:158828	23	8667.45	9812.52	6903.19	7995.73	7766	7162.19
F1QUG3;D3XD67;D3XD66	ugt1b7;ugt1b5	25	10353.9	9406.8	10900.6	10570.8	7743.68	10832.4
Q6WFZ4	mtx2	16	6660.76	7520.54	6693.29	6608.51	7728.31	7501.51
Q7SXE9	ndufa11	7	6271.02	8421.36	7287.96	7737.15	7714.31	7349.44
Q08BH1;A9C3T0	prkar2aa	11	7426.96	7933.73	6327.78	6182.18	7710.88	6235.55
Q9PUS4;Q6IQD0;B0R028;A8E5G8;O57331	psmb5	12	8022.34	10238.8	5976.25	6027.29	7700.9	5354.71
E7EXQ3;A0A0G2KCK6	CABZ01085878.1	10	7242.5	8962.45	7717.19	7251.62	7692.87	7065.62
F1QUE8;A5WUL6;A1L248	surf1	6	5674.56	6871.91	5657.11	6240.4	7677.01	6165.93
Q6PH05;B0S5V7	tmem30c	14	6223	6117.07	6912.08	7315.46	7676.62	7219.06
F2WZ29;E7F5P7	gig2e	4	4319.18	4215.37	6808.77	6333.4	7674.95	3595.26
Q6P6E5	ndufb7	22	7254.71	7870.78	6547.64	7350.56	7668	7744.46
B8JI27;A7E270;F1R484	diablob	7	7554.87	7422.39	7650.39	7488.28	7666.05	7415.36
E7F3B1;F1QV93	si:dkey-97a13.6	29	6002.01	4986.26	6888.9	9205.81	7656.16	11786.6
E7F890	LOC563806	6	5850.67	6824.1	4969.82	6173.1	7640.2	6703.55
Q7ZUE1;Q6NYU4;E7EY65	mta3	6	7957.71	8386.55	5550.94	6764.59	7636.58	6575.39
O42364;A4VAJ8;A8KBA6;E9QBB8	apoeb	6	7017.47	7250.2	8245.38	7119.2	7623.07	6763.58
F1R5C5;Q803R5	cmtr1	9	7306.95	9044.76	5793.66	6138.86	7616.51	5658.65
Q6TGT4;Q1LUX9	tbxas1	22	9409.59	9903.31	13448.4	9255.5	7616.31	9293.5
Q7ZUT9;Q6DI28;Q5RGB7	ddx49	12	7825.76	8961.34	7119.55	6528.47	7611.81	7446.74
B8A446	abca1a	12	7494.28	7558.57	8223.15	6720.95	7595.07	6742.2
A5WV15;Q6IQU4	cwc15	13	7844.25	7957.23	5324.53	5942.28	7592.82	5935.41
A5WW29;F1RDW1	pbxip1a	11	8329.23	6046.86	10011.1	8862.11	7591.06	8736.19
E7F2S8	CR848706.1	12	6727.99	7055	7008.41	7439.24	7589.2	7524.57
Q6DHD1;B8JMA6;D3XD71;A7YYE2;D3XD73;D3XD72	ugt2a1;ugt2a4	30	7076.62	6246.99	8962.74	7761.02	7589.2	8080.62
B3DJ28;Q5RGJ5	cwf19l1	16	7777.02	9411.85	6533.24	6686.17	7573.24	6788.12
F1Q924;X1WEZ4	col6a6	17	7064.06	9085.72	6068.77	6146.21	7553.17	5920.03
Q66L51;A5WW99	coq5	15	6192.66	7766.17	5370.25	5601.71	7550.43	6254.19
A4JYL4	sc:d0175	8	10123.2	11434.2	7630.71	6861.8	7547.69	8436.05
Q6DRM8;Q6PHE7;A2ATX1;A2ATX2	polr1c	7	7230.56	9094.8	5586.93	6188.01	7544.36	5671.91
F8W4Z0;F1QXR0	si:ch73-269m23.5	10	6800.43	5673.32	8373.25	12202.3	7543.48	10581.8
Q6NYE2	rcc2	14	8119.19	8751.32	5526.49	6178.29	7538.78	5584.29
A9C3V8;A0A0B4J1B0;A9JSV1	igf2bp2a	21	10467	10113.7	12999.6	9570.79	7534.37	11631.8
E9QEX8;Q6P032	m6pr	7	7404.07	7799.66	6158	6806.61	7531.73	6441.96
B2GT94;Q68EI0	wdr18	13	7768.32	10273.1	6429.08	6469.28	7528.99	6538.53
Q7T3A4;E9QI28	rab13	7	8819.77	7549.39	8700.12	8552.87	7527.03	8569.69
Q1LVF0	lamc1	10	7302.46	7348.45	5742	4570.18	7525.66	5088.48
A8E7S8;Q6DHI4	morf4l1	11	7129.31	7443.57	5880.88	6331.34	7513.32	6671.12
F1QG78;B2GSY5;A1L244	sacm1lb;sacm1la	14	8816.54	7966.91	10395	10405.5	7508.33	10505.2
F1QFA6;F1QAM0;A1A5H6	cnot1	23	8241.17	7088.9	9912.01	9218.34	7502.36	8810.22
[truncated: 1,828 more rows]
