# Supplementary material for: Capn3 depletion causes Chk1 and Wee1 accumulation and disrupts synchronization of cell cycle reentry during liver regeneration after partial hepatectomy
Source: Cell Regen. 2020 Jun 11;9:8. doi: 10.1186/s13619-020-00049-1 (PMC7306836; doi:10.1186/s13619-020-00049-1)
Supplement: Supplementary file 4 — Additional file 4: Table S4. 92 proteins downregulated in capn3∆14∆19 sham samples. [file 13619_2020_49_MOESM4_ESM.xlsx]

## Sheet: Supporting Table S4
Supporting Table S4. 92 proteins downregulated in capn3∆14∆19 sham samples.
Protein IDs	Gene names	SHAM_3b_1	SHAM_3b_2	SHAM_AB_1	SHAM_AB_3	Ave. sham 3b	Ave. sham AB	sham 3b/sham AB
F1R7J6;Q5TYQ5;F1QC38	syne1a	1309.52	1359.16	1922.05	1955.04	1334.34	1938.54	0.68832
B8JKH9;B8JKI0;B8JKI1;Q5XJC4	pcnp	1566.38	1417.9	2116.83	2226.22	1492.14	2171.52	0.687138
F1R8R9;A7E2I1	epdl2	2145.24	1800.79	2373.81	3369.45	1973.02	2871.63	0.687072
Q6DBV8	prkacab	6795.74	7465.48	10688.5	10100.1	7130.61	10394.3	0.686014
Q6TH50;Q6IQR1;F1R293;A8KBY9;Q7ZVE8;E9QH78	adsl	1080.63	1381.07	1937.27	1653.39	1230.85	1795.33	0.685581
Q6GML2;H9GXB0;A0A0G2KZE8	prpsap1	5060.56	4380.43	5641.75	8209.8	4720.49	6925.78	0.681583
Q7SXY7;F1RA02	cyp46a1.4	4815.55	6697.33	9274.25	7669.66	5756.44	8471.96	0.67947
A0A0G2KZU0;F1QD15	LOC101883373	24687.7	26243.9	36186.5	38800.9	25465.8	37493.7	0.679202
F8W4Z0;F1QXR0	si:ch73-269m23.5	2557.23	3328.35	4318.79	4384.18	2942.79	4351.49	0.676272
F1QCF9;Q08CR5;Q5EB17	ccdc9	1413.28	1354.22	2227.97	1872.03	1383.75	2050	0.674998
F1QUR7;F1QNF5;D3XDA6;D3XDA5;D3XDA4;A9JSY3;A1L1P5	ugt5b2;ugt5b4	994.592	993.71	1521.4	1427.91	994.151	1474.66	0.674158
E7F809;D3XD85;F1R7D3;D3XD87;D3XD84;F1QG53;F1QUD5;D3XD89;F1QYK6;F1QCF6;D3XD90;F1R9C5;F1QD89;E7F553;E7F025;D3XD86;D3XD83	LOC100148803;ugt2b1;ugt2b3;ugt2b5	10406	12129.7	17370.5	16075.1	11267.9	16722.8	0.673804
F1REU6;Q6IQE1	pip5k2;pip4k2c	3090.7	4027.37	5122.26	5450.87	3559.04	5286.56	0.673223
Q6P971;A7YYG6	pycr1a	1823.13	1771.57	2019.04	3342.26	1797.35	2680.65	0.670491
E7F616;Q6P018;Q6WAS6;B3DJT4	fancd2;tex264a	7925.31	6681.48	11767.2	10028.7	7303.4	10898	0.670162
L7T0T8;G8XYX6;A0A0G2KED5;A0A0G2KDP5;A0A0G2L3Z8;E7F932;A0A0G2L7G1	slc16a2	6649.83	9390.85	11447.8	12842.7	8020.34	12145.3	0.660367
F1QH12;F6P055;F1QX79;F1QM37;A8WG34	acaca	46099.7	54797.2	84871	68305.8	50448.4	76588.4	0.658696
X1WFF5;B3DGK6	zgc:194167	1343.26	1605.43	2334.06	2157.48	1474.35	2245.77	0.656499
Q6XG62;F1R8T2;A3FKT8	icn;icn2	3686.7	2087.29	5202.84	3606.31	2886.99	4404.58	0.655453
Q7ZU16;F1R5C7;C0SPC5;O12990	jak1	346.074	283.044	635.554	330.727	314.559	483.14	0.651072
Q7T2C0;Q5VSI5	slc22a2	4848.28	6698.87	8901.29	8962.42	5773.58	8931.85	0.646403
H0WF44;B0UYS1;Q04475;C5IG52	b2m	11068.7	11275.9	21702.2	12943	11172.3	17322.6	0.644955
F1QNZ1	zgc:110783	7385.75	3861.12	9601.03	7866.71	5623.44	8733.87	0.643866
Q08CC6;C1IHU8	itln1	2526.02	1625.08	3956.12	2493.15	2075.55	3224.64	0.643655
F1QRX2;Q6NV25;Q6DI05	sumo3b;sumo3l;sumo3	9658.77	12756.2	17229.1	18053.2	11207.5	17641.2	0.635303
B8A454;Q7T307	bag2	5474.06	5755.32	8725.98	8972.54	5614.69	8849.26	0.634481
F1RCN3	si:ch211-66e2.3	1067.66	741.877	1319.99	1534.14	904.767	1427.07	0.634004
E9QEH3;Q6PBR7	mrpl57	1355.93	1384.77	2391.51	1942.79	1370.35	2167.15	0.632327
E7FD62	pdk2a	2019.3	1540.42	2891.23	2749.49	1779.86	2820.36	0.631075
A8KB43	cbln8	11833.7	11767.6	22982.7	14622.3	11800.7	18802.5	0.627612
Q6PGX4;A8E562;F1QGH3	hsc70	2204.92	1904.28	2199.79	4364.22	2054.6	3282.01	0.62602
F1QS97;Q6DHQ1	hvcn1	2654.5	3189.57	4417.97	5040.77	2922.04	4729.37	0.617849
E7EY99;F1R2L0;Q5U3Q3;E9QEE5;F1R131	cyp3c3;cyp3c2	7163.24	6879.93	12341.7	10458.7	7021.58	11400.2	0.615919
Q7SXI0	ephx5	34320.7	28767.3	48572.7	53892.7	31544	51232.7	0.615701
F1RES0;A1L1W4;E9QDL7	rdh10a	1044.56	1063.91	1645.69	1794.14	1054.23	1719.91	0.612956
Q6NX10	slc25a4	6689.35	3507.96	9446.69	7208.57	5098.66	8327.63	0.612258
Q501V4;A5PN36;E9QJN3;X1WCW1	acot11a	1173.24	1204.43	1879.33	2016.83	1188.84	1948.08	0.61026
Q5I0F6;Q08C49;A0A0G2L442	prkar1aa	11682.7	11741.9	19496.3	18974.8	11712.3	19235.6	0.608888
B8JIB4;X1WCI7;Q58EB5	enpep	1543.38	1519.64	1896.44	3137.7	1531.51	2517.07	0.608449
F1QCH4	zgc:92040	14089.2	19187.8	20193.4	34538	16638.5	27365.7	0.608006
F1QQH9;R4GEQ7;A0A0G2L080;E9QJ82;R4GES4;R4GEG2;F8W539	si:zfos-2330d3.8;si:ch1073-110a20.2;si:ch1073-110a20.3;si:zfos-2330d3.2	425.827	310.079	878.768	339.008	367.953	608.888	0.604303
Q7SXU7	ddx39b	11702	9616.03	18111.1	17257	10659	17684	0.602748
A0A0H2UKQ7;F1RDD0;Q503F1	pycr1b	16315.3	18987.2	28172.7	30682.9	17651.3	29427.8	0.599816
I3IT88;F1QUQ1;A4FVM0	zcchc10	545.572	582.466	1139.05	755.716	564.019	947.382	0.595345
E7F0I5;H9GXU1;E7F8N9;X1WGA8;E7F228	CU929119.2;zgc:112307	1454.72	1628.89	3245.6	1962.85	1541.8	2604.22	0.59204
B5WY10	ftr39	9925.25	10203	14316.2	19715.2	10064.1	17015.7	0.591461
F1QYN0	LOC100331428	7299.63	4674.33	13386.8	7100.21	5986.98	10243.5	0.584466
B0S651;B5WY33;B5WY31;B5WXX8;B0S644;F1Q869;F1QLA8;B5WY20;B5WY30;B5WXY7;B5WXZ1;B5WXW7;B5WY15;B5WY06;B0S649;B0S648;B0S647;B0S646;B0S650;B0S645;F1R925;E9QDQ1;F1QZK7;F1QQF9;B0S6J2;F1R7I5;B5WY25;B5WXW8;B0S6J1;F1R059;A0A0H2UJL0;B5WY02;B5WY21;F1RCJ2;Q567I1;F1R4N1;F1QJ43;E7F8W0;F1QWF2;B5WY16;F1Q5R2;F1R0A0;X1WBW4;X1WG79;F1QFD3;E7F510;E7F511;F1QV80;F1Q5D7	ftr29;ftr65;ftr39;ftr32;ftr30;si:ch211-150h8.3;ftr36;ftr35;ftr34;ftr33;ftr37;LOC101886329;ftr38	1800.03	1617.06	2365.31	3504.12	1708.54	2934.71	0.582184
Q6IQ80	msrb3	606.022	678.137	1097.62	1113.54	642.08	1105.58	0.580763
E7FGQ8;F8W3B2;B3DKG7;Q90WT2;Q6IQV5	gch1	2222.45	2507.01	3734.93	4465.45	2364.73	4100.19	0.576737
P0C8S0	smAKAP	2365.63	2471.11	4504.78	3892.24	2418.37	4198.51	0.576006
F1QJZ0;F1R046;B0JZM8	Cabz01076234.2	9480.13	11310.9	18064.6	18034	10395.5	18049.3	0.575951
Q6PBH7;F6P873	LOC402883;si:ch211-194i10.5	9633.84	9999.13	22700.9	11475.7	9816.49	17088.3	0.574457
Q503N5;F1QZW6;A0PGL6;E7F103;F1RAB2;F1QMK3;Q0VG65	cyp2x10.2	10280.4	7995.58	15667.9	16340.2	9137.99	16004	0.570981
E7FGA5;Q503Y5;F1QS99;F8W316;E9QJ27	gsr	428.948	330.695	802.495	547.449	379.821	674.972	0.562721
B8A5M2	si:dkeyp-75b4.10	3966.66	2887.64	7495.47	4695.94	3427.15	6095.71	0.562223
Q6P2V4;Q9DG46;F1QRA0	hgd	11278.4	14648.1	22078	24437	12963.2	23257.5	0.55738
A0A0H2UKQ1;F1QX52;Q6PH19;F8W3L4;F8W4N8	gatm	7925.61	6667.7	12082.6	14103.6	7296.65	13093.1	0.557289
Q1RLP0;D3XDA2;D3XDA1;D3XD98	ugt5b6	10914.7	13167.7	22187.7	21895.8	12041.2	22041.8	0.54629
Q566P4;A8E5D6;F1QQ30	serpinh2	1622.61	2254.87	3009.98	4162.16	1938.74	3586.07	0.540631
Q7ZWH5;Q6P0U6;F1Q520;Q9DDS8;B3DJA9	dnajc3a	40963.5	27509.2	64373.1	62798.3	34236.4	63585.7	0.538429
A9JRA5;A0JMJ1;Q9DGQ5;F1R431;Q504J8	scinla	1224.51	989.235	1217.06	2967.55	1106.87	2092.31	0.52902
Q5SPA3;Q5SPA4;Q7ZU18;Q9W795	acat2	1247.71	1032.43	2252.59	2062.62	1140.07	2157.6	0.528397
Q802W2;B2GT49;A2AWD5	aldh9a1b	25137.6	19613.7	38635.7	46282.7	22375.7	42459.2	0.526992
Q6P2T9	cd63	6551.85	5752.54	17292.4	6294.39	6152.2	11793.4	0.521665
Q08BN2	cst14b.1	6096.3	6109.1	15629.3	7872.69	6102.7	11751	0.519335
Q08BV5	rangap1a	1236.06	1271.4	2271.97	2669.28	1253.73	2470.62	0.507456
F1QY31;B3DI38;F8W2I3	rbl1	482.194	290.153	936.245	595.602	386.173	765.923	0.504193
Q3B747;H9GXF9;H9GZD1	apooa	3176.63	2738.17	5737.96	6027.45	2957.4	5882.7	0.502727
D2CRG0	LOC100003647	2859.68	2152	8511.22	1599.51	2505.84	5055.36	0.495679
F1Q7F9;Q6PEJ1	sypl2a	4106.38	4082.92	8081.12	8546.15	4094.65	8313.63	0.492522
F1QU85;F1R4U6	si:ch211-14a17.10	12955.4	8572.29	28437.7	15479.3	10763.8	21958.5	0.49019
F1QJJ3;E9QGX4	slc2a5	2249	2339.33	4466.71	4933.29	2294.16	4700	0.48812
A0A0G2L490;F1QBT0;Q1RLP5;A0A0G2KRG9	LOC100006636;btr32	949.391	1030.37	2361.15	1716.06	989.883	2038.6	0.485569
Q7T327;F1Q7A2;B0JZK9	fhl1b	5297.76	5467.07	11530.9	10929.1	5382.41	11230	0.479289
F1Q793;A1L1V6;E7EYU9	rabep2	3519.61	3007.07	4861.33	8930.12	3263.34	6895.72	0.473242
Q6P016;F1R3S5;E9QIZ7;Q5PR43;Q6P0H3;Q1LWJ1	pnp4b	4244.79	5926.3	10676.6	11095.9	5085.54	10886.2	0.467153
F1QDS9;Q5RG51	cyp2j20	1036.25	1079.24	2779.89	1839.26	1057.74	2309.57	0.457982
Q9DDT1;F1QYZ6;B3DGZ9;B0S5R6;Q7ZZ22;Q58EN6	pcxb	17890.9	10736.8	34118.1	31877.3	14313.9	32997.7	0.433784
F1QD56;Q5U3S0;A0A0G2KYM2;F1RBG7	zgc:101699	18050	14403.2	53662.8	22550.4	16226.6	38106.6	0.425821
E7F552	LOC100150223	532.694	368.089	1205.3	974.53	450.391	1089.91	0.413236
Q5TZ76;E7EZ45;Q803J0;Q5TZ75	cyp2p6;cyp2p7	14656.6	13962.9	37989.1	39523	14309.8	38756	0.369227
Q5XJR6;E9QJ90	ormdl3	0	21.3615	35.9759	21.9122	10.6808	28.9441	0.369014
Q8HWF3;Q9XRX0;Q6PH40	mhc1ufa	3047.34	2456.4	10033.9	5190.49	2751.87	7612.2	0.361507
E7F091	im:7155904	180.459	151.851	462.363	591.996	166.155	527.18	0.315177
F1Q6Z9	ganab	1383.59	1142.09	4590.21	4208.73	1262.84	4399.47	0.287044
Q804A7;F1QG70	scd	1774.7	1960.04	8634.62	5597.3	1867.37	7115.96	0.26242
F1Q8G5	si:rp71-36a1.3	821.489	878.853	4321.07	2188.72	850.171	3254.89	0.261198
Q6PGU1;F6P250;Q6TH18;Q4KMF0;A5WUE8	e2f4	731.452	1411.72	7265.49	2253.88	1071.59	4759.69	0.225138
Q502S6;Q90ZC9;I3IT60;Q90ZC8	grn2	5096.53	2063.63	33905.5	2060.02	3580.08	17982.8	0.199084
Q6PGV7;Q5TZ85;E7FEJ8	cyp2p9	10011.3	9485.95	54225.6	66443.2	9748.62	60334.4	0.161576
Q4V8Q9;F1QET1	LOC100004902	1432.53	1206.9	22380.5	44473.2	1319.72	33426.9	0.0394807
