# Supplementary material for: Capn3 depletion causes Chk1 and Wee1 accumulation and disrupts synchronization of cell cycle reentry during liver regeneration after partial hepatectomy
Source: Cell Regen. 2020 Jun 11;9:8. doi: 10.1186/s13619-020-00049-1 (PMC7306836; doi:10.1186/s13619-020-00049-1)
Supplement: Supplementary file 5 — Additional file 5: Table S5. 184 downregulated in capn3∆14∆19 PH samples. [file 13619_2020_49_MOESM5_ESM.xlsx]

## Sheet: Supporting Table S5
Supporting Table S5. 184 downregulated in capn3∆14∆19 PH samples.
Protein IDs	PH_3b_1	PH_3b_2	PH_AB_1	PH_AB_3	Ave. PH 3b	Ave. PH AB	PH 3b/ PH AB
F1R8R9;A7E2I1	2644.79	2917.01	4087.57	3980.49	2780.9	4034.03	0.68936
Q4KMH6;F1Q7B2	3950.18	3012.94	4790.42	5311.22	3481.56	5050.82	0.689306
Q66IC2;F1QH80;A9JSW0	14962.2	11541.1	18524.4	19934.6	13251.6	19229.5	0.689131
Q6IQR5;F8W2V6	15672.2	17657.2	25069	23296.2	16664.7	24182.6	0.68912
Q7SXM1	16550.9	18901	19350.7	32131.9	17725.9	25741.3	0.688619
A3KQK6;Q5XIY4	774.39	790.104	1077.51	1194.45	782.247	1135.98	0.688608
E7FH77	19881	14458.4	26678.4	23208.7	17169.7	24943.6	0.688344
E9QHX8;Q6IQ57;F1QXF8	20564.1	14812.5	24798.9	26704.1	17688.3	25751.5	0.686885
F1Q8P9;A0JME8	10247.9	7122.59	13684.3	11636	8685.27	12660.1	0.686033
X1WGN6;Q803D7;F1QUR3;F8W2V8	193434	130704	233796	239259	162069	236528	0.6852
Q6PUF3;Q7ZTY8	9844.03	8433.16	13936	12799.7	9138.59	13367.8	0.683627
B2GTF5;Z4YI28;Q6DG38	1404.48	989.383	1729.2	1774.3	1196.93	1751.75	0.683278
Q66JN5	14642.6	9683	18008.1	17594.5	12162.8	17801.3	0.683254
Q5TZ05;U3JAL7	4675.17	7105.84	8007.94	9243.69	5890.51	8625.81	0.682893
B0V2R7;F1RBV7	25588	18886.8	33687.4	31516.8	22237.4	32602.1	0.682085
H9GYH2;A0A0G2KI30	5361.93	4587.9	7034.19	7556.37	4974.91	7295.28	0.681936
Q6P2M0	25961.4	20702.6	34302	34237.1	23332	34269.5	0.680838
B8A5E7;F1Q603	572.321	717.757	1119.13	776.531	645.039	947.832	0.680542
Q6DGL9	12034.2	10126.9	15923.4	16708.9	11080.5	16316.1	0.679114
Q561W9;F1QB57;Q6PGV8;F1R313;E9QGP1	3046.65	2886.84	3926.85	4810.35	2966.75	4368.6	0.679107
Q7ZW18;B2GRT2;A9C3Q5;A9C3Q4;E9QF60;E9QGF0	2109.37	1589.79	2772.83	2682.41	1849.58	2727.62	0.678094
F1QL87;Q8JHC8;Q6PGW7;Q4V971;F1QLC3	2700.53	1701.26	3127.22	3367.57	2200.9	3247.4	0.677741
E7F6X2	9874.55	7554.23	12524.2	13212.5	8714.39	12868.4	0.677195
F1R2S5;Q4QRF3;Q3T7B0;F1QHH9;A5PL84	109077	43500.4	121094	104470	76288.6	112782	0.676425
F1R002	2911.11	1901.6	3796.37	3325.13	2406.35	3560.75	0.6758
Q6PE26;A0A0B5JPZ1;Q6NV30;F1RE67;Q9PUC1	159720	110539	206901	193512	135129	200206	0.674951
Q0P416	4888.35	3311.83	5915.49	6240.39	4100.09	6077.94	0.674586
B7ZV69;A9JT04;I6L9H3;E9QG18	5844.84	5989.96	8485.9	9116.37	5917.4	8801.13	0.672345
F1QCH4	32203.4	34801.9	55451.1	44346	33502.6	49898.6	0.671415
F1QMP5;A5WUQ7	7030.67	5180.54	8623.83	9570.16	6105.6	9096.99	0.671167
A0A0H2UKQ1;F1QX52;Q6PH19;F8W3L4;F8W4N8	9022.72	5966.06	13636.8	8706.81	7494.39	11171.8	0.670832
Q5XJD4;F1RDQ9;F8W3E6	1726.27	1918.24	2891.1	2542.77	1822.26	2716.93	0.670703
F1QJZ0;F1R046;B0JZM8	7096.1	7971.76	11391.1	11083.1	7533.93	11237.1	0.670451
A7MCP8;Q6DBR0	2182.44	1697.12	2809.66	2980.34	1939.78	2895	0.670045
Q7SX96;F1R9M9	1009.54	1125.36	1803.29	1389.28	1067.45	1596.29	0.668708
Q6DGH3;F8W5Y7	39435.3	29805.6	53329.7	50234	34620.5	51781.9	0.668583
Q1LWN2;Q8JH37;A4VCF4;F1R8M4;Q504J4;A7E2Q6;Q90YN8	534341	200248	570056	529578	367295	549817	0.66803
Q9DGK4;B8JHR2;E7F8Y5;E9QIY7	36484.9	34741.4	55446.8	51609.4	35613.2	53528.1	0.665317
Q8AV83;Q561Z7	2538.96	3616.57	2474.28	6797.18	3077.77	4635.73	0.663924
B0S564;Q32PV0;Q32PV0-2	257882	179659	335340	324109	218770	329725	0.663493
H9GXX9;A5D6U4;H9GYE3;A0A0G2L1H3	1850.23	1609.76	2588.66	2628.91	1730	2608.79	0.663143
B8JKW4;F1QT13;Q7SXK0;O73757	127630	83681.9	155529	163129	105656	159329	0.663132
E7EY42	3627.49	2905.91	5206.81	4658.7	3266.7	4932.76	0.662246
B2GQL2;A5PMX1	8941.31	7247.07	13694	10751.3	8094.19	12222.7	0.662227
F1QUW4;B2GRZ4;Q7ZUW2	128438	84378	163414	158643	106408	161028	0.660803
F1QDH8;A5HAK0	5103.15	4808.31	8326.36	6683.12	4955.73	7504.74	0.660347
Q6TH29;Q7T2F7;A2CE70	1361.58	999.723	1838.4	1742.08	1180.65	1790.24	0.659493
Q6DG85;E9QGD6;E9QFD2	78754	66458.5	107112	113337	72606.3	110225	0.658712
A2VCZ6;F1Q7L0;F1RBA0;Q1RM99;Q3T7B1;E9QFD8	68789.7	22581.5	78383.6	60332.4	45685.6	69358	0.658693
F1QSW6;Q5CZP5	2105.15	2222.98	3534.86	3036.47	2164.07	3285.67	0.658639
A3KP88;A9JSY0;F6NJS4;A8KAZ3;Q5CZR9;B8A6H1;E9QGX9;A1L1R4	31223.2	22640.4	41164.1	40635.8	26931.8	40900	0.658479
B0S784;Q5BL25;B8A5S0	10800.9	7695.76	14967.5	13152.5	9248.32	14060	0.657776
Q7SXI0	48630.4	30448.1	60986.8	59686.8	39539.3	60336.8	0.655309
Q6DG86;F1QY24	38366.3	44442.5	56193.2	70426.6	41404.4	63309.9	0.653996
Q6NV34	23199.5	18885.8	32462.5	31990.7	21042.7	32226.6	0.652959
E7FCV2;F1R0S4;A5D6S4	18579.5	15398.6	27300.5	24787.4	16989	26043.9	0.652322
B8JM22	1167.33	934.063	1575.28	1650.67	1050.7	1612.97	0.651406
F1R7F6;A0JMD3;Q5EB11;Q58EI0	82035.6	65283.3	110217	116086	73659.5	113152	0.65098
I3IRX8;Q6IQR6;F1R0M8	115261	92007.2	147882	171164	103634	159523	0.649651
Q6DH22;A0A0G2KW99;F1Q6Y1	3151.94	2493.73	4533.56	4178.58	2822.84	4356.07	0.648023
Q7T327;F1Q7A2;B0JZK9	3617.88	4316.65	5207.35	7047.19	3967.27	6127.27	0.647477
F8W5L3;F1QV62	18624.4	16923.8	25961.1	29038.8	17774.1	27500	0.646331
F8W414;F1QUE1;Q502E9	2223.01	2222.08	3819.05	3059.11	2222.54	3439.08	0.64626
E9QJ92;Q1ECY7;F1QIS1	1893.86	1712.66	2445.33	3143.47	1803.26	2794.4	0.645311
Q7T3B6;F1R2A5;B2GRR3;A8KC28	6805.01	5192.34	9148.78	9445.89	5998.68	9297.33	0.645204
A2CF31	3483.87	3139.23	5495.75	4785.5	3311.55	5140.62	0.644193
Q6PC01;Q567X2;F1RA98;A7MCC4;F1Q818	6938.84	5574.06	9887.6	9540.35	6256.45	9713.97	0.644067
Q4V9D5;Q5SPB0;Q5XJ45	4447.99	3772.83	6395.72	6369.29	4110.41	6382.51	0.644012
A2BGU5;Q7ZW96	26475.7	18469.2	34755.6	35040.6	22472.5	34898.1	0.643945
E7FGT2	40953.2	27481.4	53213.1	53119.6	34217.3	53166.3	0.64359
Q561V1;F1R1A7;Q6EV32;F1R1I9;Q50J71	2567.15	1773.49	3476.64	3267.84	2170.32	3372.24	0.643582
Q9DGJ3;B3DFW4	2393.19	2536.2	3849.08	3811.68	2464.7	3830.38	0.643461
F1Q6G5;A5PLB3	12204.7	9524.12	17390.2	16387.7	10864.4	16889	0.643286
F1RBH2	1504.83	1530.68	2443.49	2282.96	1517.76	2363.23	0.642239
B3DGL9;B0S700;Q7SY06	16265.5	13215.6	23274.8	22635.8	14740.6	22955.3	0.642141
F1QF95;E7F4E5;A5D6U2	7425.16	6296.52	10856.5	10535.5	6860.84	10696	0.641442
E9QDD3;D3XDB0	7235.41	5035.08	9957.48	9205.99	6135.24	9581.73	0.640306
E9QBY0	2892.53	2562.63	4426.95	4096.65	2727.58	4261.8	0.640006
Q6DHK6;Q802G2;D2CKK9	968.066	783.346	1222.5	1515.55	875.706	1369.03	0.639656
F1REE8;B8A4X0;F1R5F2;F1QI20	1520.63	1576.17	2640.62	2202.08	1548.4	2421.35	0.639479
F1QKH9;Q7ZUX4	35595.3	30241.2	50536.2	52685.5	32918.3	51610.8	0.637817
Q6P009	19144.1	14675.3	24591.5	28536.5	16909.7	26564	0.636564
Q08CJ0;F1QE51;E7F2A8	20130.6	13550.6	27298.4	25661.5	16840.6	26479.9	0.635975
H9GXA4;A0A0G2L6U7;Q6IQ88	6397.41	4973.75	8972.83	8913.64	5685.58	8943.23	0.635741
Q6GQN6	28740.4	31206.7	44911.1	49498.9	29973.6	47205	0.634965
A7MCK2;Q6QA33;B2GPH2;Q6P3L6;A5WWC6	18957.4	16341.8	26830.7	28766.1	17649.6	27798.4	0.634914
F6NMD4;F1QMA8	38325.9	27667	56887.7	47422.2	32996.5	52154.9	0.632662
Q6NZ32;E9QD32;E9QF06;E7F2R0	2929.87	2725.54	5153.88	3785.98	2827.71	4469.93	0.632606
E7F809;D3XD85;F1R7D3;D3XD87;D3XD84;F1QG53;F1QUD5;D3XD89;F1QYK6;F1QCF6;D3XD90;F1R9C5;F1QD89;E7F553;E7F025;D3XD86;D3XD83	23807.2	22973.3	39600.1	34565.6	23390.2	37082.8	0.630756
E7F973	19300.3	16769.5	27477.7	29921.4	18034.9	28699.5	0.628404
F1QJC1	99634.1	74662.7	135936	141656	87148.4	138796	0.62789
Q5PR41;F1Q8Y4;E9QHB5	1382.94	1596.65	2505.38	2245.26	1489.79	2375.32	0.627197
Q90YK1;Q8JHD0;Q504H3;F1QFP3	2915.96	1870.93	3848.21	3790.19	2393.44	3819.2	0.626687
Q6P2V4;Q9DG46;F1QRA0	6472.89	6727.97	10262.2	10804	6600.43	10533.1	0.626637
Q1MTC4;F1R876;A0A0G2KTK1;Q3T7B2;REV__R4GEY4;REV__A0A0H2UKS3;REV__R4GDN3;REV__F1QML8;REV__X1WEA4;REV__A0A0G2KTK1;REV__Q3T7B3;REV__A0A0H2UKW6;REV__F1R876;REV__A8WGJ1;REV__Q1MTC4	242219	106958	285265	273981	174588	279623	0.624371
A8KB43	17213.4	11718.7	21522.9	24935.9	14466	23229.4	0.622747
E7FFM5	1409.6	1232.39	2033.36	2213.77	1320.99	2123.57	0.622064
B8JL43;F1R858;Q6P3G0;B8Q685;E7FBJ1;X1WE71;E7F6H5;B8Q686;Q6IMF9	223227	114036	269614	275282	168632	272448	0.61895
Q6IMW8	1772.32	1824.33	2845.52	2966.86	1798.32	2906.19	0.618791
Q561S7;D3XD52;D3XD51	1947.35	1927.52	3659.51	2608.59	1937.44	3134.05	0.61819
Q8AWW3;F1QR23	25874.3	18922.2	34402.4	38112.6	22398.2	36257.5	0.617755
Q9DFT9;Q9DFT8;F1QQQ3;F1QPC0;X1WDV7;Q0P421	146223	67388.4	178991	167076	106806	173034	0.617254
E7F921	853.263	637.087	1257.07	1157.49	745.175	1207.28	0.617236
Q08C06;A8KBI5;F1QCS2;Q502J3	12363.6	9307.44	17943.3	17241.7	10835.5	17592.5	0.615917
A0A0H2UKQ7;F1RDD0;Q503F1	9855.7	14017.6	17797.5	21209.9	11936.6	19503.7	0.61202
F1QMK1	2626.93	2634.05	4428.68	4180.06	2630.49	4304.37	0.611121
F6P921;E2FHP8	15505.2	11233.5	23637.8	20228.4	13369.3	21933.1	0.609551
E7F9S1	502.739	434.57	765.365	772.561	468.655	768.963	0.609463
E7F1W5;F1QR45;A1L2A1	24805.3	16809.8	36439.6	32048.7	20807.6	34244.1	0.607624
B1H1L4;Q32P37	2116.19	1390.87	2931.39	2847.01	1753.53	2889.2	0.606925
Q501S8;F1R693;F8W457	893.287	832.744	1664.6	1185.08	863.015	1424.84	0.605692
F1R9X9;F1QV29;O73758;O73759	5607.15	2383.38	7440.86	5802.4	3995.27	6621.63	0.603366
Q6NY97;A2BGT3	23356.6	18331	31791.7	37401.7	20843.8	34596.7	0.602479
F1QAX7;F1QE38;Q9DES7;B3DJL5;C7U129	569.458	458.568	1050.75	663.026	514.013	856.887	0.599861
B8JLM0	253.672	258.845	511.543	344.961	256.259	428.252	0.598383
Q3B747;H9GXF9;H9GZD1	5520.89	6493.23	9838.56	10258.2	6007.06	10048.4	0.597815
Q6PC64	1434.73	1244.7	1857.08	2636.92	1339.71	2247	0.596223
Q6DKF1;B0V0X5	2083.52	1399.04	2226.38	3618.32	1741.28	2922.35	0.595848
Q6P3I8;Q7ZTI2	11072.8	10364.9	16903.1	19114.2	10718.9	18008.6	0.595207
X1WBD9;X1WBS5	2445.97	2359.37	3935.49	4142.78	2402.67	4039.13	0.594848
Q6PHE0	10888.8	6257.58	14175.7	14680.5	8573.21	14428.1	0.5942
F8W4T1	3014.25	1990.97	4168.91	4269.47	2502.61	4219.19	0.593149
E7F8W7	931.713	1027.31	1879.23	1435.62	979.513	1657.42	0.590986
Q1RLP0;D3XDA2;D3XDA1;D3XD98	5380.51	4660.13	8950.14	8142.33	5020.32	8546.24	0.58743
F1Q6K5;Q6NY73	740.658	486.188	1070.86	1027.16	613.423	1049.01	0.584762
Q0VFW0	11400.5	7718.26	17610.6	15498.8	9559.36	16554.7	0.577441
A7MC16;F1RBI9;F8W401;F1R9A6;Q5EAQ5;Q7SY40;A0PGL9	15355.3	10064.1	20458.9	23674.2	12709.7	22066.6	0.575971
Q6DHS5;Q32LW4;D3XD46;F1QAF6;D3XD45	10382.6	7017.58	15094.9	15297.7	8700.08	15196.3	0.572513
E7F253;A0A0G2KY72;A0A0G2L1N0	542.18	389.913	989.116	653.01	466.046	821.063	0.567613
Q1ECX9;Q6P3I1;Q7ZVH2;E7FBM4;Q4V963	116994	82607.6	177078	175156	99800.7	176117	0.566673
B8JLW5;Q7SXX6;B8JLW6	8008.87	6370.26	12079.2	13388.4	7189.57	12733.8	0.564606
F6NK37;E2FHP4;F8W434;Q5EAQ4;F8W5R1	51978.5	50243.9	95592.3	86243.5	51111.2	90917.9	0.562168
B0S5M5;A4FVM4	4612.61	4674.96	9598.33	7027.07	4643.78	8312.7	0.558637
A3KNW8;F1QF25;A8E4Y7;E9QCT3;F1QSZ9	1613.71	1231.58	3040.92	2073.6	1422.65	2557.26	0.556318
A0A0B5JS55;Q7SXF6	9344.96	6201.3	13631.4	14328.8	7773.13	13980.1	0.556015
A8WG18;F1QZC0;F1QF49;F1QDP6;A0A0G2L2K9	1512.64	1293.32	2692.36	2380.17	1402.98	2536.26	0.553169
F1QKG5;Q7SXF1	13193	10208.6	23902.4	18411.8	11700.8	21157.1	0.553043
Q08BV6;B8JJ24;B8JJ23;Q8AY63;Q7ZU04;R4GE87;Q7T306;A8E5L0;F6NIF4;R4GEP9	25535.9	18000.2	40989.1	38002	21768	39495.6	0.551152
A9JRH7;B8JJQ4	1192.56	1230.27	1999.77	2403.97	1211.41	2201.87	0.550176
Q3MU74	177600	86371.3	257516	222462	131986	239989	0.549965
F8W4Z0;F1QXR0	6800.43	5673.32	12202.3	10581.8	6236.87	11392.1	0.547475
F1QA31;E7F6L9;Q6NV40	1711.91	1462.08	2751.98	3047	1587	2899.49	0.547336
Q66HU7	2019.34	1840.97	3504.62	3549.98	1930.16	3527.3	0.547205
Q9PT95;E9QEQ7	6607.71	3921.92	9753.77	9679.79	5264.82	9716.78	0.541828
Q0P487	18801.2	14619.8	35181.2	26991.6	16710.5	31086.4	0.537551
Q566P4;A8E5D6;F1QQ30	6438.34	7246.87	11931.2	13569.5	6842.6	12750.4	0.536659
F1Q793;A1L1V6;E7EYU9	1463.1	1248.33	2484.1	2573.73	1355.71	2528.92	0.536084
Q7T359;F1QA22	1581.31	1374.83	3526.44	1991.77	1478.07	2759.11	0.535705
Q66ID6;F1QG97	249.085	169.783	465.983	332.503	209.434	399.243	0.524578
E7F3B1;F1QV93;F1QPP3;X1WF29	6002.01	4986.26	9205.81	11786.6	5494.13	10496.2	0.523441
Q7T1K0;E9QHB7	54776.3	44845	121764	68582.6	49810.7	95173.3	0.523368
F1R184;Q6PFL9	22966.1	14910.3	34077.3	39478.5	18938.2	36777.9	0.514935
Q6GQP0;Q5VI44;F1Q7X9;Q32LT1;B3DKP5	1442.54	1131.21	2654.77	2422.29	1286.88	2538.53	0.506938
A8DZE7;E7FCT9	7115.13	5635.39	12743.5	13156.7	6375.26	12950.1	0.492295
F1R6R2	351.385	233.042	651.886	537.22	292.213	594.553	0.491485
E7F616;Q6P018;Q6WAS6;B3DJT4	7745.79	5170.35	13474.7	12808.1	6458.07	13141.4	0.491429
E7FE54	3573.18	1993.9	6162.19	5252.77	2783.54	5707.48	0.4877
F1QSL4;Q6GQM8;F1RA24;Q6DBZ0;Q5BLJ2;F1QSL5	4564.77	4272.16	9586.24	8539.78	4418.46	9063.01	0.487527
Q6RIA7;Q1JPY5	14538.5	9206.97	29043.9	21269.9	11872.7	25156.9	0.471947
F1Q6U3;A5X6X6;Q7ZZ46;G1K2X0	1405.38	1149.98	2676.69	2758.55	1277.68	2717.62	0.470145
E2FHP7;A8E7E5;F8W260	5595.58	3690.92	9857.68	10061.7	4643.25	9959.66	0.466205
F1R901;Q6DBQ7;A0A0B5JS95;F1Q6F3	18580.4	13473.9	35732.1	33126	16027.1	34429	0.465512
Q66I17;F1RAK0;F8W5G0	12056.6	8185.71	21327.4	22207.2	10121.2	21767.3	0.464971
F1QNZ1	8374.56	4266.21	12122.4	15229.2	6320.38	13675.8	0.462158
Q1RM84;A3KP14;A1L1Y7;Q502A7	5660.56	3305.58	10475.6	9113.94	4483.07	9794.78	0.4577
Q08BC5	4313.53	2998.31	9506.52	6666.7	3655.92	8086.61	0.452095
E7FH49	10162.7	7391.62	23404.5	15635.7	8777.15	19520.1	0.449647
Q7ZVP4;Q6TGS8;Q0P491	8154.83	5118.6	13422.9	16263.4	6636.71	14843.1	0.447123
E7FGQ8;F8W3B2;B3DKG7;Q90WT2;Q6IQV5	4974.88	3483.52	9987.4	9351.53	4229.2	9669.46	0.437377
E7EY99;F1R2L0;Q5U3Q3;E9QEE5;F1R131	2209.54	1634.08	3913.99	4897.76	1921.81	4405.88	0.436192
A9JT64	544.873	542.446	1285.91	1229.73	543.659	1257.82	0.432224
Q802W2;B2GT49;A2AWD5	16164.1	13615.1	33591.3	42820	14889.6	38205.6	0.389722
Q8HWF3;Q9XRX0;Q6PH40	2045.64	2024.87	6201.4	4737.69	2035.25	5469.55	0.372106
A8KBB1;A8KBB0;A3KPG5;X4YMF4;X4YDY8;A7E2J1;A3KPH5;X4Z0F0;X4YKD2;Q1RM11;A3KPH6;X4Z2B1;X4Z0E7	18122.6	11223.4	42973.3	37023.6	14673	39998.5	0.366839
F1QZ09;Q6DG67;F1R515;R4GEU0	26295.3	17900.3	47231.3	77355.1	22097.8	62293.2	0.354739
Q7ZWH5;Q6P0U6;F1Q520;Q9DDS8;B3DJA9	37869.9	18498.5	92318.4	87435.6	28184.2	89877	0.313586
Q5TZ76;E7EZ45;Q803J0;Q5TZ75	8833.86	7338.16	28056.6	28997.8	8086.01	28527.2	0.283449
F1QH12;F6P055;F1QX79;F1QM37;A8WG34	48509.2	21703.3	123752	139118	35106.3	131435	0.267101
Q6PGV7;Q5TZ85;E7FEJ8	13576.8	12582.8	67889.6	63992.3	13079.8	65940.9	0.198356
F1Q6Z9	361.465	367.811	1973.09	1953.33	364.638	1963.21	0.185735
L7QIX7	3516.1	345.8	12710	8632.98	1930.95	10671.5	0.180945
F1QDS9;Q5RG51	532.45	394.865	5906.85	4693.35	463.658	5300.1	0.0874809
Q804A7;F1QG70	1077.84	502.499	8451.66	15880.1	790.171	12165.9	0.0649499
Q4V8Q9;F1QET1	1643.51	1278.09	26629.8	60897.9	1460.8	43763.8	0.0333792
