# Supplementary material for: Capn3 depletion causes Chk1 and Wee1 accumulation and disrupts synchronization of cell cycle reentry during liver regeneration after partial hepatectomy
Source: Cell Regen. 2020 Jun 11;9:8. doi: 10.1186/s13619-020-00049-1 (PMC7306836; doi:10.1186/s13619-020-00049-1)
Supplement: Supplementary file 6 — Additional file 6: Table S6. 29 downregulated proteins shared in capn3∆14∆19 sham and PH samples. [file 13619_2020_49_MOESM6_ESM.xlsx]

## Sheet: Supporting Table S6
Supporting Table S6. 29 downregulated proteins shared in capn3∆14∆19 sham and PH samples.
Protein IDs	Gene names	PH_3b_1	PH_3b_2	SHAM_3b_1	SHAM_3b_2	PH_AB_1	PH_AB_3	SHAM_AB_1	SHAM_AB_3	Ave. PH 3b	Ave. PH AB	Ave. sham 3b	Ave. sham AB	PH 3b/ PH AB	sham 3b/sham AB
F1R8R9;A7E2I1	epdl2	2644.79	2917.01	2145.24	1800.79	4087.57	3980.49	2373.81	3369.45	2780.9	4034.03	1973.02	2871.63	0.68936	0.687072
F1QCH4	zgc:92040	32203.4	34801.9	14089.2	19187.8	55451.1	44346	20193.4	34538	33502.6	49898.6	16638.5	27365.7	0.671415	0.608006
A0A0H2UKQ1;F1QX52;Q6PH19;F8W3L4;F8W4N8	gatm	9022.72	5966.06	7925.61	6667.7	13636.8	8706.81	12082.6	14103.6	7494.39	11171.8	7296.65	13093.1	0.670832	0.557289
F1QJZ0;F1R046;B0JZM8	Cabz01076234.2	7096.1	7971.76	9480.13	11310.9	11391.1	11083.1	18064.6	18034	7533.93	11237.1	10395.5	18049.3	0.670451	0.575951
Q7SXI0	ephx5	48630.4	30448.1	34320.7	28767.3	60986.8	59686.8	48572.7	53892.7	39539.3	60336.8	31544	51232.7	0.655309	0.615701
Q7T327;F1Q7A2;B0JZK9	fhl1b	3617.88	4316.65	5297.76	5467.07	5207.35	7047.19	11530.9	10929.1	3967.27	6127.27	5382.41	11230	0.647477	0.479289
E7F809;D3XD85;F1R7D3;D3XD87;D3XD84;F1QG53;F1QUD5;D3XD89;F1QYK6;F1QCF6;D3XD90;F1R9C5;F1QD89;E7F553;E7F025;D3XD86;D3XD83	LOC100148803;ugt2b1;ugt2b3;ugt2b5	23807.2	22973.3	10406	12129.7	39600.1	34565.6	17370.5	16075.1	23390.2	37082.8	11267.9	16722.8	0.630756	0.673804
Q6P2V4;Q9DG46;F1QRA0	hgd	6472.89	6727.97	11278.4	14648.1	10262.2	10804	22078	24437	6600.43	10533.1	12963.2	23257.5	0.626637	0.55738
A8KB43	cbln8	17213.4	11718.7	11833.7	11767.6	21522.9	24935.9	22982.7	14622.3	14466	23229.4	11800.7	18802.5	0.622747	0.627612
A0A0H2UKQ7;F1RDD0;Q503F1	pycr1b	9855.7	14017.6	16315.3	18987.2	17797.5	21209.9	28172.7	30682.9	11936.6	19503.7	17651.3	29427.8	0.61202	0.599816
Q3B747;H9GXF9;H9GZD1	apooa	5520.89	6493.23	3176.63	2738.17	9838.56	10258.2	5737.96	6027.45	6007.06	10048.4	2957.4	5882.7	0.597815	0.502727
Q1RLP0;D3XDA2;D3XDA1;D3XD98	ugt5b6	5380.51	4660.13	10914.7	13167.7	8950.14	8142.33	22187.7	21895.8	5020.32	8546.24	12041.2	22041.8	0.58743	0.54629
F8W4Z0;F1QXR0	si:ch73-269m23.5	6800.43	5673.32	2557.23	3328.35	12202.3	10581.8	4318.79	4384.18	6236.87	11392.1	2942.79	4351.49	0.547475	0.676272
Q566P4;A8E5D6;F1QQ30	serpinh2	6438.34	7246.87	1622.61	2254.87	11931.2	13569.5	3009.98	4162.16	6842.6	12750.4	1938.74	3586.07	0.536659	0.540631
F1Q793;A1L1V6;E7EYU9	rabep2	1463.1	1248.33	3519.61	3007.07	2484.1	2573.73	4861.33	8930.12	1355.71	2528.92	3263.34	6895.72	0.536084	0.473242
E7F616;Q6P018;Q6WAS6;B3DJT4	fancd2;tex264a	7745.79	5170.35	7925.31	6681.48	13474.7	12808.1	11767.2	10028.7	6458.07	13141.4	7303.4	10898	0.491429	0.670162
F1QNZ1	zgc:110783	8374.56	4266.21	7385.75	3861.12	12122.4	15229.2	9601.03	7866.71	6320.38	13675.8	5623.44	8733.87	0.462158	0.643866
E7FGQ8;F8W3B2;B3DKG7;Q90WT2;Q6IQV5	gch1	4974.88	3483.52	2222.45	2507.01	9987.4	9351.53	3734.93	4465.45	4229.2	9669.46	2364.73	4100.19	0.437377	0.576737
E7EY99;F1R2L0;Q5U3Q3;E9QEE5;F1R131	cyp3c3;cyp3c2	2209.54	1634.08	7163.24	6879.93	3913.99	4897.76	12341.7	10458.7	1921.81	4405.88	7021.58	11400.2	0.436192	0.615919
Q802W2;B2GT49;A2AWD5	aldh9a1b	16164.1	13615.1	25137.6	19613.7	33591.3	42820	38635.7	46282.7	14889.6	38205.6	22375.7	42459.2	0.389722	0.526992
Q8HWF3;Q9XRX0;Q6PH40	mhc1ufa	2045.64	2024.87	3047.34	2456.4	6201.4	4737.69	10033.9	5190.49	2035.25	5469.55	2751.87	7612.2	0.372106	0.361507
Q7ZWH5;Q6P0U6;F1Q520;Q9DDS8;B3DJA9	dnajc3a	37869.9	18498.5	40963.5	27509.2	92318.4	87435.6	64373.1	62798.3	28184.2	89877	34236.4	63585.7	0.313586	0.538429
Q5TZ76;E7EZ45;Q803J0;Q5TZ75	cyp2p6;cyp2p7	8833.86	7338.16	14656.6	13962.9	28056.6	28997.8	37989.1	39523	8086.01	28527.2	14309.8	38756	0.283449	0.369227
F1QH12;F6P055;F1QX79;F1QM37;A8WG34	acaca	48509.2	21703.3	46099.7	54797.2	123752	139118	84871	68305.8	35106.3	131435	50448.4	76588.4	0.267101	0.658696
Q6PGV7;Q5TZ85;E7FEJ8	cyp2p9	13576.8	12582.8	10011.3	9485.95	67889.6	63992.3	54225.6	66443.2	13079.8	65940.9	9748.62	60334.4	0.198356	0.161576
F1Q6Z9	ganab	361.465	367.811	1383.59	1142.09	1973.09	1953.33	4590.21	4208.73	364.638	1963.21	1262.84	4399.47	0.185735	0.287044
F1QDS9;Q5RG51	cyp2j20	532.45	394.865	1036.25	1079.24	5906.85	4693.35	2779.89	1839.26	463.658	5300.1	1057.74	2309.57	0.0874809	0.457982
Q804A7;F1QG70	scd	1077.84	502.499	1774.7	1960.04	8451.66	15880.1	8634.62	5597.3	790.171	12165.9	1867.37	7115.96	0.0649499	0.26242
Q4V8Q9;F1QET1	LOC100004902	1643.51	1278.09	1432.53	1206.9	26629.8	60897.9	22380.5	44473.2	1460.8	43763.8	1319.72	33426.9	0.0333792	0.0394807
