# Supplementary material for: Capn3 depletion causes Chk1 and Wee1 accumulation and disrupts synchronization of cell cycle reentry during liver regeneration after partial hepatectomy
Source: Cell Regen. 2020 Jun 11;9:8. doi: 10.1186/s13619-020-00049-1 (PMC7306836; doi:10.1186/s13619-020-00049-1)
Supplement: Supplementary file 7 — Additional file 7: Table S7. 71 upregulated proteins in capn3∆14∆19 sham samples. [file 13619_2020_49_MOESM7_ESM.xlsx]

## Sheet: Supporting Table S7
Supporting Table S7. 71 upregulated proteins in capn3∆14∆19 sham samples.
Protein IDs	Gene names	SHAM_3b_1	SHAM_3b_2	SHAM_AB_1	SHAM_AB_3	Ave. sham 3b	Ave. sham AB	sham 3b/sham AB
F1QJD1	apoa4b.3	3198.11	6642.39	878.116	791.25	4920.25	834.683	5.89476
F1R9X9;F1QV29;O73758;O73759	c3a.2	6631.19	6646.1	1508.75	820.45	6638.64	1164.6	5.70037
E7F2E3	mfi2	4787.49	4048.56	958.314	875.698	4418.02	917.006	4.81788
Q3B727	zgc:123289	4023.19	2271.84	1202.82	912.63	3147.52	1057.73	2.97574
F1R2T3;Q1MTC6;A3KMS4;Q3T7A8;F1R743	vtg7	48132.2	37341.8	12532.5	20875.9	42737	16704.2	2.55846
Q90WA5;Q803F3	pdia6	100217	116185	45855.6	40496.6	108201	43176.1	2.50603
E7F6Y5;E7EZR9	si:ch211-173n18.4;si:ch211-173n18.3	2218.3	2724.69	1053.92	946.833	2471.49	1000.38	2.47057
Q5U3D8	ahsg1	1531.22	1367.9	418.274	804.698	1449.56	611.486	2.37055
Q6P3K5;F1R5A5;F1QV31;Q9PUB5;E9QBD7;Q9YH66	krt5	8352.59	5967.24	4165.04	2054.14	7159.92	3109.59	2.30253
E9QBB0;B8A4H3;F1QQ26	knop1	5558.77	4723.71	3104.6	1378.17	5141.24	2241.38	2.29378
B8A5W2;F1Q602	tbc1d10a	766.875	2637.45	865.736	622.026	1702.16	743.881	2.28822
F1Q5I0	cdk5rap3	1910.07	2004.68	956.386	762.937	1957.38	859.661	2.27692
Q5PRB9;F1QVB1;E7F4W3	ptgr1	2666.76	2366.07	1157.74	1077.78	2516.42	1117.76	2.25131
Q6NSP2;F1REH9	arhgef18a	5672.96	5564.8	2680.52	2463.46	5618.88	2571.99	2.18464
Q3MU73;F1QX13	c3a.3	37635	43225.1	20480.5	16601.7	40430	18541.1	2.18056
F1RBL0;Q7T3A0	pex26	2420.24	2585.3	1169.3	1144.58	2502.77	1156.94	2.16326
Q7SZ53;A9JRE3;X4YKC7;Q5XJ77	crp2;zgc:172225	8858.1	8084.88	3778.93	4107.5	8471.49	3943.22	2.14837
B7ZD40	sar1ab	616.58	513.448	272.531	261.655	565.014	267.093	2.11542
A4IG53;Q7SZX0	comtb	10357.4	11173	5154.49	5079.05	10765.2	5116.77	2.10391
F1QFS0;Q7ZW77	msmo1	8890.73	5898.01	3851.51	3336.48	7394.37	3593.99	2.05742
A0A0G2L0J2;F1QJ10	LOC100332843	12786.2	13123.5	6020.64	6661.39	12954.8	6341.02	2.04302
F1QDH8;A5HAK0	rnasel3	6624.8	12978.4	5263.26	4633.38	9801.62	4948.32	1.9808
E7FCN7	im:7152756	1371.83	2191.4	852.25	988.894	1781.61	920.572	1.93534
Q7T348;F1Q911;F1R5P8	zgc:64106	34276.1	34719.6	23202.2	13290	34497.8	18246.1	1.8907
Q7ZUI5;A8E5L8;F1R2F7;E9QH32	nme4	89630.7	67076.1	42093.4	44150.3	78353.4	43121.8	1.81702
Q08BZ7;F1R8M2;E9QGU1	zgc:153901	9447.91	7101.1	4761.26	4626.05	8274.51	4693.66	1.76291
F1QMN6;Q58EE7	spen	2378.59	2113.73	1265.61	1287.55	2246.16	1276.58	1.75952
Q5TZ29;F1QQ87;Q5BLC2;A8E4Z5	apobb.1	137224	131183	92323.3	61682.9	134204	77003.1	1.74283
Q7SY18;F1Q9I2	cyp46a1.2	68194.5	91300.6	48003.2	44339.2	79747.6	46171.2	1.72721
L7QIX7	CRP5.2	7739.38	7791.59	4600	4445.68	7765.48	4522.84	1.71695
Q6DHB9;E7FBP6	sccpdha	21698.7	27386.8	13541	15207.4	24542.7	14374.2	1.70741
E9QHW4;Q566Z4;Q504D5	srd5a2a	1901.66	2349	1360.53	1135.43	2125.33	1247.98	1.70302
E7F064;X1WH25	apc2	955.653	1285.5	690.983	627.318	1120.58	659.151	1.70003
E7F1R1;Q32LQ9;Q5PR38	pcxa	636505	483005	313002	348765	559755	330884	1.6917
F1R6P4;X1WEE9	mipep	2617.52	3616.7	1895.65	1794.04	3117.11	1844.85	1.68963
Q0P499;A0A0G2KJV1;E7F1P2	ears2;CABZ01117079.1	3915.18	4022.74	2512.53	2269.21	3968.96	2390.87	1.66005
E7F1D1	art4	10443.5	10248.7	5864.32	6606.25	10346.1	6235.29	1.65928
E7FAU1	si:dkey-108k21.14	12400.1	17036.8	6649.49	11247.2	14718.4	8948.37	1.64482
Q498Q0;Q4QRG1	itih3b	15862.4	17885.5	9742.13	10779.7	16873.9	10260.9	1.64448
Q9DFT9;Q9DFT8;F1QQQ3;F1QPC0;X1WDV7;Q0P421	vtg3	152428	150391	83487.8	100694	151410	92090.8	1.64413
Q9DDE2;B5DDQ0;Q5PR42;F1QB42	nots	10556	11195.6	6634.86	6679.52	10875.8	6657.19	1.6337
F1R2S5;Q4QRF3;Q3T7B0;F1QHH9;A5PL84	vtg5	136636	140648	72311.8	97530.1	138642	84920.9	1.6326
F1QIU3;B3DI75	fam20a	1578.43	1642.47	861.91	1114.6	1610.45	988.256	1.62959
F1QV15;Q3T7A9;F1R2S0;A8E4Y8;Q8JH36	vtg6	82450.9	89912.9	44576.2	61891.2	86181.9	53233.7	1.61894
A2VD50	zgc:158828	2624.91	2552.79	1648.26	1556.32	2588.85	1602.29	1.61572
A9JSY9	si:dkey-239i20.2	17507.9	27223.2	12620.5	15185.3	22365.6	13902.9	1.6087
Q66ID6;F1QG97	sc5d	1635.78	2268.96	1286.77	1152.49	1952.37	1219.63	1.60079
Q90485	ba2	13732.5	7415.07	4620.46	8617.39	10573.8	6618.93	1.59751
F1R0E1	si:rp71-36a1.1	4246.62	4237.12	2256.74	3059.42	4241.87	2658.08	1.59584
Z4YIA7;A0A0B5JW24;Q6IQP3	calua	64588.3	71881.3	38378.6	47424.1	68234.8	42901.4	1.59051
F1Q8T3;Q6PBA9	LOC402879	6568.47	6500.53	4177.99	4068.65	6534.5	4123.32	1.58476
Q6TGT4;Q1LUX9	tbxas1	12049.5	12519.6	8285.19	7274.12	12284.6	7779.66	1.57906
E9QJ06;E7F5K9	cyp27a1.2	4150.86	5562.13	2886.58	3277.39	4856.49	3081.98	1.57577
Q503B8	rrbp1a	3967.67	4430.53	1919.08	3455.73	4199.1	2687.4	1.56251
Q1LXT9	chkb	1486.74	1531.47	933.98	1015.4	1509.1	974.692	1.54828
Q1LWN2;Q8JH37;A4VCF4;F1R8M4;Q504J4;A7E2Q6;Q90YN8	vtg1	486066	473791	268542	351458	479929	310000	1.54816
E7FB64;F1QSM0	cyp4t8	23804.2	26478.4	17373.5	15142.9	25141.3	16258.2	1.54638
Q8AV83;Q561Z7	try	4798.73	4806.53	3644.16	2589.36	4802.63	3116.76	1.5409
E7FBP8;F1QA48;Q0D293	c3a.6	5213.86	5352.37	4181.55	2678.25	5283.11	3429.9	1.54031
F1Q6P3	col6a1	43221	45365.9	30810.7	27103.5	44293.4	28957.1	1.52962
K4KG66;Q7ZTV9;E7F9U9;F1Q5B5;E7F5Z7;F1QPK0;E9QCQ8;Q8AXY4;F8W379;Q58EF1;F8W307;F1QAR9;H9GX67	alpl	6529.05	6460.93	3712.98	4805.55	6494.99	4259.27	1.52491
Q6TGZ5	hpd	1783.82	2392.92	1537.62	1208.98	2088.37	1373.3	1.5207
F1QKE8;F1Q4X1;F6NRG0	col6a3	12355.2	12509.8	9090.04	7266.7	12432.5	8178.37	1.52017
A2VCZ6;F1Q7L0;F1RBA0;Q1RM99;Q3T7B1;E9QFD8	vtg4	52370.6	54417.6	29700.3	40613.3	53394.1	35156.8	1.51874
Q6P5I9;Q5SPJ1;Q24JW6;X1WBV8	serpina1;serpina1l	18157.4	18024.3	13197.9	10669.8	18090.9	11933.9	1.51593
E7FBT1	LOC100334800	2755.72	2760.49	1843.93	1799.83	2758.11	1821.88	1.51388
B8JKU0	fdft1	1392.5	1009.77	740.184	849.612	1201.14	794.898	1.51106
Q6DBT2	dhrs13b	4555.45	4553.56	2888.56	3143.1	4554.51	3015.83	1.5102
Q803F5;E7F0X9;E9QF71	apmap	57581.8	59996.4	40112.9	37979.6	58789.1	39046.2	1.50563
A8WFU9;Q6ZM23	cox6c	29930.3	28780.7	17716.6	21279.8	29355.5	19498.2	1.50555
Q1MTC4;F1R876;A0A0G2KTK1;Q3T7B2;REV__R4GEY4;REV__A0A0H2UKS3;REV__R4GDN3;REV__F1QML8;REV__X1WEA4;REV__A0A0G2KTK1;REV__Q3T7B3;REV__A0A0H2UKW6;REV__F1R876;REV__A8WGJ1;REV__Q1MTC4	vtg2	275623	260248	166625	189633	267935	178129	1.50416
