# Supplementary material for: Capn3 depletion causes Chk1 and Wee1 accumulation and disrupts synchronization of cell cycle reentry during liver regeneration after partial hepatectomy
Source: Cell Regen. 2020 Jun 11;9:8. doi: 10.1186/s13619-020-00049-1 (PMC7306836; doi:10.1186/s13619-020-00049-1)
Supplement: Supplementary file 8 — Additional file 8: Table S8. 344 upregulated proteins in capn3∆14∆19 PH samples. [file 13619_2020_49_MOESM8_ESM.xlsx]

## Sheet: Supporting Table S8
Supporting Table S8. 344 upregulated proteins in capn3∆14∆19 PH samples.
Protein IDs	Gene names	PH_3b_1	PH_3b_2	PH_AB_1	PH_AB_3	Ave. PH 3b	Ave. PH AB	PH 3b/ PH AB
Q568H0;B8JM11;Q6DRJ5;Q6NY70	epcam	9371.89	9296.25	2254.36	1992.72	9334.07	2123.54	4.39552
E7F2E3	mfi2	6206.66	6580.08	1785.79	1424.35	6393.37	1605.07	3.98323
B8JK19;A9JTF9	sftpbb	1998.52	2971.18	595.805	707.815	2484.85	651.81	3.81222
Q1MTC7;Q801W0;Q4KM20	si:busm1-266f07.2	2569.3	2449.45	353.994	1020.9	2509.38	687.446	3.65029
Q502S6;Q90ZC9;I3IT60;Q90ZC8	grn2	2288.35	6261.42	805.665	1617.6	4274.89	1211.63	3.52821
Q5RHZ6;Q561S3	osgep	3402.46	5877.29	1786.23	1067.45	4639.87	1426.84	3.25186
B8JJ22;Q6DI31;F1QTY5	trmt61a	1595.04	2500.09	846.548	436.583	2047.57	641.566	3.19151
Q5U369;A8E5E5;B0JZI3	anxa3b	36681.5	62154.2	16351.1	16045.4	49417.8	16198.3	3.05081
Q502M3;Q08CS8	sptbn1	2619.48	2863.44	847.326	971.58	2741.46	909.453	3.0144
Q7ZYY1;F1QFU5;Q6IQF7	ppig	11177.9	13856.2	3791.29	4725.16	12517	4258.22	2.9395
Q4V8Z0;F1Q8W4	pex11g	5537.41	4442.94	1630.15	1895.62	4990.18	1762.88	2.83069
Q90XP7;B3DJ97;A8WGP7	ugdh	7619.13	10783.5	3679.49	2897.14	9201.34	3288.32	2.79819
Q5PRB9;F1QVB1;E7F4W3	ptgr1	2370.03	2854.87	943.912	987.451	2612.45	965.682	2.70529
F1QJE5;Q7ZTW5	ppm1g	2146.35	3648.75	1306.21	901.063	2897.55	1103.64	2.62546
E7FCN7	im:7152756	1217.24	1893.02	634.009	626.029	1555.13	630.019	2.46839
G1K2V5;A0A0H2UKF4;Q800G5;Q502R7;B2GT08;Q6DKF0	mxe	2866.95	2409	1063.79	1118.31	2637.97	1091.05	2.41783
Q503B8	rrbp1a	17495.2	5813.94	3857.07	5785.02	11654.6	4821.04	2.41744
Q7ZUY0	seta	24525.2	38212.5	15045.3	11399	31368.9	13222.1	2.37245
F1RBL0;Q7T3A0	pex26	3241.79	2570.7	1554	1022.99	2906.24	1288.5	2.25553
A4FUP1	hal	28262	47111.7	18947.8	14473.1	37686.8	16710.4	2.25529
Q24JW2;Q90YS5	lyz	7758.44	7173.83	3137.16	3511.11	7466.14	3324.14	2.24604
R4GEH4;E9QFX3;E9QFL6;Q6DH49;F1QZM2;E9QEI3	dnajc9	1226.22	1522.51	557.687	666.975	1374.36	612.331	2.24448
Q9I9E8;Q7ZU34	gabpa	1242.02	1775.3	789.355	558.503	1508.66	673.929	2.2386
H9GYP7	lcp1	4815.29	6820.27	2663.41	2546.77	5817.78	2605.09	2.23324
E9QE10;F1Q8B8;F1R8L5;A0A0G2KZJ3;F1R3S0;A0A0G2KSC1;Q5J2I5;Q32PL2;A0A0G2KXF2;E7F8T1;X1WE55;A0A0G2KI00;A0A0G2L4A2;F1RAH5;F1R5Q1;F1R5U2;F1R2F0;F1RBC6;E7F6V8;Q5EAQ6;H0WET3;A0A0G2L0G3;A0A0G2LA56;Q5BJ00;K7DYF2;A9JRN8;X1WG44;F1QJY5;A0A0G2KTV8;H0WEV6;E7FEW0;E7F276;R4GDS0;F1R802;F1QC66;F1R2T0;E7F1C1;F1QML7;H0WER0;F1Q8L5;F1QH00;H9GYU9;H9GYA4;F1QBN8	zgc:174234	1862.35	2802.81	907.652	1189.29	2332.58	1048.47	2.22474
F1QK14;F1R3Q4;A4FVL8	trmt1l	1178.55	1830.88	760.818	603.503	1504.72	682.16	2.20581
F1R314	zgc:110425	34901.5	42535	16951.7	18292.8	38718.3	17622.2	2.19713
F1Q7W2;Q800D7	seph	15809.5	18319.9	7290.08	8251.23	17064.7	7770.65	2.19605
Q08BD1	hmga1b	8807.92	8155.65	3787.4	3976.07	8481.79	3881.73	2.18505
R4GDT8;R4GEZ2	si:ch211-132g1.3	1963.15	2203.92	1143.65	810.505	2083.53	977.078	2.13241
A0A0G2L0J2;F1QJ10	LOC100332843	11943.5	13215.6	6247.53	5570.71	12579.6	5909.12	2.12884
Q6DGJ6	prdx2	29763.7	37026.2	17190.4	14469.9	33394.9	15830.2	2.10958
B1H1J6;F8W3R8	dpys	16822.9	23322.3	11148.1	8185.62	20072.6	9666.87	2.07643
Q7ZZV6;B3DKQ1;Q8JFT9;Q567M0;A4QN38;Q08CS0;A7MD95	slc4a1a	2999.88	3709.18	1649.8	1588.01	3354.53	1618.91	2.0721
E9QES5;A0A0H2UJM0;E7F912;F1QE18;B2GSQ9;Q7T3D1	ero1l	7168.81	4543.72	2272.61	3399.8	5856.26	2836.21	2.06482
R4GDZ7;R4GE63;R4GE89	si:dkey-25o16.2	13922.4	19750.9	8820.67	7871.45	16836.7	8346.06	2.01732
A1L1X7	si:dkey-16i5.10	3555.68	2295.21	672.084	2247.05	2925.45	1459.57	2.00432
Q7ZTI0	ssb	23343.1	38010.7	16737.8	13953.9	30676.9	15345.9	1.99904
Q1LXT9	chkb	1801.67	1997.93	880.108	1022.07	1899.8	951.088	1.9975
E7F3T8	abcc12	1570.18	3342.4	1297.03	1178.55	2456.29	1237.79	1.98441
F1QS79;Q7ZUK7;F1QVC5;F1QKA2;Q5XJK7	waca;wacb	3397.52	4130.73	1757.17	2074.76	3764.13	1915.96	1.96461
E9QFU6;E7F8J2;X1WCD4	si:dkey-108k21.10;si:dkey-108k21.21	7090.98	6668.75	3436.79	3578.3	6879.87	3507.55	1.96145
Q6VN46;H0WE38	mb	13618.5	15205.9	6355.11	8369.18	14412.2	7362.14	1.95761
F1QUD0;A1L241;Q6NV32	ptmaa	2363.39	2271.2	1371.34	1007.5	2317.3	1189.42	1.94825
Q6PEG8;F8W2E1;E7F1X7;F8W467	srrm1	7466.81	8260.76	3786.75	4319.81	7863.79	4053.28	1.9401
Q6DH38;E7FE06;R4GEY3;E7FAK0;F1R9N6;Q5BJK0	zgc:110216;si:ch211-113a14.24;si:ch211-113a14.12	4135.26	4181.27	1934.1	2440.19	4158.27	2187.15	1.90123
E7FH60	LOC567594	2801.69	3890.95	1962.72	1564.1	3346.32	1763.41	1.89764
Z4YHV8;A0MTA1;F1QTR9;H0WED1;H0WEZ7;H0WFG1;H0WFB7;H0WEW8	apex1	15417.3	21495.5	10448.6	9048.76	18456.4	9748.69	1.89322
Q6DBQ4;A7E2N9	tm4sf4	656.669	766.6	363.067	388.792	711.635	375.93	1.893
A4QP17;E7FDT1;I3IS56;A0JMH8	gpatch8	1043.73	1369.98	632.767	657.855	1206.86	645.311	1.8702
A2VD50	zgc:158828	2983.19	3556.15	1956.78	1542.83	3269.67	1749.8	1.86859
D6MUD5;F6NPA4;A2RUX5;F1QSJ2;D6MUD2;D6MUD3	col5a1;col11a1a;col11a1b	2615.08	3230.83	1493.29	1639.82	2922.95	1566.56	1.86585
Z4YIW2;Z4YI04;Q2YDS1;Q2YDS1-2	ddb2	2912.28	4294.56	1837.1	2027.05	3603.42	1932.08	1.86505
A2BG55	si:ch211-217k17.7	10933.7	14041.8	6341.61	7062.35	12487.8	6701.98	1.8633
Q6PBV6	nhp2	74600.8	80899.8	42032.5	41584.7	77750.3	41808.6	1.85967
E7F147;E9QIG8	ponzr1	4856.76	5770.56	2871.12	2850.7	5313.66	2860.91	1.85733
E7F3D5	wrap53	993.289	1549.74	636.267	742.01	1271.52	689.138	1.84508
A8WFU9;Q6ZM23	cox6c	16311.3	15201.9	8241.14	8843.19	15756.6	8542.16	1.84456
Q66I02	utp3	16874.1	19630.3	9640.24	10161	18252.2	9900.6	1.84354
E7F1Z0;F1QN43;F1QFE9;E7F393	uo:ion006	3564.93	4463.22	2101.95	2305.39	4014.07	2203.67	1.82154
F1R683;Q6DBU5;B7TWQ6	gmppb	1113.39	1552.47	761.747	702.349	1332.93	732.048	1.82082
Q6P1J5;Q1LVG7	atp5d	11669.3	9123.14	5667.92	5781.59	10396.2	5724.75	1.81601
E7F2T3	FP325123.1	18154	17921.5	9797.3	10075.3	18037.8	9936.32	1.81534
Q8AWX9;Q1LWX7;A8CYR1;A8CYQ7;Q7ZVG9	brd2a	5455.91	6214.91	3347.14	3092.5	5835.41	3219.82	1.81234
Q6DRF3	psmb1	9897.88	12510.5	6532.14	5867.69	11204.2	6199.92	1.80715
K4KG66;Q7ZTV9;E7F9U9;F1Q5B5;E7F5Z7;F1QPK0;E9QCQ8;Q8AXY4;F8W379;Q58EF1;F8W307;F1QAR9;H9GX67	alpl	9220.19	11396.9	5557.42	5896.23	10308.5	5726.83	1.80004
E9QBB0;B8A4H3;F1QQ26	knop1	6447.76	8291.73	3618.79	4576.45	7369.75	4097.62	1.79854
Q66I37	nucks1a	3552.81	5303.41	2658.01	2267.27	4428.11	2462.64	1.79812
Q6P038;Q5TZH5	hmga2	7652.71	9553.48	4253.26	5418.22	8603.09	4835.74	1.77906
O57332;F1RCM3;B2GRB2;Q568V4;E9QHJ5	psmb6	5457.52	7079.31	3689.22	3363.36	6268.42	3526.29	1.77762
Q6P9P3;F1RCA1;E9QEY2;E9QFW7;E7EYF3	uba1	4191.9	5416.19	2984.75	2421.97	4804.04	2703.36	1.77706
Q9PUC5;Q7ZU20;U3JAR1	psme3	6193.11	8453.53	4613.06	3678.04	7323.32	4145.55	1.76655
E9QG44	si:dkey-108k21.21	108467	96189.4	54621.6	61431.9	102328	58026.7	1.76346
Q800Q3;Q6P0C9	foxa1	3915.35	4777.24	2256.74	2685.99	4346.3	2471.36	1.75866
Q5RG09;Q0H0S0;Q5RG14;Q5RG16;Q5RG15;Q5RG08;A8E592;A7E2J4;X1WFN2;A8KB82;B0BLV4	si:dkey-241l7.2;si:dkey-241l7.6;si:dkey-241l7.4;si:dkey-241l7.5;si:dkey-241l7.3;zgc:171670	7754.76	8619.37	4600.31	4711.25	8187.07	4655.78	1.75847
Q2TJF5;F1QYU0;B3DK46;Q5SNU9	lama4	1766.13	1867	995.068	1078.19	1816.56	1036.63	1.75238
F1QD88;Q7ZU00;Q6IQX4;F1QWY8;Q90460;F1Q742;A4JYG4;Q7ZZ85	alcama	10877.2	13346.8	6077.08	7758.26	12112	6917.67	1.75088
E9QIC6;E9QJJ5;A8WGS1;Q6NZ09;Q7ZVC8;E9QHX7	adrm1;adrm1b	8869.77	11702.5	6175.48	5577.34	10286.1	5876.41	1.75041
Q8AW07;A7YYF2;Q6IQG7	psmd12	3745.07	4937.43	2618.58	2344.25	4341.25	2481.42	1.74951
Q3B732	hmgn2	53753	59000.8	28890.5	35571.4	56376.9	32230.9	1.74916
B8JLL1;F1QQ95	umps	5137.89	8598.49	4186.19	3704.68	6868.19	3945.43	1.74079
F1QHK3;A0JMK0;Q75U66;F1QMU1;E7FBL9	postnb	1082.15	1403.17	580.37	847.933	1242.66	714.151	1.74005
A8WGM4;F1R2D4;E9QER2;Q6DHU2;E9QI70	rbm34	48950.7	54887.5	29167.3	30531	51919.1	29849.2	1.73938
A0A0J9YJN1;Q6NZW1;A5PN48;A5PN47;A7YYF8;Q7SXM5;A7MBR7;Q7SXP6;F8W2E9;A8CYR7	brd3b	4567.46	4974.15	2965.52	2523.07	4770.81	2744.3	1.73844
Q5TZ63;F1QC17;A9JSV2	emilin1a	14078	14791.3	8430.6	8188.78	14434.7	8309.69	1.73709
F1Q749;Q7ZUT3;Q498Z9;E7F423	dkc1	202096	238196	130578	122889	220146	126734	1.73708
A4FUN4;F1QR16;E7F9Z3	anpepb	9336.88	8480.77	5219.13	5062.79	8908.83	5140.96	1.73291
F1QIR2;A4IFY5;Q08BK4;F1RBD5	zgc:161969	6536.44	8003.13	4002.46	4396.9	7269.79	4199.68	1.73103
F1QZ60;E7FG57;A8KC26;Q06IS3;E7F415;Q7T335;F1R2S8	xrcc6	23517.2	30205	16535.9	14521.5	26861.1	15528.7	1.72977
F1QVI7;Q6PEH0;F1QJQ7	dus3l	2609.43	3946.33	1951.81	1838.86	3277.88	1895.34	1.72945
X1WGK9;Q0P452	zgc:153405	41297.9	38158	21553.1	24512.5	39727.9	23032.8	1.72484
Q502B4;F1R1J8;F1RAR3	ddx47	8723.55	9962.32	5336.21	5511.73	9342.94	5423.97	1.72253
Q6DGP6	sub1b	23313.5	29026.8	15239.7	15169.2	26170.1	15204.4	1.72122
B2GTE8;Q6P2U9	cops3	843.506	1141.1	570.67	582.725	992.302	576.698	1.72066
Q6NZ15;Q90412;B3DLK0;Q2LDA1;B3DKQ3	col1a1b	26518.8	39720.6	24530	14022.3	33119.7	19276.2	1.71817
A2BIP1;F1Q4P9	atp2a3	11549.5	14926.5	7151.28	8280.5	13238	7715.89	1.71568
E7F6Y5;E7EZR9	si:ch211-173n18.4;si:ch211-173n18.3	5061.23	4362.44	3013.91	2483.58	4711.84	2748.75	1.71418
B0S7W4;Q7ZVB2;B0S7W5;B0S7W3	aldh9a1a.1;aldh9a1a;aldh9a1a.2	5743.32	6195.34	3651.19	3315.02	5969.33	3483.11	1.71379
Q804G2;Q98SH7;Q6PHG3;F1REH8;A8E7L1;Q4VBH6;A8E7L0	anxa13	11098	10950	5996.93	6870.16	11024	6433.55	1.71352
F1R3D3;Q5MJ86;Q5MJ85	gapdhs;gapdh-2	5142.11	5025.7	3364.96	2586.37	5083.9	2975.66	1.70849
Q7T337;F8W455;Q6PFT1	fbp1b	32723.1	31276.3	20579.9	16939.5	31999.7	18759.7	1.70577
Q7ZTI1;A5PMI3	nsun2	2900.97	4041.06	2243.99	1842.65	3471.01	2043.32	1.69871
Q6DC16;F1QA05	surf2	2628.28	3640.18	1899.32	1801.05	3134.23	1850.18	1.69401
B0UYQ8;B0UYQ7;Q0V942;Q3B7E9;F1QVM6;Q5EB16	si:dkey-67c22.2	13628.3	15153.5	8563.88	8455.43	14390.9	8509.66	1.69113
B0S636;F1R0R3	si:dkeyp-67a8.2	4054.21	3964.69	2438.85	2306.97	4009.45	2372.91	1.68968
Q504B1	sub1a	27599.5	37213.8	18109.6	20314.8	32406.7	19212.2	1.68678
Q7T3F0;Q1LXM2;Q1LXM1;F1R412;Q5U3J6;F1QKG7	tpm4a	21679.8	22274.2	12117	13945.5	21977	13031.2	1.68649
F1R485;Q7ZU90;X1WGZ9	chd1l	2231.98	3360.05	1530.88	1791.05	2796.02	1660.96	1.68337
Q7T348;F1Q911;F1R5P8	zgc:64106	25196.7	21304.8	11702.2	15945.3	23250.7	13823.8	1.68194
F1QQA2	polr3b	1390.84	2098.5	1158.02	918.219	1744.67	1038.12	1.68061
Q9PUS1;Q7T002;Q561Y7;F1Q5N4;E9QJ03;Q9PUS5;Q801W1;Q1LWY1	psmb7	8173.85	11091.2	6154.85	5311.75	9632.54	5733.3	1.6801
F1QBP9	nthl1	700.069	756.836	455.344	413.751	728.452	434.547	1.67635
Q6IQL5;F1QUQ7	psmc3	8497.98	10916.7	6156.25	5436.75	9707.34	5796.5	1.67469
Q4U0S2;B3DFS9;E9QEW5	myh11a	37186.8	57796.4	28025.3	28909.3	47491.6	28467.3	1.66829
Q7ZV38;H9GZB6	hmgxb4b	1138.07	1063.43	708.193	612.118	1100.75	660.156	1.66741
A9JTF6;F6PCB5	znf576.2	18680	20311.2	11286.4	12149.9	19495.6	11718.1	1.66371
Q7ZVC6;Q6NX86;X1WHQ3	hmgb1a	55408.2	61240.3	34417.6	36053.7	58324.2	35235.6	1.65526
F1RAE2;E7EXU2;Q7ZVE0	gar1	66198.3	82069	44920.8	44770.4	74133.6	44845.6	1.65309
A1A5Y7;E9QI01	zgc:158409	42163.2	54715.7	29761.1	28852.4	48439.4	29306.8	1.65284
Q7ZWE5;F1QZA5	psmd6	5490.2	7619.8	4236.2	3702.99	6555	3969.6	1.6513
Q1RLT0	mat2al	2072.21	2713.14	1538.12	1361.58	2392.67	1449.85	1.65029
Q6AZC1	psmc5	11999.2	15415.7	8825.93	7786.59	13707.5	8306.26	1.65026
Q6IQ72;A8KC30;Q7ZWD1;F8W3U0	psmc1b;psmc1a	11927.4	15115.1	8582.57	7805.96	13521.2	8194.27	1.65009
A3KQE0;F1QH84	si:dkey-29p10.4	9716.57	13689.8	7180.12	7038.66	11703.2	7109.39	1.64616
X1WB81;F1QQ85	hhla2b.2	3574.8	4784.2	2233.3	2845.54	4179.5	2539.42	1.64585
Q6IVM1;Q4VBT8;F1QRI3	rbp2b	7042.96	7473.23	4116.74	4703.88	7258.1	4410.31	1.64571
Q4V918;A7MCA2	psma3	8505.97	11203.2	6321.08	5657.17	9854.58	5989.13	1.64541
Q5BJJ3;A2AWE1;A7MCD6	prdx1	2954.2	3628.78	2054.86	1955.23	3291.49	2005.04	1.6416
Q6PE29;Q8UVX4;A0A0G2L833;E7FFL6	lyar	15426.2	17134.6	10483.1	9374.59	16280.4	9928.83	1.63971
Q6P0C5	rpf2	12819.6	16487	9233.9	8646.15	14653.3	8940.02	1.63907
Q6DI34;Q5RJ97;F1QMY2;Q4GXW4	lbr	46244.6	47264	29319.3	27850.9	46754.3	28585.1	1.63562
E7FC33	stag1b	40360.8	39477.5	25234.2	23584.7	39919.1	24409.5	1.6354
Q6NX08;B2GTD1	wdr12	14210.9	18736.5	10661.6	9500.86	16473.7	10081.2	1.63409
A0JMC1;Q5CZR0;G1K2G6;Q3ZB91	gpatch1	8868.06	10087.4	5521.67	6078.95	9477.74	5800.31	1.63401
Q561W8;F1R7J3;A7MCC2	exosc7	1438.59	1915.42	1028.36	1025.81	1677	1027.08	1.63278
E7F270	si:ch73-152o7.1	6446.24	7316.67	4275.52	4161	6881.45	4218.26	1.63135
A7E282;F1QR11	si:ch211-195b21.5	2234.59	2858.7	1556.16	1566.94	2546.64	1561.55	1.63084
Q6DGY8;F1R2U4;Q7SXN6;Q90ZS4	psma6b;psma6a	9631.29	12383.4	7097.27	6445.54	11007.4	6771.41	1.62557
E7FFJ7	LOC100333757	15411.9	17247.6	9835.21	10273.6	16329.7	10054.4	1.62413
Q6DGV0;F1QTI1	clic2	924.532	1086.42	616.716	621.743	1005.48	619.23	1.62376
F1QXQ1;Q6NYA0;B2GSG5	srsf1b	10030.7	11518.9	6304.99	6976.1	10774.8	6640.55	1.62258
Q6DBT2	dhrs13b	8968.32	8983.94	4806.19	6259.98	8976.13	5533.08	1.62227
Q568L9;B8JLK4	alad	969.413	1594.73	829.72	750.877	1282.07	790.299	1.62226
Q6DGX8	psma1	13176.8	17040.8	9992.26	8767.05	15108.8	9379.65	1.61081
Q6DRC1;H9GXB1	snrpf	603.594	725.453	370.142	455.181	664.524	412.662	1.61034
Q803N8;E9QCX6;E9QIC9;Q6NUV5;F1QHC4;F1Q5F3;Q9PU57	lmnb1	114584	125776	73164.6	76268.1	120180	74716.4	1.60848
Q6NWK3;Q90Z38	ranbp1	2051.74	2530.15	1519.76	1329.99	2290.95	1424.87	1.60783
Q66IB6;A7YYD4	hmgb2b	9068.5	8938.64	4861.6	6339.7	9003.57	5600.65	1.60759
A7MBY1;Q3B748;A8KBJ4	llph	12851	17297.1	10231.4	8534.73	15074	9383.06	1.60651
A0AUP8;Q6DHA4;F1RDM4	zgc:152816;zgc:92551	25023.4	28818	15805.7	17728.3	26920.7	16767	1.60558
Q9PUS4;Q6IQD0;B0R028;A8E5G8;O57331;Q561X8	psmb5	8022.34	10238.8	6027.29	5354.71	9130.58	5691	1.60439
E7FE01	dis3	18248.3	22125.9	13159.3	12031.9	20187.1	12595.6	1.60271
X1WC11;Q802W6;Q6P3J2	arhgdia	1538.22	1469.55	959.153	919.756	1503.89	939.455	1.60081
B0R1D0;A8E565;Q7SXX0	psmc4	2609.87	3324.84	1864.32	1844.23	2967.36	1854.28	1.60028
Q803H6;Q6P3J9;B8JIM5	adka	1897.72	1857.21	1286.55	1061.13	1877.46	1173.84	1.59942
F1QV17;E7F0U4;F1QYU5	ank1b;si:ch211-173b16.3	9725.54	10671.6	6863.42	5896.02	10198.6	6379.72	1.59859
Q6DH80;A3KP47	lygl1	5178.01	4093.51	2680.04	3123.14	4635.76	2901.59	1.59766
Q7ZVR4;F1QM86;I3ISC8;Q6IQ71	cbx1a	6166.99	7761.33	4051.93	4679.77	6964.16	4365.85	1.59515
Q7ZV29;Q6P003;F1QXV8;E9QF19	pgk1	8713.67	11513.9	7052.01	5640.22	10113.8	6346.11	1.5937
Q9PTH5	psme1	3108.94	3940.79	2432.47	1991.25	3524.86	2211.86	1.59362
Q6PHK7;A0A0G2KH95;E7FB18;F1R334	psmd2	9486.78	12664.9	7204.53	6698.08	11075.8	6951.3	1.59334
F6P3G4	psmd11a	1118.59	1653.95	912.005	829.282	1386.27	870.644	1.59224
F8W3L6;F1R889;Q7ZW21;F1Q9D7;A1L219;A4VCF3;B6ICZ7;Q1ECX7;Q561Q7;Q56A44;A5PL54;Q7T321	myh9a	44109.2	58567.1	31225.7	33265	51338.1	32245.4	1.59211
A6NA21;A3KP36	ptrfb	38613.1	38765.3	23700.4	24970.6	38689.2	24335.5	1.58983
Q6P0E0;A0A0G2KE76;E7FCY4;F1QBR4	hnf4b	1778.96	2706.28	1415.85	1410.03	2242.62	1412.94	1.5872
F1QSC5;B1WB89;Q6U1J5;Q6P4U1;F1QJC9;Q90YJ1;Q58P24	col1a1a	27369.8	39181.9	25343.3	16598.3	33275.8	20970.8	1.58677
F1Q688;Q6NYD9;Q7SZN3	sdpra	3218.63	3429.85	2071.28	2120.78	3324.24	2096.03	1.58597
Q6P0I2	psma8	6107.84	7955.82	4773.03	4100.44	7031.83	4436.74	1.58491
Q6Q6F6;F1QQS8	esrra	704.925	764.623	443.484	483.826	734.774	463.655	1.58474
Q6P7Y3	prpf38b	6413.29	6868.99	4085.84	4298.01	6641.14	4191.93	1.58427
F1QVR7;Q6NV26;E9QEZ8	sdad1	16276.3	21044.6	11694.7	11883.4	18660.4	11789.1	1.58286
Q6IQM3	rpp40	1469.83	2239.33	1173.25	1170.97	1854.58	1172.11	1.58226
E7FFT5	si:dkeyp-86f7.3	37152.7	42153.7	25013.9	25137	39653.2	25075.4	1.58136
Q66HZ1;A5WWJ6;Q8AWF1;I3IS06;Q6EWH2-2;F8W2A7	yrk	2186.12	2222.48	1465.97	1323.99	2204.3	1394.98	1.58017
E7F071	FP085405.1	37361.9	52152.4	29504	27174.8	44757.2	28339.4	1.57933
E7F255	si:ch73-23d15.1	4172.24	5071.9	2907.41	2950.54	4622.07	2928.97	1.57805
A7MCQ3;B8JHR3;Q6IQG2;F8W4C3;Q568N8;F1QSY2	gtf2f2a	6487.97	7948.65	4772.27	4378.15	7218.31	4575.21	1.5777
Q6NYV1	psmd3	13282.7	16172.3	10000.5	8674.58	14727.5	9337.53	1.57724
E7F6J9;Q1RLS9;F1QW40	zgc:136872	1096.15	979.406	667.288	649.377	1037.78	658.333	1.57638
Q6P6Y0;Q6NVC4;F1QQ15;A0A0G2KWP7	taldo1	9232.76	11464.5	7411.48	5720.88	10348.6	6566.18	1.57605
Q90YJ0;Q6IQX2;E9QCG6	col1a2	8150.25	12985.7	8414.72	4996.12	10567.9	6705.42	1.57603
Q6DRD2;Q1LUG7	psmc6	9705.8	12148.4	6870.44	7005.17	10927.1	6937.81	1.57501
F1Q8U7;Q7ZVU9	rrp1	7548.49	9529.67	5157.99	5687.18	8539.08	5422.59	1.57472
X1WDE9;Q561X4;Q5CZV3;F6P9N2;X1WBC0	nfyba;nfybb	2711.12	3571.89	1939.28	2052.22	3141.51	1995.75	1.5741
Q0P473;Q5PR48;A9C3N6;A3KNH5;A8WGJ3	zgc:162025;zgc:103536	6803.39	7960.76	4765.25	4616.26	7382.08	4690.76	1.57375
Q803T5	ahcy	25819.6	31889.6	21033.6	15668.4	28854.6	18351	1.57238
Q7ZTW9;Q6NXD4;A3KQK2	asns	1888.83	2367.54	1503.66	1206.56	2128.18	1355.11	1.57048
A0PJS3;F1REQ1;A8E5A4	fam98b	2117.99	2639.2	1544.28	1485.85	2378.59	1515.06	1.56996
Q6ZM19;B0R0S5;B0R0S6	eif6	6656.36	9349.61	5425.54	4772.76	8002.99	5099.15	1.56948
E7F6Z6	oplah	816.865	1103.67	697.316	528.963	960.27	613.14	1.56615
B0R0V3;Q90X38;E7EY19	gpkow	15628.2	16994.4	9946.79	10890.4	16311.3	10418.6	1.5656
Q6IQH4;K7XMM6	psmd8	4843.11	6208.26	3784.27	3278.9	5525.69	3531.58	1.56465
Q0R4G9	hspa12b	828.48	796.187	463.531	575.069	812.333	519.3	1.56429
Q6DGI3	nop16	3939.14	4889.11	2787.19	2858.6	4414.12	2822.9	1.56369
Q568N9;B7ZD39	ppa1b	1909.74	2230.45	1354.49	1294.82	2070.1	1324.66	1.56274
F6P9F0;A5WW31;A5PL60;A1A5Z8	s100u	25342.1	28579.9	15388.7	19118.4	26961	17253.6	1.56263
Q90XD4;Q6NXA6	adh5	9926.61	12001.1	7853.15	6184.68	10963.9	7018.92	1.56204
Q7ZU69;A8WGP1;Q6TGV4;C5IG48	psmd13	17772.6	21813.2	12733.8	12627	19792.9	12680.4	1.56091
E9QCB2	si:ch211-191j22.3	2233.96	2572.11	1489.08	1590.32	2403.04	1539.7	1.56072
R4GE16;A2VCZ5	med13b;zgc:153454	10067.5	14254.7	8320.85	7278.14	12161.1	7799.5	1.55922
E7FCV8;A3KNX1	col6a2	18417	25753.4	14529	13809.6	22085.2	14169.3	1.55867
F1QKE8;F1Q4X1;F6NRG0	col6a3	24026	31146.4	16629.1	18817.8	27586.2	17723.5	1.55648
F1QGN5;Q6DRP2;Q567V7;Q32PN9	gnl3	28019.6	39827.5	22576	21087.8	33923.6	21831.9	1.55385
Q1ECZ7;Q5RHQ7;Q498X5;Q6PYX3	hnrnpub	37540.5	39990.9	26652.4	23297.2	38765.7	24974.8	1.55219
Q803J5;F1QHH2;Q6DI10;F1Q9M3	prkrira	10076.5	12003.1	6923.69	7312.37	11039.8	7118.03	1.55097
X1WCZ7;Q6NWD5;Q7SX91;A8KBQ7	rrs1	11165.3	15142.4	8835.65	8140.44	13153.8	8488.04	1.54969
Q568H8	polr2h	8434.25	9944.57	6016.27	5863.27	9189.41	5939.77	1.5471
Q568K8;A8E7K4;Q503Y3;F1QEN6	pcyt1aa	12116.8	16314.5	10092.6	8294.93	14215.6	9193.77	1.54623
Q6NYJ1;F1QU06;Q7SYA6	lasp1	15488.2	16933.9	9871.18	11103.1	16211	10487.1	1.5458
Q32LR6;F1REU2	gltscr2	968.695	1183.47	688.016	705.424	1076.08	696.72	1.54449
A3KDM3	ctr9	10764.1	11134.6	6984.4	7200.63	10949.3	7092.51	1.54379
F1QHE5;A3KNN5	psmd14	8320.61	11317.2	6771.18	5950.68	9818.89	6360.93	1.54363
Q7ZUI5;A8E5L8;F1R2F7;E9QH32	nme4	67009.8	77736.4	44455.3	49346.2	72373.1	46900.8	1.54311
B0V1K6;F1QSK3	prpf4ba	3309.2	4043.38	2174.43	2591.63	3676.29	2383.03	1.54269
E9QIF2;Q6TGV6;E9QFZ7	psma5	1101.36	1347.59	873.357	714.102	1224.48	793.73	1.54269
B8A4H5	exosc1	9530.76	11825.6	6727.65	7119.33	10678.2	6923.49	1.54231
P79741	pes	37697.6	47960.1	29246.9	26401.8	42828.8	27824.4	1.53926
E7F4C0;Q4KMK3;Q6PFP7	usp36	8140.82	10166.2	5869.05	6030.19	9153.51	5949.62	1.5385
B8JIY2;F1R7C7;I6NSQ7;I6NLH2;F1R6Q8;Q7ZUM1;Q7SXP7	nolc1	92185.8	103183	64073.9	63035.8	97684.4	63554.8	1.53701
F8W349;E7FFE0;F8W5V5	nelfa	2183.15	2531.46	1455.27	1613.6	2357.31	1534.43	1.53627
Q502A2	rpp14	8996.69	11350.5	7037.22	6218.91	10173.6	6628.06	1.53492
A0JPE6;F6NXG0;E7F3J3	arid2	3067.11	3741.96	2334.29	2104.56	3404.54	2219.43	1.53397
Q568M1;B8JIZ4	utp23	14570.8	17109.4	10394.1	10276.3	15840.1	10335.2	1.53264
Q66I80	fabp11a	2040.25	2052	1200.57	1470.58	2046.13	1335.58	1.53202
Q804G6;Q803A1;Q6P0V8;O57570;A9JTC0	anxa5b;anx	4894.73	4805.89	3027.09	3305.55	4850.31	3166.32	1.53185
A3KNL3	pcyt1ba	1807.95	2076.92	1322.95	1213.62	1942.44	1268.29	1.53154
F1RBZ0;A4IG66	tmem201	8491.07	9856	5857.92	6122.97	9173.53	5990.44	1.53136
Q6P2A9	fubp1	57078.7	63869.1	40789.3	38432.7	60473.9	39611	1.52669
F1QA55;Q7ZUS1	vrk1	18821.9	19507.2	12435.6	12687	19164.5	12561.3	1.52568
F1QAF7;A5PLJ8;F1R459	parp2	10941.8	11169.9	7065.3	7443.8	11055.8	7254.55	1.52399
Q8JGR6	ncbp2	4252.22	4776.54	2958.83	2967.49	4514.38	2963.16	1.5235
A3KPI6	si:ch211-288g17.3	116105	127284	77969.9	81908.8	121695	79939.3	1.52234
Q5TYQ8;U3JAV3	zc3h14	26313.3	30428	18695.1	18580.3	28370.6	18637.7	1.52222
A5PLC8	ptmab	8121.52	8578.82	5812.34	5166.31	8350.17	5489.32	1.52117
F1QLP6;Q6IQN3;A3KNV3;Q08CQ6;Q503X8	srrm2	9274.05	9081.08	6077.19	5989.75	9177.56	6033.47	1.52111
F1QZ83;Q8JFU0;F1QL42;Q6DC55;Q1RM64;A1L1X4;Q5EAP9;Q0V971;Q3B7H4	ubtf	51228.1	61642.8	36817.6	37391.2	56435.4	37104.4	1.52099
Q1LVF0;Q6NUU4	lamc1	7302.46	7348.45	4570.18	5088.48	7325.45	4829.33	1.51687
F1RCE1;Q503D6	fam58a	2012.43	2523.19	1334.3	1655.83	2267.81	1495.06	1.51687
A8KC04;F1Q9A5;Q7SZQ9;Q7ZVQ6;H0WEP6	gnl2	25393.2	33914.2	20625.3	18476	29653.7	19550.6	1.51677
B0S5I5;Q6DH44;A5PMP4	DKEY-75L1.2-001;wdr83	1717.84	2112.53	1303.4	1223.41	1915.18	1263.41	1.51588
E7F714	ftsj3	58124.4	74040.3	43861.2	43518.2	66082.3	43689.7	1.51254
B2GQ09;F1Q585;Q7SXG4-2;Q7SXG4	uba2	1949.87	2704.76	1783.96	1294.18	2327.31	1539.07	1.51216
Q803U8;F1RE68;F8W5Q7;F8W5K4	srsf11	7870.91	7575.82	4658.86	5566.08	7723.37	5112.47	1.51069
E7FGZ9	zc3h4	2430.53	2840.04	1766.46	1724.6	2635.29	1745.53	1.50974
Q6TNR8;Q502S9;Q803T9;F1Q883	pgd	9521.79	9690.36	6843.11	5883.07	9606.08	6363.09	1.50966
Q6TLD0;F1R6E5;Q6PHE9;Q32PS7;Q1L8N2;A7YYB1	rad23b	9365.6	11573.4	7001.57	6872.05	10469.5	6936.81	1.50927
F1QY43;Q7ZVP5;F1QK93	psmd1	4503.28	5931.76	3616.31	3299.23	5217.52	3457.77	1.50893
Q08CT0;F1R4W7;A9UL18;Q503P6	zmynd11	1022.55	1473.68	809.1	845.974	1248.12	827.537	1.50823
B8A5V6;Q567X7;B8A5V5	pdlim1	5017.43	5461.58	3295.94	3666.98	5239.5	3481.46	1.50497
B8A5D3	nars	2201.11	1763.7	1293.9	1341.05	1982.4	1317.47	1.5047
Q6NY60;F1QK60;A9JRS6;Q9PV92;A8KBU6;A2RV44	krt4	62178.8	58098	39495.3	40486.3	60138.4	39990.8	1.50381
Q6NWB3;Q8JGT1	sf3b4	5182.32	5788.52	3737.28	3561.35	5485.42	3649.32	1.50314
E7FEU7;F1QMS8	arid1aa	4798.14	5358.38	3477.4	3282.48	5078.26	3379.94	1.50247
F1QJJ2;F8W2Z4	nos1apa	1058.99	1331.25	764.814	826.786	1195.12	795.8	1.50179
Q7ZTU8;Q6P0F8;F1R0E4	nup50	4372.32	5017.02	3499.11	2755.08	4694.67	3127.09	1.50129
A3KNN1;A2BGN0	mmab	4334.71	5311.38	3372.74	3052.69	4823.04	3212.71	1.50124
F1QJG7;A5D8S8	hexim1;hexim	4270.89	6192.92	3675.17	3302.07	5231.91	3488.62	1.49971
E7F1B1	si:ch211-145b13.6	632.479	744.156	479.29	439.121	688.317	459.206	1.49893
E7FCX4;Q32LR8;F8W570;F1Q594	tsr1	25659.8	32489.9	20353.1	18486.5	29074.8	19419.8	1.49717
Q6TGZ5	hpd	2086.21	1937.61	1464.56	1223.41	2011.91	1343.99	1.49697
B5DDL4;Q567Z7	bud31	8682.08	9509.39	6084.21	6076.74	9095.74	6080.47	1.49589
Q08C68;F1R661	ccdc137	4518.09	5646.99	3347.89	3449.61	5082.54	3398.75	1.49541
Q7ZUE4	prpf40a	35055.9	38288.2	25016	24080.7	36672	24548.4	1.49387
B3DKQ7;Q6TNQ8;F1QP64;E9QHL8;E9QF75	sf1	12088.9	14471.5	8998.64	8785.05	13280.2	8891.85	1.49353
Q7T351	atf1	6472.89	8319.47	4718.05	5193.06	7396.18	4955.55	1.4925
Q803B5;F1QRP8;E9QIJ1;E9QEG2	dnpep	4563.42	6195.75	3893.58	3320.92	5379.58	3607.25	1.49133
Q9I9E5	snrpb	20275.1	20686.5	13351.6	14134	20480.8	13742.8	1.49029
Q7SXL3;B2GNU4;E7EYP5;Q1JPY4	tbp;tbpl2	5059.17	5875.37	3502.78	3836.21	5467.27	3669.5	1.48992
E9QBB1;E9QFJ9;Q8JHG4	taf7	4842.75	5704.08	3338.93	3741.43	5273.42	3540.18	1.48959
B3DKC5;Q90XD7;REV__Q800W7	lmna	221717	236562	146586	161107	229140	153846	1.48941
Q6NUT5	hnrnpul1	42472.8	59488.1	34955.5	33513.6	50980.5	34234.5	1.48915
Q7SZR8;F1R9X4	bxdc2	28682	35800.6	21825.3	21491.1	32241.3	21658.2	1.48864
Q7ZU41;Q6IQT1;B8JLJ3;B2GTJ8;A7MCQ5	ywhaz	3824.69	3993.75	2518.56	2737.49	3909.22	2628.03	1.48751
E7EZ02	lsm8	10562.1	12048.5	7336.74	7866.1	11305.3	7601.42	1.48726
Q6P022;Q4KMI5;F1QVD2;E7F8Y4;I3ISW3;I3ISL9;I3ITA8	u2af2b;u2af2a	12192.2	13928.8	9425.62	8151.28	13060.5	8788.45	1.4861
B8A688;A6H8T3	si:ch211-198a12.6	16513.2	19218.7	11535.9	12512.2	17866	12024	1.48586
R4GDP5;Q6PFN4;F1QSY3	api5	63127.6	67393.6	44231.7	43630.9	65260.6	43931.3	1.48552
F1Q9F6;A5D6T9;A1L1N4;Q504D7;F1RDF4;Q1ED13;Q6DH04	luc7l3;LOC553425	28626.4	32699.7	21058.4	20233.7	30663	20646	1.48518
E9QGJ7;E9QBV4;Q6P4U8;E9QED9;E9QB59	zgc:77816	5671.96	6369.86	3907.19	4202.6	6020.91	4054.89	1.48485
Q08BA9;A7MBP1;F1QZ37;F1REK6;A3KNQ2	ehd4	2583.57	2408.09	1532.83	1830.01	2495.83	1681.42	1.48436
Q1LYM8	sin3b	3723.35	4632.69	2794.54	2834.9	4178.02	2814.72	1.48435
R4GDV9;A8WGQ2;B0BLX2;R4GET3;F1QYQ6;A8WGQ9;A0A0G2KGR9;F1QJT9;F1QNM3;E7FAR4;A0A0G2KPJ3;F8W2D9;A0A0G2L5K6;A0A0G2KZE6;A0A0G2KUW5;E7F3Q6;A0JPF0;A9JR99;R4GE55	si:ch73-221f6.3;zgc:174890;si:ch73-221f6.1;zgc:174928;zgc:172007;si:ch73-221f6.4;si:ch211-191d2.2	1727.8	2136.03	1352.23	1251.01	1931.91	1301.62	1.48424
Q6NYB0;F1QS28	hnrnpa0a	21744.5	22043.2	15223.5	14298.3	21893.8	14760.9	1.48324
Q7ZVB5	snrpd3l	2800.88	3404.74	1867.34	2318.56	3102.81	2092.95	1.4825
A5WWG5;Q7T3G0;A5WWG4	srsf3b	3591.58	4200.44	2497.5	2758.87	3896.01	2628.18	1.4824
Q6DRE5;F1QD17;Q6PH34;Q6TEL4;Q5BKV5;G1K2N3;E7EZW9	nop56	118161	141518	85187.3	90027.3	129839	87607.3	1.48206
Q6PBP0	cox7c	16715.2	18335.1	11783.2	11880.3	17525.1	11831.8	1.48119
B2GRC5;Q7ZV80	smndc1	646.616	736.58	502.859	431.37	691.598	467.114	1.48058
F1R3X1;Q7ZV20	rrp15	11711	14605.7	9050.92	8728.08	13158.4	8889.5	1.48022
E7F848	LOC100332245	2518.41	2151.16	1651.75	1503.97	2334.78	1577.86	1.47972
Q08BB5;A4QNX6	ctdspl2a	388.331	410.481	260.054	279.794	399.406	269.924	1.4797
Q6YBS2;A7E2H8;B8JMD0	cap1	4126.65	5061.91	2876.52	3333.87	4594.28	3105.2	1.47955
A2BHA7;A2BHA8;A2BHA9;A2BHB0;A2BHB2;Q6P0K2;K7DYA2;A2BHA6;K7DY51	srsf7a	10446.3	11348.4	7281.22	7450.22	10897.4	7365.72	1.47947
A8WGT4;F1RA32	epdl1	12636.5	15276.5	10371.3	8502.08	13956.5	9436.68	1.47896
Q6NYA1	hnrnpabb	40459.5	44298.3	28012.3	29306.3	42378.9	28659.3	1.47871
I3IRY9;H0WE41;H0WFD2;I3ITI9;H0WFG4	si:dkey-89b17.4	2999.17	3477.16	2031.96	2348.78	3238.16	2190.37	1.47836
B8JIS5;B8JIS6	gstm3	6867.75	6221.07	4375.97	4482.62	6544.41	4429.3	1.47753
E7F064;X1WH25	apc2	2295.89	2374.6	1571.6	1594.32	2335.25	1582.96	1.47524
E7F465	CU856520.1	654.838	730.084	512.526	426.578	692.461	469.552	1.47473
F1QJI9	setd2	1755.09	1869.62	1187.83	1270.17	1812.35	1229	1.47465
Q566Y8	magoh	29067.1	30581.3	20064.7	20394.8	29824.2	20229.7	1.47428
Q6DHI9	psmb2	2083.34	3176.25	2019	1548.83	2629.8	1783.91	1.47417
E7F7G0;Q5BLA5;B2GR26;Q6PC92;Q6PC43;Q6DI21;Q1MTE5	npm3	11861.8	15913	10079	8775.47	13887.4	9427.23	1.47312
Q8UVZ0;Q7ZU07	cebpb	6229.28	6731.19	4177.44	4621.11	6480.24	4399.27	1.47302
F1QPP5;Q5U3P0	pcid2	8514.23	10321.5	6573.3	6218.28	9417.88	6395.79	1.47251
T1NXD7;Q7T1S3;U3JA98;Q7T304;A9JTF5;F8W2V9	yy1a;yy1b	11696.7	12661.8	7998.97	8556.74	12179.3	8277.85	1.47131
B8JIP9;F1R353;Q502F4;Q1ED11;A4QP01;Q58EE6	pdcd11	109857	125344	80783.7	79126.5	117601	79955.1	1.47083
Q568D0;A3KPR3;X1WDH2;B5DDP0	histh1l	169261	202658	133808	119056	185960	126432	1.47083
F6NXK5;F1R9K9;A4FUM7;F1QGE2;E7FC70;Q5FY48	xrcc5	16221.5	20201.2	13209	11564.4	18211.4	12386.7	1.47024
Q561T4;F1Q6S1;A9JT03	npepl1	46391.8	50880.4	33052.3	33112.3	48636.1	33082.3	1.47015
I1XUS8;Q6PGT6;A0A0G2KCW6;F1QQ16;A8E561;F1QS38	ddb1	19771.5	26291.1	16168.6	15185	23031.3	15676.8	1.46913
B7ZD40	sar1ab	2216.45	2082.47	1426	1502.28	2149.46	1464.14	1.46807
Q32PT3;B8JL29;B8JL30;B8JL31	hmgb2a	41419.1	39828.5	26670.8	28680.8	40623.8	27675.8	1.46785
Q92051	cahz	28892.1	30082	23031.8	17152.2	29487	20092	1.4676
A5WVY7;Q802V7;F1QUX9	xrn2	24441.8	28506.3	18691.8	17413.4	26474	18052.6	1.46649
Q9PUC4	psme2	1136.28	1853.08	1137.93	901.421	1494.68	1019.67	1.46584
F1QLI4;Q08C95	wdr74	16727.8	20728.8	12775.9	12778.6	18728.3	12777.2	1.46575
Q568T7	rrp7a	15530.3	17836.7	11660.1	11112.6	16683.5	11386.3	1.46523
A9JT46;Q6P6X6;A7MBR5;Q803P5;E7FH34;Q6DRE3;F1QG43;I3ISU5	nop58	98386.4	119729	72240.8	76627.4	109058	74434.1	1.46516
Q7ZU93	nhp2l1a	65729.8	79433.1	47969	51113.4	72581.4	49541.2	1.46507
F1QQL0;E9QIW2;Q9I8Y2;E7F3L7;F1RAK5;Q803S9	adar	15581.5	17621.9	11374.9	11303.2	16601.7	11339.1	1.46412
Q6TNS2;REV__Q5BJ09;REV__F1R4P6;REV__X1WF54;REV__E7F3W4;REV__E7EZD1	pak1ip1	15073.5	19810.9	12286.6	11541.2	17442.2	11913.9	1.46402
B0R195;B3DGH3;A8E5F4;Q504E8;B0R194;Q6DRD3	polb	16990.8	19952.1	12581.5	12675.4	18471.4	12628.4	1.46269
A0A088GE60;Q9PTN2;F1REC6;A0A0G2L5E6;A0A088GEY4;Q1L673	vdra;vdrb	1843.41	2637.18	1519	1544.41	2240.29	1531.7	1.46262
B0V1I3;Q7T395;B0V1I2	upb1	3826.4	5585.96	3355.24	3082.39	4706.18	3218.81	1.46209
F1R9P5;E9QI62;F1QL44;E7F1L7;F1R1U1;F1QGL5	flna	53973.8	59386.2	38064.1	39513.2	56680	38788.7	1.46125
A8WG87;Q5U379;F6NQ54;Q5XJR9;F1R4U9;E7F6F1;E9QBQ8;Q9PU60;F1Q9N1;REV__E7F5L9	smarcb1a;smarcb1b	17294.1	18952.4	12269.3	12541.7	18123.3	12405.5	1.46091
Q24JV4	zgc:136864	27908.3	25491.1	18687.5	17866.2	26699.7	18276.9	1.46085
F1R246;A0AUR8;F1QVY0;A7MC81	dars	1819.35	1824.83	1246.05	1250.06	1822.09	1248.05	1.45995
Q08BP0;F1QVW6;E9QDY2	pnkp	3711.06	4491.16	2983.99	2635.76	4101.11	2809.88	1.45953
Q6PBM7	fam76b	11681.4	13581.8	8663.15	8657.63	12631.6	8660.39	1.45855
Q6P3J7	ehd2b	13831.2	14245.6	9546.7	9723.28	14038.4	9634.99	1.45702
Q6DHE7;F1QB21	decr1	37784.7	46215.9	27999.4	29668.6	42000.3	28834	1.45662
B2GRY3;Q568A0	prkrip1	2643.18	3178.07	2006.79	1990.4	2910.62	1998.6	1.45633
Q6DRC0	sars	4457.77	3879.05	3226.27	2501.38	4168.41	2863.82	1.45554
Q7T1C5;B3DKK1;Q6DRI6;F1QF98;Q5CZT8;Q6DGC1	rbm19	21831.5	24479.4	16077.9	15751.6	23155.4	15914.7	1.45497
E9QJ96;Q5PRD0	ywhaba	17028.5	18537.8	12253.1	12194.1	17783.1	12223.6	1.45482
Q7ZTZ4	fbl	97713.2	119809	73600.7	75935.5	108761	74768.1	1.45465
B0R0K9	si:ch211-103n10.5	86134.1	85037.7	62121	55618.6	85585.9	58869.8	1.45382
Q7ZWE1	pwp1	11311.6	13308.5	9397.1	7547.32	12310	8472.21	1.45299
E7F3J2	hnrnpua	8357.5	9344.16	6137.24	6058.09	8850.83	6097.67	1.45151
B6CS38;F8W453;F1RE78;A0A0G2KQ62;E7FG71;F1QNG9;B6D7H2	fbn2b;fbn2a	13121.2	11865.9	8476.61	8739.03	12493.6	8607.82	1.45142
F1QQU8;B2GP83;Q5BJJ7	bccip	1991.96	2751.47	1891.65	1378.33	2371.72	1634.99	1.4506
