# Supplementary material for: Capn3 depletion causes Chk1 and Wee1 accumulation and disrupts synchronization of cell cycle reentry during liver regeneration after partial hepatectomy
Source: Cell Regen. 2020 Jun 11;9:8. doi: 10.1186/s13619-020-00049-1 (PMC7306836; doi:10.1186/s13619-020-00049-1)
Supplement: Supplementary file 9 — Additional file 9: Table S9. 19 upregulated proteins shared in capn3∆14∆19 sham and PH samples. [file 13619_2020_49_MOESM9_ESM.xlsx]

## Sheet: Supporting Table S9
Supporting Table S9. 19 upregulated proteins shared in capn3∆14∆19 sham and PH samples.
Protein IDs	Gene names	PH_3b_1	PH_3b_2	SHAM_3b_1	SHAM_3b_2	PH_AB_1	PH_AB_3	SHAM_AB_1	SHAM_AB_3	Ave. PH 3b	Ave. PH AB	Ave. sham 3b	Ave. sham AB	PH 3b/ PH AB	sham 3b/sham AB
Q7T348;F1Q911;F1R5P8	zgc:64106	25196.7	21304.8	34276.1	34719.6	11702.2	15945.3	23202.2	13290	23250.7	13823.8	34497.8	18246.1	1.68194	1.8907
A2VD50	zgc:158828	2983.19	3556.15	2624.91	2552.79	1956.78	1542.83	1648.26	1556.32	3269.67	1749.8	2588.85	1602.29	1.86859	1.61572
E7F6Y5;E7EZR9	si:ch211-173n18.4;si:ch211-173n18.3	5061.23	4362.44	2218.3	2724.69	3013.91	2483.58	1053.92	946.833	4711.84	2748.75	2471.49	1000.38	1.71418	2.47057
B7ZD40	sar1ab	2216.45	2082.47	616.58	513.448	1426	1502.28	272.531	261.655	2149.46	1464.14	565.014	267.093	1.46807	2.11542
Q503B8	rrbp1a	17495.2	5813.94	3967.67	4430.53	3857.07	5785.02	1919.08	3455.73	11654.6	4821.04	4199.1	2687.4	2.41744	1.56251
Q5PRB9;F1QVB1;E7F4W3	ptgr1	2370.03	2854.87	2666.76	2366.07	943.912	987.451	1157.74	1077.78	2612.45	965.682	2516.42	1117.76	2.70529	2.25131
F1RBL0;Q7T3A0	pex26	3241.79	2570.7	2420.24	2585.3	1554	1022.99	1169.3	1144.58	2906.24	1288.5	2502.77	1156.94	2.25553	2.16326
Q7ZUI5;A8E5L8;F1R2F7;E9QH32	nme4	67009.8	77736.4	89630.7	67076.1	44455.3	49346.2	42093.4	44150.3	72373.1	46900.8	78353.4	43121.8	1.54311	1.81702
E7F2E3	mfi2	6206.66	6580.08	4787.49	4048.56	1785.79	1424.35	958.314	875.698	6393.37	1605.07	4418.02	917.006	3.98323	4.81788
A0A0G2L0J2;F1QJ10	LOC100332843	11943.5	13215.6	12786.2	13123.5	6247.53	5570.71	6020.64	6661.39	12579.6	5909.12	12954.8	6341.02	2.12884	2.04302
E9QBB0;B8A4H3;F1QQ26	knop1	6447.76	8291.73	5558.77	4723.71	3618.79	4576.45	3104.6	1378.17	7369.75	4097.62	5141.24	2241.38	1.79854	2.29378
E7FCN7	im:7152756	1217.24	1893.02	1371.83	2191.4	634.009	626.029	852.25	988.894	1555.13	630.019	1781.61	920.572	2.46839	1.93534
Q6TGZ5	hpd	2086.21	1937.61	1783.82	2392.92	1464.56	1223.41	1537.62	1208.98	2011.91	1343.99	2088.37	1373.3	1.49697	1.5207
Q6DBT2	dhrs13b	8968.32	8983.94	4555.45	4553.56	4806.19	6259.98	2888.56	3143.1	8976.13	5533.08	4554.51	3015.83	1.62227	1.5102
A8WFU9;Q6ZM23	cox6c	16311.3	15201.9	29930.3	28780.7	8241.14	8843.19	17716.6	21279.8	15756.6	8542.16	29355.5	19498.2	1.84456	1.50555
F1QKE8;F1Q4X1;F6NRG0	col6a3	24026	31146.4	12355.2	12509.8	16629.1	18817.8	9090.04	7266.7	27586.2	17723.5	12432.5	8178.37	1.55648	1.52017
Q1LXT9	chkb	1801.67	1997.93	1486.74	1531.47	880.108	1022.07	933.98	1015.4	1899.8	951.088	1509.1	974.692	1.9975	1.54828
E7F064;X1WH25	apc2	2295.89	2374.6	955.653	1285.5	1571.6	1594.32	690.983	627.318	2335.25	1582.96	1120.58	659.151	1.47524	1.70003
K4KG66;Q7ZTV9;E7F9U9;F1Q5B5;E7F5Z7;F1QPK0;E9QCQ8;Q8AXY4;F8W379;Q58EF1;F8W307;F1QAR9;H9GX67	alpl	9220.19	11396.9	6529.05	6460.93	5557.42	5896.23	3712.98	4805.55	10308.5	5726.83	6494.99	4259.27	1.80004	1.52491
