# Supplementary material for: Capn3 depletion causes Chk1 and Wee1 accumulation and disrupts synchronization of cell cycle reentry during liver regeneration after partial hepatectomy
Source: Cell Regen. 2020 Jun 11;9:8. doi: 10.1186/s13619-020-00049-1 (PMC7306836; doi:10.1186/s13619-020-00049-1)
Supplement: Supplementary file 10 — Additional file 10: Table S10. Predicting Capn3 recognition sites in cell-cycle related proteins. [file 13619_2020_49_MOESM10_ESM.xlsx]

## Sheet: Supporting Table S10
Supporting Table S10. Predicting Capn3 recognition sites in cell-cycle related proteins.
Protein_id	Total_hits	Search_hits(start position-end position)
>sp|Q13315|ATM_HUMAN Serine-protein kinase ATM OS=Homo sapiens OX=9606 GN=ATM PE=1 SV=4	10	IIQGSLVEVD(510- 520)	LSKQDLLFLD(889- 899)	IRRKLLMLID(922- 932)	LYITIKLLD(1554- 1563)	ILSVYLKGLD(2075- 2085)	LKYARVKEVE(2146- 2156)	ILKQMIKKLD(2310- 2320)	LEDVVVPTME(2658- 2668)	VDGMGITGVE(2914- 2924)	LQEKLKGVE(3012- 3021)
>tr|F1QJB6|F1QJB6_DANRE Non-specific serine/threonine protein kinase OS=Danio rerio OX=7955 GN=atm PE=1 SV=2	16	MVQESLVPVD(512- 522)	LPAEVASLD(969- 978)	LRQCLLALLE(1060- 1070)	MLRKSIPLLE(1568- 1578)	IFIILNSMD(1725- 1734)	LKNLCMALLD(1820- 1830)	VHDILLGDVD(1860- 1870)	LRSMLAVID(1922- 1931)	VTRQIGIVE(2088- 2097)	ILSTYLHGLE(2106- 2116)	LLKQMIHKLD(2345- 2355)	LERAVEVIE(2394- 2403)	VENYIECLE(2500- 2509)	LEDVIIPTMD(2691- 2701)	VDGMGITGVE(2947- 2957)	LQEKLKGVE(3047- 3056)
>sp|Q13535|ATR_HUMAN Serine/threonine-protein kinase ATR OS=Homo sapiens OX=9606 GN=ATR PE=1 SV=3	11	LTDVNVVAVE(44- 54)	VMSRFLSQLD(173- 183)	LQLMSMQNLE(193- 203)	LLKHLVEMD(275- 284)	LKMESMEIIE(399- 409)	LKNPVIEMLE(481- 491)	LLESVQKLD(549- 558)	VLGTLLNLME(804- 814)	IKHILESLD(827- 836)	VDSMVSTVD(1613- 1622)	VRLHMLCELE(1851- 1861)
>tr|F1QMM7|F1QMM7_DANRE ATR serine/threonine kinase OS=Danio rerio OX=7955 GN=atr PE=1 SV=2	5	IDRILTDVD(39- 48)	LNMLMERLE(318- 327)	LVEGIVRILD(555- 565)	LVNALVNLIE(796- 806)	VRLHMLCELE(1842- 1852)
>sp|Q8N163|CCAR2_HUMAN Cell cycle and apoptosis regulator protein 2 OS=Homo sapiens OX=9606 GN=CCAR2 PE=1 SV=2	4	LYRCCMLFVD(320- 330)	VWTIMPTLE(428- 437)	LDPSAVLPLD(694- 704)	LENKIHTLE(828- 837)
>tr|E7FGT1|E7FGT1_DANRE Cell cycle and apoptosis regulator 2 OS=Danio rerio OX=7955 GN=ccar2 PE=1 SV=2	2	VLLFSMPCLE(276- 286)	LPNLLQCLE(690- 699)
>sp|P60953|CDC42_HUMAN Cell division control protein 42 homolog OS=Homo sapiens OX=9606 GN=CDC42 PE=1 SV=2	0
>tr|Q6PFU4|Q6PFU4_DANRE Cell division cycle 42 OS=Danio rerio OX=7955 GN=cdc42 PE=1 SV=1	0
>sp|O14757|CHK1_HUMAN Serine/threonine-protein kinase Chk1 OS=Homo sapiens OX=9606 GN=CHEK1 PE=1 SV=2	1	LIFKVNLLE(423- 432)
>tr|Q7ZVD7|Q7ZVD7_DANRE CHK1 checkpoint homolog (S. pombe) OS=Danio rerio OX=7955 GN=chek1 PE=1 SV=1	1	LIFIVHFLE(358- 367)
>sp|O96017|CHK2_HUMAN Serine/threonine-protein kinase Chk2 OS=Homo sapiens OX=9606 GN=CHEK2 PE=1 SV=1	1	LVKKLLVVD(461- 470)
>tr|Q90ZY5|Q90ZY5_DANRE Checkpoint kinase 2 OS=Danio rerio OX=7955 GN=chek2 PE=1 SV=1	1	LVKKLLVVD(431- 440)
>sp|Q01094|E2F1_HUMAN Transcription factor E2F1 OS=Homo sapiens OX=9606 GN=E2F1 PE=1 SV=1	1	LGAGALRLLD(19- 29)
>tr|H9GY24|H9GY24_DANRE E2F transcription factor 1 OS=Danio rerio OX=7955 GN=e2f1 PE=3 SV=2	1	MPDFDLSPLD(361- 371)
>sp|Q01538|MYT1_HUMAN Myelin transcription factor 1 OS=Homo sapiens OX=9606 GN=MYT1 PE=1 SV=2	3	MTRGNLGLLE(372- 382)	LQSQISSME(1027- 1036)	LANIRLPHME(1070- 1080)
>tr|E9QJC3|E9QJC3_DANRE Myelin transcription factor 1a OS=Danio rerio OX=7955 GN=myt1a PE=4 SV=1	3	MTRGNLGLLE(394- 404)	LHTQISSME(1063- 1072)	INQAVKGIE(1152- 1161)
>sp|P53350|PLK1_HUMAN Serine/threonine-protein kinase PLK1 OS=Homo sapiens OX=9606 GN=PLK1 PE=1 SV=1	1	LMAAVTYID(545- 554)
>tr|Q4KMI8|Q4KMI8_DANRE Serine/threonine-protein kinase PLK OS=Danio rerio OX=7955 GN=plk1 PE=1 SV=1	0
>sp|O75943|RAD17_HUMAN Cell cycle checkpoint protein RAD17 OS=Homo sapiens OX=9606 GN=RAD17 PE=1 SV=2	1	VHKKKIEEVE(104- 114)
>tr|Q6DG57|Q6DG57_DANRE RAD17 checkpoint clamp loader component OS=Danio rerio OX=7955 GN=rad17 PE=1 SV=1	2	VHKKKVEEVE(92- 102)	VLSRIVTIE(284- 293)
>sp|O60671|RAD1_HUMAN Cell cycle checkpoint protein RAD1 OS=Homo sapiens OX=9606 GN=RAD1 PE=1 SV=1	0
>tr|Q7ZWD7|Q7ZWD7_DANRE Rad1 protein OS=Danio rerio OX=7955 GN=rad1 PE=2 SV=1	0
>sp|P06400|RB_HUMAN Retinoblastoma-associated protein OS=Homo sapiens OX=9606 GN=RB1 PE=1 SV=2	5	LTWEKVSSVD(75- 85)	ICIFIAAVD(100- 109)	LAKGEVLQME(199- 209)	VTSNGLPEVE(305- 315)	LTREMIKHLE(541- 551)
>tr|A8WGI9|A8WGI9_DANRE Rb1 protein OS=Danio rerio OX=7955 GN=rb1 PE=2 SV=1	4	IWEREIRSMD(64- 74)	VNSAVTRLE(135- 144)	LGLQGLPPME(291- 301)	LKHDMVKHLE(537- 547)
>sp|P28749|RBL1_HUMAN Retinoblastoma-like protein 1 OS=Homo sapiens OX=9606 GN=RBL1 PE=1 SV=3	1	MVKHLNSIE(550- 559)
>tr|B3DI38|B3DI38_DANRE Rbl1 protein OS=Danio rerio OX=7955 GN=rbl1 PE=2 SV=1	1	MVKHLNSIE(551- 560)
>sp|Q08999|RBL2_HUMAN Retinoblastoma-like protein 2 OS=Homo sapiens OX=9606 GN=RBL2 PE=1 SV=3	1	VVKHLNQIE(581- 590)
>tr|E7FDM3|E7FDM3_DANRE Retinoblastoma-like 2 (p130) OS=Danio rerio OX=7955 GN=rbl2 PE=4 SV=1	1	VVKHLNHVE(540- 549)
>sp|P30291|WEE1_HUMAN Wee1-like protein kinase OS=Homo sapiens OX=9606 GN=WEE1 PE=1 SV=2	2	VFKCVKRLD(312- 321)	IHSMSLVHMD(416- 426)
>trQ1LYE1Q1LYE1_DANRE Wee1-like protein kinase OS=Danio rerio OX=7955 GN=wee1 PE=1 SV=1	2	VFKCVKRLD(278- 287)	IHSTALVHMD(382- 392)
